# Supplementary material for: Loss of the nuclear Wnt pathway effector TCF7L2 promotes migration and invasion of human colorectal cancer cells
Source: Oncogene. 2020 Mar 20;39(19):3893–909. doi: 10.1038/s41388-020-1259-7 (PMC7203011; doi:10.1038/s41388-020-1259-7)
Supplement: Supplementary file 4 — Supplementary table S3 [file 41388_2020_1259_MOESM4_ESM.xlsx]

## Sheet: Sheet 1
# Supplementary table S3: Differentially expressed genes in HCT116 TCF7L2 KO compared to WT cells
Threshold: adjusted p-value <0.05 and absolute log2FC >0.5						* mean of two independent biological replicates
entrez	symbol	ensembl	log2FC	p-value	adjusted p-value	HCT116_#18.count*	HCT116_#3.count*
4008	LMO7	ENSG00000136153	4.74207	0	0	15825.5	583.406
22885	ABLIM3	ENSG00000173210	3.15144	9.65814e-215	8.81837e-211	3667.98	407.529
1969	EPHA2	ENSG00000142627	1.32331	3.24736e-199	1.97667e-195	19594	7821.85
5947	RBP1	ENSG00000114115	-1.96394	1.34006e-181	6.11772e-178	765.869	2999.55
169792	GLIS3	ENSG00000107249	5.3044	6.48358e-181	2.36793e-177	1841.1	43.5687
25945	NECTIN3	ENSG00000177707	-2.95246	3.27813e-155	9.977e-152	360.443	2828.22
283455	KSR2	ENSG00000171435	-3.51168	1.86636e-134	4.86881e-131	175.889	2065.14
64129	TINAGL1	ENSG00000142910	1.86103	4.75372e-133	1.0851e-129	4175.14	1144.29
79628	SH3TC2	ENSG00000169247	3.77199	7.57277e-126	1.53652e-122	1134.81	79.9845
51201	ZDHHC2	ENSG00000104219	-1.89873	1.19021e-122	2.17345e-119	710.13	2661.19
3855	KRT7	ENSG00000135480	5.29621	1.1883e-120	1.97269e-117	14272.2	325.52
978	CDA	ENSG00000158825	1.70464	5.76179e-118	8.76801e-115	2915.68	891.037
3489	IGFBP6	ENSG00000167779	1.78306	4.1363e-117	5.81022e-114	5950.48	1722.16
1824	DSC2	ENSG00000134755	2.62938	4.93241e-116	6.43363e-113	6497.22	1036.5
1491	CTH	ENSG00000116761	2.94541	3.31861e-115	4.04007e-112	2450.22	311.938
51384	WNT16	ENSG00000002745	-1.09711	4.40622e-113	5.02887e-110	3290.99	7047.72
8538	BARX2	ENSG00000043039	3.83425	2.85592e-109	3.06777e-106	888.437	59.6028
5530	PPP3CA	ENSG00000138814	-2.07446	8.91412e-107	9.04338e-104	673.731	2854.8
8821	INPP4B	ENSG00000109452	2.2022	1.71631e-106	1.64956e-103	1762.4	379.541
53832	IL20RA	ENSG00000016402	3.496	8.83573e-105	8.06746e-102	946.174	80.8393
4643	MYO1E	ENSG00000157483	1.00426	1.07871e-104	9.38011e-102	6249.14	3112.38
1825	DSC3	ENSG00000134762	2.5791	6.52059e-103	5.41239e-100	2868.9	473.511
64115	VSIR	ENSG00000107738	1.66484	9.55086e-98	7.58297e-95	1908.33	599.688
23499	MACF1	ENSG00000127603	1.49696	1.27547e-97	9.70472e-95	13812.7	4879.15
3685	ITGAV	ENSG00000138448	1.33747	3.65418e-96	2.66916e-93	2868.39	1132.61
8728	ADAM19	ENSG00000135074	-2.54938	4.13857e-87	2.90671e-84	243.342	1445.48
5142	PDE4B	ENSG00000184588	-1.49391	8.67665e-87	5.86831e-84	1322.21	3738.32
26091	HERC4	ENSG00000148634	1.42228	2.10189e-84	1.37081e-81	6217.03	2313.5
5567	PRKACB	ENSG00000142875	-2.13848	5.24681e-83	3.30386e-80	1492.1	6633.21
10098	TSPAN5	ENSG00000168785	-1.66891	1.0003e-82	6.08882e-80	1870.54	5974.19
23677	SH3BP4	ENSG00000130147	1.11543	3.08553e-82	1.81758e-79	5759.12	2653.76
1829	DSG2	ENSG00000046604	1.24966	1.3003e-79	7.42027e-77	23714.3	9952.98
143872	ARHGAP42	ENSG00000165895	1.80212	5.81874e-79	3.21988e-76	1352.62	385.245
55357	TBC1D2	ENSG00000095383	1.33981	3.32127e-78	1.78381e-75	2684.68	1057.85
7204	TRIO	ENSG00000038382	0.94233	5.70622e-77	2.97718e-74	8718.69	4533.66
10221	TRIB1	ENSG00000173334	-2.29766	1.10326e-76	5.59627e-74	5254.07	26183.4
22794	CASC3	ENSG00000108349	-1.06742	3.16997e-75	1.56451e-72	2908.32	6105.06
3005	H1F0	ENSG00000189060	-1.28753	4.67352e-74	2.24587e-71	8520.32	20848
79875	THSD4	ENSG00000187720	2.13898	6.60279e-74	3.09163e-71	2070.24	464.494
860	RUNX2	ENSG00000124813	5.03603	3.66367e-70	1.67256e-67	1550.28	39.8753
10335	MRVI1	ENSG00000072952	-2.64904	2.81563e-69	1.25405e-66	106.418	685.243
57619	SHROOM3	ENSG00000138771	1.82705	6.33839e-66	2.75584e-63	6872.38	1921.66
55806	HR	ENSG00000168453	1.45657	8.64631e-64	3.67187e-61	5107.41	1852.89
54894	RNF43	ENSG00000108375	-2.43487	2.7267e-62	1.13164e-59	368.33	2035.09
9240	PNMA1	ENSG00000176903	-1.24098	2.96061e-62	1.20141e-59	990.183	2346.69
59339	PLEKHA2	ENSG00000169499	1.72904	9.45173e-62	3.68265e-59	898.145	269.138
23164	MPRIP	ENSG00000133030	1.80089	9.47836e-62	3.68265e-59	40923.7	11649.6
65244	SPATS2	ENSG00000123352	-0.844102	8.6665e-61	3.29706e-58	3343.41	6005.51
26030	PLEKHG3	ENSG00000126822	0.881736	2.17926e-60	8.12151e-58	4014.2	2176.12
5328	PLAU	ENSG00000122861	2.4073	1.40805e-59	5.14248e-57	6283.12	1160.3
822	CAPG	ENSG00000042493	0.859649	2.94773e-59	1.05546e-56	8447.18	4650.13
79589	RNF128	ENSG00000133135	-2.18644	5.49636e-59	1.93017e-56	184.072	848.838
7518	XRCC4	ENSG00000152422	1.5725	3.30507e-58	1.13875e-55	3794.98	1269.08
9136	RRP9	ENSG00000114767	-0.662582	4.51608e-58	1.52719e-55	4427.74	7011.5
3696	ITGB8	ENSG00000105855	3.10398	5.27318e-58	1.75079e-55	450.788	50.053
79077	DCTPP1	ENSG00000179958	-0.720029	2.82157e-57	9.20084e-55	3236.05	5332.84
55081	IFT57	ENSG00000114446	-1.14292	1.83569e-56	5.88096e-54	880.157	1949.09
57680	CHD8	ENSG00000100888	-0.8521	1.00016e-55	3.14896e-53	3627.52	6555.78
2115	ETV1	ENSG00000006468	1.46648	1.21059e-55	3.74687e-53	1326.14	477.852
2012	EMP1	ENSG00000134531	2.30277	2.83592e-55	8.63113e-53	27952.5	5557.4
79919	C2orf54	ENSG00000172478	4.81597	1.17121e-54	3.50616e-52	452.952	13.3363
7025	NR2F1	ENSG00000175745	-2.39711	9.43043e-52	2.73348e-49	461.259	2489.96
79098	C1orf116	ENSG00000182795	3.61917	2.2049e-51	6.29121e-49	7017.17	524.877
55608	ANKRD10	ENSG00000088448	2.60546	4.61042e-51	1.29524e-48	8883.52	1415.9
3672	ITGA1	ENSG00000213949	3.39639	1.77623e-50	4.9145e-48	441.149	38.9537
3915	LAMC1	ENSG00000135862	0.540476	1.24287e-49	3.38747e-47	15328.4	10536.2
6934	TCF7L2	ENSG00000148737	-1.61066	1.79392e-48	4.81746e-46	1716.82	5284.58
9052	GPRC5A	ENSG00000013588	2.07268	7.95312e-48	2.10481e-45	66275.8	15500.6
143	PARP4	ENSG00000102699	0.634358	1.34288e-47	3.5032e-45	10294.9	6629.21
54704	PDP1	ENSG00000164951	-0.999486	8.90487e-47	2.29031e-44	15259.8	30566.3
90627	STARD13	ENSG00000133121	2.22272	3.24055e-46	8.21884e-44	518.49	108.667
4810	NHS	ENSG00000188158	1.75121	7.27853e-46	1.82073e-43	1528.52	449.214
1992	SERPINB1	ENSG00000021355	1.37706	1.12571e-45	2.77791e-43	1925.78	737.953
404093	CUEDC1	ENSG00000180891	0.770567	3.2291e-45	7.86222e-43	3120.96	1827.97
160	AP2A1	ENSG00000196961	-0.873124	4.01574e-45	9.64887e-43	3632.65	6662.83
6322	SCML1	ENSG00000047634	2.61534	9.27646e-45	2.19997e-42	384.466	60.6581
9536	PTGES	ENSG00000148344	2.69408	4.42871e-44	1.02371e-41	1403.93	208.473
1371	CPOX	ENSG00000080819	-1.65333	7.98447e-44	1.82256e-41	6441.3	20442.6
92737	DNER	ENSG00000187957	-2.5068	1.02939e-43	2.3207e-41	74.3722	437.876
9020	MAP3K14	ENSG00000006062	1.88637	2.8403e-43	6.3252e-41	3784.2	1010.05
221061	FAM171A1	ENSG00000148468	0.636725	4.14666e-43	9.12316e-41	5956.92	3829.49
27018	BEX3	ENSG00000166681	-0.840743	5.5709e-43	1.21107e-40	1482.89	2658.74
3606	IL18	ENSG00000150782	0.763085	7.24409e-43	1.55629e-40	2781.72	1637.57
4129	MAOB	ENSG00000069535	-2.54822	1.66481e-42	3.53502e-40	497.519	3011.22
10730	YME1L1	ENSG00000136758	-1.14975	1.72528e-42	3.6213e-40	4677.79	10412.4
50861	STMN3	ENSG00000197457	1.65984	2.52269e-42	5.23487e-40	7872.24	2468.3
10317	B3GALT5	ENSG00000183778	3.44637	5.28221e-42	1.0838e-39	1509.17	126.444
6804	STX1A	ENSG00000106089	1.46293	6.24709e-42	1.26753e-39	867.369	312.506
7378	UPP1	ENSG00000183696	-1.88643	1.14081e-41	2.28926e-39	146.889	549.561
80742	PRR3	ENSG00000204576	-1.07689	1.16637e-41	2.31511e-39	677.442	1432.9
25758	KIAA1549L	ENSG00000110427	3.44582	1.53641e-41	3.01681e-39	657.047	55.1956
8321	FZD1	ENSG00000157240	1.72546	2.30354e-41	4.42788e-39	913.882	273.144
55884	WSB2	ENSG00000176871	-1.45494	6.74366e-41	1.28277e-38	2560.2	7064.69
1803	DPP4	ENSG00000197635	3.43142	1.09945e-39	2.06981e-37	6771.77	570.662
8125	ANP32A	ENSG00000140350	-0.580959	2.70026e-39	5.03158e-37	9068.48	13571.7
114569	MAL2	ENSG00000147676	1.17606	5.68641e-39	1.04888e-36	14195.2	6259.95
10123	ARL4C	ENSG00000188042	3.16778	1.60576e-38	2.93229e-36	5071.91	522.807
144100	PLEKHA7	ENSG00000166689	2.73085	2.80387e-37	5.01974e-35	1789.3	256.415
51703	ACSL5	ENSG00000197142	-1.14448	6.53714e-37	1.15898e-34	4427.81	9821.27
81	ACTN4	ENSG00000130402	1.12489	8.83238e-37	1.55085e-34	72507.2	33135.1
23028	KDM1A	ENSG00000004487	-0.533183	1.97824e-36	3.44044e-34	9724.14	14077.5
105369187	LOC105369187	ENSG00000250748	-4.36502	2.68918e-36	4.63275e-34	15.5806	400.83
81573	ANKRD13C	ENSG00000118454	1.37065	4.885e-36	8.33691e-34	3487.36	1340.13
214	ALCAM	ENSG00000170017	1.26108	1.77037e-35	2.99339e-33	9709.74	4030.7
57678	GPAM	ENSG00000119927	-0.960639	3.24129e-35	5.4302e-33	1663.91	3245.05
387597	ILDR2	ENSG00000143195	2.7749	4.70308e-34	7.80753e-32	1164.15	160.389
9026	HIP1R	ENSG00000130787	-1.08755	1.30357e-33	2.14455e-31	2287.59	4876.11
51200	CPA4	ENSG00000128510	-2.32211	2.05189e-33	3.3455e-31	715.628	3699.83
161	AP2A2	ENSG00000183020	0.783911	2.39803e-33	3.87526e-31	4755.38	2759.07
66002	CYP4F12	ENSG00000186204	3.0676	2.83085e-33	4.53457e-31	389.214	42.7737
84803	GPAT3	ENSG00000138678	1.07759	3.09473e-33	4.91416e-31	7513.55	3548.87
388115	CCDC9B	ENSG00000188549	4.55387	5.62169e-33	8.84979e-31	417.129	13.2026
8905	AP1S2	ENSG00000182287	1.45947	9.92769e-33	1.54948e-30	571.826	206.276
5272	SERPINB9	ENSG00000170542	0.907541	1.51082e-32	2.33806e-30	1886.57	1003.79
56652	TWNK	ENSG00000107815	-0.549022	2.25646e-32	3.46262e-30	4814.55	7048.78
51078	THAP4	ENSG00000176946	-0.513581	3.23318e-32	4.92009e-30	4343.25	6203.31
7050	TGIF1	ENSG00000177426	-1.41388	8.22056e-32	1.24063e-29	2062.34	5540.36
1591	CYP24A1	ENSG00000019186	-2.56947	9.21208e-32	1.37887e-29	66.6583	414.701
3976	LIF	ENSG00000128342	1.54562	2.92558e-31	4.34342e-29	1131.7	383.877
50814	NSDHL	ENSG00000147383	3.26429	3.27601e-31	4.82446e-29	1678.59	157.004
4645	MYO5B	ENSG00000167306	0.692182	3.69516e-31	5.39819e-29	3272.49	2022.94
1287	COL4A5	ENSG00000188153	1.06152	4.1025e-31	5.94569e-29	1359.53	649.354
26071	RTL8A	ENSG00000203950	-0.777515	5.68777e-31	8.1783e-29	1414.88	2429.32
112616	CMTM7	ENSG00000153551	0.629073	6.78389e-31	9.67817e-29	2855.69	1845.36
5570	PKIB	ENSG00000135549	-1.88289	7.67797e-31	1.08688e-28	139.82	524.397
57507	ZNF608	ENSG00000168916	2.59945	1.23046e-30	1.72842e-28	405.038	63.4562
5887	RAD23B	ENSG00000119318	-0.742161	2.62899e-30	3.66474e-28	14042.2	23517.5
55638	SYBU	ENSG00000147642	1.85127	2.91787e-30	4.0366e-28	3036.06	825.582
10079	ATP9A	ENSG00000054793	1.55494	3.11142e-30	4.272e-28	3655.42	1230.55
26524	LATS2	ENSG00000150457	1.06449	3.16572e-29	4.28217e-27	1965.49	936.544
7145	TNS1	ENSG00000079308	1.19659	7.94039e-29	1.06617e-26	1074.52	466.378
440603	BCL2L15	ENSG00000188761	4.24223	8.27041e-29	1.10238e-26	669.072	26.8398
8613	PLPP3	ENSG00000162407	1.17401	9.0821e-29	1.2018e-26	817.259	360.456
22862	FNDC3A	ENSG00000102531	0.637859	9.24899e-29	1.21508e-26	3509.04	2253.7
84171	LOXL4	ENSG00000138131	4.01677	2.18999e-28	2.85652e-26	480.926	23.6143
6609	SMPD1	ENSG00000166311	1.83943	2.63196e-28	3.40867e-26	823.554	225.562
4781	NFIB	ENSG00000147862	4.88907	7.57043e-28	9.73547e-26	513.929	10.7985
347735	SERINC2	ENSG00000168528	0.727409	9.06873e-28	1.15807e-25	2551.49	1539.46
6591	SNAI2	ENSG00000019549	3.68681	1.26978e-27	1.61024e-25	220.207	14.2579
379	ARL4D	ENSG00000175906	2.25337	2.13152e-27	2.68439e-25	1676.13	338.209
7857	SCG2	ENSG00000171951	-1.64734	2.1744e-27	2.71963e-25	141.194	449.797
4665	NAB2	ENSG00000166886	-1.47569	2.98078e-27	3.70286e-25	1153.29	3241.73
23335	WDR7	ENSG00000091157	-1.11216	3.12186e-27	3.85191e-25	365.427	794.111
7134	TNNC1	ENSG00000114854	2.54524	3.20623e-27	3.92946e-25	218.365	35.3678
2530	FUT8	ENSG00000033170	0.835906	3.83599e-27	4.66993e-25	1992.23	1114.03
23469	PHF3	ENSG00000118482	-0.508927	5.63135e-27	6.81021e-25	2898.89	4126.51
7178	TPT1	ENSG00000133112	0.749764	5.96343e-27	7.16436e-25	30641.9	18197.9
10054	UBA2	ENSG00000126261	-0.817593	9.30982e-27	1.11115e-24	4247.68	7498.22
6850	SYK	ENSG00000165025	1.34688	1.28496e-26	1.52368e-24	2630.89	1026.17
767	CA8	ENSG00000178538	4.31362	1.9173e-26	2.25883e-24	165.126	6.15725
80227	PAAF1	ENSG00000175575	1.55949	2.6899e-26	3.14873e-24	1284.57	430.289
2967	GTF2H3	ENSG00000111358	-0.578662	3.08647e-26	3.58994e-24	2630.95	3930.56
3614	IMPDH1	ENSG00000106348	-0.638381	3.3877e-26	3.91537e-24	5587.4	8703.77
161176	SYNE3	ENSG00000176438	2.03696	4.12628e-26	4.73899e-24	289.775	68.4913
6275	S100A4	ENSG00000196154	2.38363	4.91114e-26	5.60515e-24	8899.43	1624.22
966	CD59	ENSG00000085063	1.45857	6.69786e-26	7.59687e-24	10562.6	3801.61
7077	TIMP2	ENSG00000035862	1.89207	7.59393e-26	8.50753e-24	6307.19	1658.86
9759	HDAC4	ENSG00000068024	-1.17516	8.31318e-26	9.25652e-24	321.731	729.945
23670	TMEM2	ENSG00000135048	1.74453	1.88348e-25	2.08449e-23	2011.34	588.861
84978	FRMD5	ENSG00000171877	-1.53356	1.90763e-25	2.09851e-23	756.733	2220.48
36	ACADSB	ENSG00000196177	-0.856413	2.08318e-25	2.2779e-23	834.442	1513.02
64215	DNAJC1	ENSG00000136770	1.18926	2.59667e-25	2.82249e-23	2891.36	1260.28
1308	COL17A1	ENSG00000065618	2.75547	3.99562e-25	4.292e-23	983.072	134.244
55107	ANO1	ENSG00000131620	1.15848	4.83583e-25	5.16416e-23	3202.84	1426.42
90525	SHF	ENSG00000138606	2.02886	5.83721e-25	6.19729e-23	210.661	50.0196
1728	NQO1	ENSG00000181019	-0.76567	6.68262e-25	7.05383e-23	7273.27	12385.5
94025	MUC16	ENSG00000181143	4.266	7.28375e-25	7.64417e-23	149.06	5.69647
90024	FLJ20021	ENSG00000254531	-2.25703	1.0314e-24	1.07625e-22	37.3457	186.482
83637	ZMIZ2	ENSG00000122515	0.790734	1.6874e-24	1.75078e-22	6315.82	3643.92
219	ALDH1B1	ENSG00000137124	-0.658832	2.09855e-24	2.16506e-22	4023.1	6357.29
4609	MYC	ENSG00000136997	-0.999043	2.31773e-24	2.37776e-22	12755.5	25587.6
93659	CGB5	ENSG00000189052	5.08242	3.42807e-24	3.49721e-22	188.976	3.35915
84941	HSH2D	ENSG00000196684	1.1473	7.77984e-24	7.89265e-22	1214.68	545.548
1802	DPH2	ENSG00000132768	-0.560151	8.70733e-24	8.78478e-22	4025.72	5940.85
22904	SBNO2	ENSG00000064932	0.552321	9.61389e-24	9.64611e-22	5394.92	3676.58
5972	REN	ENSG00000143839	2.91226	1.58044e-23	1.57707e-21	154.683	18.4717
5753	PTK6	ENSG00000101213	1.43324	1.78657e-23	1.76366e-21	412.162	150.954
4680	CEACAM6	ENSG00000086548	9.94397	1.78674e-23	1.76366e-21	4055.49	0
8476	CDC42BPA	ENSG00000143776	0.921927	2.02208e-23	1.98522e-21	7519.35	3956.92
54626	HES2	ENSG00000069812	1.26829	2.19233e-23	2.14086e-21	482.442	198.596
8874	ARHGEF7	ENSG00000102606	0.690701	3.59023e-23	3.46885e-21	5104.2	3159.01
26056	RAB11FIP5	ENSG00000135631	0.875528	4.04567e-23	3.88831e-21	2454.03	1333.63
27074	LAMP3	ENSG00000078081	1.89432	4.96242e-23	4.74443e-21	412.571	107.839
6304	SATB1	ENSG00000182568	3.8527	6.03533e-23	5.74017e-21	159.591	8.59484
3914	LAMB3	ENSG00000196878	1.6042	6.87877e-23	6.47491e-21	11018.3	3564.48
2992	GYG1	ENSG00000163754	0.803864	7.94973e-23	7.44462e-21	3488.78	1994.82
79152	FA2H	ENSG00000103089	1.16592	1.01992e-22	9.50243e-21	481.474	213.154
10940	POP1	ENSG00000104356	-0.610984	1.18459e-22	1.09252e-20	4713.99	7204.54
54492	NEURL1B	ENSG00000214357	1.87301	1.30267e-22	1.19538e-20	1613.31	428.491
7739	ZNF185	ENSG00000147394	1.5549	1.47453e-22	1.33962e-20	3421.75	1146.7
51028	VPS36	ENSG00000136100	0.582624	2.07011e-22	1.8714e-20	2279.11	1520.44
6857	SYT1	ENSG00000067715	-2.65181	2.12357e-22	1.91028e-20	72.1281	493.645
64122	FN3K	ENSG00000167363	-3.34815	2.51064e-22	2.24739e-20	12.9307	155.949
2963	GTF2F2	ENSG00000188342	1.19218	2.64641e-22	2.35737e-20	6994.43	3040.14
25984	KRT23	ENSG00000108244	-3.53214	2.91087e-22	2.58036e-20	24.9735	351.72
5155	PDGFB	ENSG00000100311	0.898571	3.36243e-22	2.96625e-20	898.936	480.509
1948	EFNB2	ENSG00000125266	0.791959	4.02091e-22	3.53009e-20	6424.28	3703.45
7803	PTP4A1	ENSG00000112245	-1.54021	4.43535e-22	3.86261e-20	6056.75	17883.7
6666	SOX12	ENSG00000177732	-0.932702	4.44198e-22	3.86261e-20	1358.23	2600.51
3856	KRT8	ENSG00000170421	0.643024	4.4912e-22	3.88691e-20	191071	122223
346689	KLRG2	ENSG00000188883	-2.67636	4.7056e-22	4.05325e-20	23.0518	161.819
648	BMI1	ENSG00000168283	1.52192	6.47746e-22	5.55328e-20	2755.25	945.487
221749	PXDC1	ENSG00000168994	1.64279	1.07406e-21	9.16511e-20	439.244	138.038
115416	MALSU1	ENSG00000156928	-0.829782	1.40949e-21	1.19715e-19	1162.87	2072.99
9414	TJP2	ENSG00000119139	-0.827652	1.42228e-21	1.20242e-19	1132.89	2015.04
23030	KDM4B	ENSG00000127663	0.614262	1.47339e-21	1.23989e-19	1892.99	1235.66
10370	CITED2	ENSG00000164442	0.790316	2.3845e-21	1.9974e-19	1620.94	934.98
54101	RIPK4	ENSG00000183421	0.779179	2.61669e-21	2.18189e-19	1363	793.055
10124	ARL4A	ENSG00000122644	-1.50705	3.00921e-21	2.49778e-19	455.675	1312.98
47	ACLY	ENSG00000131473	-1.7448	4.78881e-21	3.95695e-19	10221.2	35072.5
10007	GNPDA1	ENSG00000113552	-0.734042	5.38666e-21	4.43089e-19	3177.98	5294.27
56649	TMPRSS4	ENSG00000137648	2.61399	1.12437e-20	9.20726e-19	129.949	19.4936
65108	MARCKSL1	ENSG00000175130	-0.656168	1.68833e-20	1.37637e-18	3825.66	6034.75
3691	ITGB4	ENSG00000132470	2.38289	1.76318e-20	1.431e-18	55877.1	10047.9
4281	MID1	ENSG00000101871	-1.66072	1.98534e-20	1.60417e-18	1490.42	4812.99
3860	KRT13	ENSG00000171401	2.05804	2.0609e-20	1.65789e-18	171.786	39.5482
6662	SOX9	ENSG00000125398	1.52069	2.70303e-20	2.16491e-18	2583.1	886.118
5329	PLAUR	ENSG00000011422	0.915604	2.90255e-20	2.31456e-18	2641.95	1395.27
8204	NRIP1	ENSG00000180530	1.01551	3.30872e-20	2.61561e-18	4144.39	2040.04
272	AMPD3	ENSG00000133805	-0.85775	4.67115e-20	3.67672e-18	815.185	1482.36
57473	ZNF512B	ENSG00000196700	0.740452	4.81115e-20	3.77066e-18	1991.49	1189.36
2348	FOLR1	ENSG00000110195	2.84759	4.97979e-20	3.88615e-18	214.844	26.5055
30011	SH3KBP1	ENSG00000147010	1.20555	5.72691e-20	4.45017e-18	4561.77	1962.03
4048	LTA4H	ENSG00000111144	-0.545114	6.06741e-20	4.6937e-18	4429.22	6466.12
2770	GNAI1	ENSG00000127955	-1.87618	6.09171e-20	4.6937e-18	1889.65	7155.67
9121	SLC16A5	ENSG00000170190	0.789854	8.07311e-20	6.19424e-18	1240.43	715.587
2122	MECOM	ENSG00000085276	1.838	9.06798e-20	6.8996e-18	735.183	199.443
27111	SDCBP2	ENSG00000125775	2.17103	1.31488e-19	9.96309e-18	337.624	71.3634
215	ABCD1	ENSG00000101986	1.17021	1.79016e-19	1.35083e-17	448.311	197.674
5655	KLK10	ENSG00000129451	2.28249	1.82668e-19	1.37272e-17	1469.83	284.866
8187	ZNF239	ENSG00000196793	-1.48789	2.03637e-19	1.52402e-17	111.638	318.931
54716	SLC6A20	ENSG00000163817	4.18951	2.12262e-19	1.58209e-17	2488.87	85.4016
23177	CEP68	ENSG00000011523	-0.725314	2.28243e-19	1.69429e-17	782.81	1296.59
94134	ARHGAP12	ENSG00000165322	-0.764668	3.52995e-19	2.60974e-17	3399.02	5787.76
375449	MAST4	ENSG00000069020	2.23717	4.43922e-19	3.26873e-17	201.747	40.3026
79016	DDA1	ENSG00000130311	0.538368	4.48013e-19	3.28561e-17	4183.7	2878.87
2171	FABP5	ENSG00000164687	-0.750495	6.05789e-19	4.42493e-17	2654.31	4476.14
5144	PDE4D	ENSG00000113448	4.75985	6.30139e-19	4.58445e-17	137.493	2.89837
23566	LPAR3	ENSG00000171517	-0.76573	1.32903e-18	9.59266e-17	1139.34	1942.45
23240	TMEM131L	ENSG00000121210	-0.836933	1.34595e-18	9.6765e-17	670.304	1201.7
57476	GRAMD1B	ENSG00000023171	1.63254	1.43506e-18	1.02767e-16	905.1	285.291
79616	CCNJL	ENSG00000135083	1.39778	1.46625e-18	1.04591e-16	257.323	96.3529
5218	CDK14	ENSG00000058091	1.38871	1.78207e-18	1.25646e-16	682.035	256.943
116362	RBP7	ENSG00000162444	-0.625883	2.25062e-18	1.58072e-16	904.167	1397.18
53947	A4GALT	ENSG00000128274	0.724093	2.56784e-18	1.7966e-16	1180.2	712.889
55679	LIMS2	ENSG00000072163	1.63826	2.58879e-18	1.80435e-16	229.058	72.051
56180	MOSPD1	ENSG00000101928	-1.7254	2.62105e-18	1.81989e-16	990.956	3364.68
51421	AMOTL2	ENSG00000114019	0.984954	2.89297e-18	1.99353e-16	5212.49	2620.51
8309	ACOX2	ENSG00000168306	1.35316	3.15551e-18	2.15816e-16	303.347	117.396
1525	CXADR	ENSG00000154639	1.11816	3.50787e-18	2.39019e-16	3114.48	1424.95
50862	RNF141	ENSG00000110315	-1.49029	3.93375e-18	2.67042e-16	1869.84	5342.64
57482	KIAA1211	ENSG00000109265	-0.690157	4.19706e-18	2.83861e-16	841.029	1358.32
145173	B3GLCT	ENSG00000187676	0.932523	4.28785e-18	2.88931e-16	584.198	304.966
1474	CST6	ENSG00000175315	0.864229	4.43217e-18	2.97558e-16	1978.79	1082.99
2787	GNG5	ENSG00000174021	-0.947839	5.52421e-18	3.69515e-16	2109.7	4086.68
6710	SPTB	ENSG00000070182	1.14447	5.67905e-18	3.7711e-16	893.945	400.911
651746	ANKRD33B	ENSG00000164236	1.31813	6.50272e-18	4.30239e-16	438.176	173.406
25998	IBTK	ENSG00000005700	0.712278	7.86533e-18	5.1665e-16	1947.32	1186.01
11221	DUSP10	ENSG00000143507	2.81245	1.06828e-17	6.99209e-16	239.915	30.0318
89927	C16orf45	ENSG00000166780	-0.96988	1.36081e-17	8.8749e-16	354.096	696.509
1299	COL9A3	ENSG00000092758	1.48834	1.65314e-17	1.07431e-15	803.031	281.266
2059	EPS8	ENSG00000151491	1.68501	1.71969e-17	1.11359e-15	5749.11	1742.04
7057	THBS1	ENSG00000137801	1.30688	2.04884e-17	1.32204e-15	2117.3	845.799
4771	NF2	ENSG00000186575	0.516248	2.16621e-17	1.38839e-15	9428.14	6586.55
114904	C1QTNF6	ENSG00000133466	1.541	2.16686e-17	1.38839e-15	813.204	274.18
558	AXL	ENSG00000167601	1.22628	2.23933e-17	1.4298e-15	10765.9	4555.99
59277	NTN4	ENSG00000074527	2.88965	2.30059e-17	1.4638e-15	512.597	59.7294
11167	FSTL1	ENSG00000163430	1.45439	2.39553e-17	1.51891e-15	2244.12	805.127
90550	MCU	ENSG00000156026	0.609066	2.49054e-17	1.57369e-15	3058.76	2002.39
51435	SCARA3	ENSG00000168077	0.558022	2.65318e-17	1.67068e-15	4762.42	3231.06
8895	CPNE3	ENSG00000085719	-0.532043	2.69754e-17	1.68698e-15	5365.91	7764.57
144501	KRT80	ENSG00000167767	1.67326	3.13356e-17	1.95297e-15	3639.05	1111.65
90957	DHX57	ENSG00000163214	-0.643805	3.38504e-17	2.10253e-15	1235.44	1932.13
64757	MARC1	ENSG00000186205	-0.634347	4.57864e-17	2.83426e-15	998.601	1551.26
93487	MAPK1IP1L	ENSG00000168175	0.680191	5.98798e-17	3.69414e-15	8710.02	5425.92
9615	GDA	ENSG00000119125	1.30287	6.21237e-17	3.81967e-15	9328.23	3734.96
3775	KCNK1	ENSG00000135750	0.875244	6.60974e-17	4.05035e-15	1497.28	813.552
10318	TNIP1	ENSG00000145901	0.881907	6.91808e-17	4.22512e-15	3642.77	1969.81
8607	RUVBL1	ENSG00000175792	-0.612731	7.11016e-17	4.32795e-15	6620.94	10138.3
2195	FAT1	ENSG00000083857	-1.04076	8.05844e-17	4.88888e-15	19788.9	40965.6
6820	SULT2B1	ENSG00000088002	1.34311	8.60787e-17	5.20491e-15	273.39	106.464
8828	NRP2	ENSG00000118257	4.25944	9.10763e-17	5.47087e-15	938.759	25.8776
6558	SLC12A2	ENSG00000064651	0.506289	1.09207e-16	6.53848e-15	3619.36	2546.25
26094	DCAF4	ENSG00000119599	-0.801913	1.18524e-16	7.07308e-15	464.693	812.535
26084	ARHGEF26	ENSG00000114790	-0.819998	1.23081e-16	7.32114e-15	430.965	763.738
201294	UNC13D	ENSG00000092929	1.09255	1.29659e-16	7.68737e-15	2535.72	1180.79
2908	NR3C1	ENSG00000113580	0.929254	1.49431e-16	8.83092e-15	1502.94	785.308
100506691	LOC100506691	ENSG00000256546	-1.18061	1.57554e-16	9.28094e-15	148.255	338.818
259173	ALS2CL	ENSG00000178038	1.53555	1.88301e-16	1.10565e-14	722.481	243.8
25818	KLK5	ENSG00000167754	2.26778	2.18137e-16	1.27673e-14	167.301	32.4025
64855	FAM129B	ENSG00000136830	0.641681	2.3716e-16	1.37923e-14	22576.4	14449.4
1729	DIAPH1	ENSG00000131504	-1.03024	2.8723e-16	1.66512e-14	10437.4	21452.5
80228	ORAI2	ENSG00000160991	1.0493	3.06407e-16	1.77066e-14	1115.17	535.397
4774	NFIA	ENSG00000162599	-0.783522	3.10656e-16	1.78956e-14	855.798	1476.09
56937	PMEPA1	ENSG00000124225	3.41538	3.44513e-16	1.97835e-14	99.1861	7.04539
3752	KCND3	ENSG00000171385	2.72987	3.6001e-16	2.06086e-14	129.779	17.0894
5066	PAM	ENSG00000145730	-1.28192	3.65788e-16	2.08739e-14	4643.26	11429.3
79929	MAP6D1	ENSG00000180834	-1.02856	3.88515e-16	2.21016e-14	397.962	818.119
23683	PRKD3	ENSG00000115825	1.71952	3.89723e-16	2.21016e-14	1507.86	443.931
115	ADCY9	ENSG00000162104	0.793794	3.98445e-16	2.25113e-14	1257.44	722.766
6515	SLC2A3	ENSG00000059804	3.54223	3.99412e-16	2.25113e-14	313.177	19.4267
348235	SKA2	ENSG00000182628	0.795996	4.1133e-16	2.30413e-14	3961.33	2275.04
10954	PDIA5	ENSG00000065485	-0.589901	4.1134e-16	2.30413e-14	1232.09	1856.86
5349	FXYD3	ENSG00000089356	2.36104	4.67326e-16	2.60974e-14	527.033	94.3021
54541	DDIT4	ENSG00000168209	2.96198	5.65126e-16	3.14627e-14	3815.96	410.392
221504	ZBTB9	ENSG00000213588	-0.558942	6.08482e-16	3.35694e-14	1097.79	1618.64
25946	ZNF385A	ENSG00000161642	0.760155	6.32585e-16	3.47941e-14	3205.97	1888.07
26136	TES	ENSG00000135269	0.839522	6.96374e-16	3.81876e-14	13161	7329.82
147372	CCBE1	ENSG00000183287	3.16253	7.94181e-16	4.34208e-14	84.4865	7.63986
6273	S100A2	ENSG00000196754	2.07503	7.99788e-16	4.35968e-14	2878.79	645.926
7403	KDM6A	ENSG00000147050	0.759841	8.14632e-16	4.42738e-14	1894.85	1116.24
1958	EGR1	ENSG00000120738	-1.81977	1.07578e-15	5.81708e-14	841.043	3082.94
339229	OXLD1	ENSG00000204237	-0.848049	1.07671e-15	5.81708e-14	462.917	835.769
64065	PERP	ENSG00000112378	0.58024	1.40649e-15	7.57637e-14	8870.83	5925.72
56929	FEM1C	ENSG00000145780	-0.72847	1.50072e-15	8.06018e-14	1193.11	1980.18
2308	FOXO1	ENSG00000150907	1.40769	1.60805e-15	8.6113e-14	1105.23	409.205
22928	SEPHS2	ENSG00000179918	-0.588685	1.85083e-15	9.88248e-14	2520.18	3793.27
144165	PRICKLE1	ENSG00000139174	2.20725	1.89693e-15	1.00697e-13	170.27	34.5131
11228	RASSF8	ENSG00000123094	1.21744	1.99614e-15	1.05656e-13	343.652	146.079
84958	SYTL1	ENSG00000142765	0.842627	2.08331e-15	1.09952e-13	1118.7	621.572
80176	SPSB1	ENSG00000171621	0.631019	2.20905e-15	1.16252e-13	1254.26	809.056
54020	SLC37A1	ENSG00000160190	0.663772	2.39263e-15	1.25191e-13	1202.62	758.008
9612	NCOR2	ENSG00000196498	1.04894	2.47269e-15	1.29011e-13	17082.1	8197.43
30849	PIK3R4	ENSG00000196455	-0.535988	2.55753e-15	1.32679e-13	1879.25	2728
23416	KCNH3	ENSG00000135519	-1.55216	2.63327e-15	1.36221e-13	1630.46	4894.61
56650	CLDND1	ENSG00000080822	-1.08817	2.71751e-15	1.40182e-13	2115.55	4532.51
50512	PODXL2	ENSG00000114631	-4.6066	2.84051e-15	1.46114e-13	3.21187	170.066
1031	CDKN2C	ENSG00000123080	1.1582	2.96312e-15	1.51993e-13	821.067	364.529
727677	CASC8	ENSG00000246228	-1.52259	3.15839e-15	1.61555e-13	135.321	396.497
145864	HAPLN3	ENSG00000140511	1.43925	3.7964e-15	1.92572e-13	980.588	354.945
286053	NSMCE2	ENSG00000156831	-0.736655	3.83537e-15	1.9401e-13	1019.71	1702.28
4051	CYP4F3	ENSG00000186529	3.14344	3.90957e-15	1.97217e-13	480.326	42.9671
105375355	UPK3B	ENSG00000243566	2.10059	4.30595e-15	2.16019e-13	859.599	188.573
3688	ITGB1	ENSG00000150093	0.743145	4.52866e-15	2.26569e-13	32203.1	19189.8
8412	BCAR3	ENSG00000137936	0.975294	4.82463e-15	2.40717e-13	3561.61	1800.86
2273	FHL1	ENSG00000022267	1.03631	5.27033e-15	2.60817e-13	398.673	192.866
404217	CTXN1	ENSG00000178531	-1.35345	5.79037e-15	2.85778e-13	851.379	2209.89
54414	SIAE	ENSG00000110013	-0.870269	6.21753e-15	3.06033e-13	582.027	1068.5
10365	KLF2	ENSG00000127528	2.24732	7.35622e-15	3.61107e-13	2321.33	452.229
84141	EVA1A	ENSG00000115363	1.57215	7.79668e-15	3.81703e-13	297.468	97.5085
6385	SDC4	ENSG00000124145	0.646565	8.13817e-15	3.97356e-13	6849.61	4367.43
79728	PALB2	ENSG00000083093	-0.629738	8.44649e-15	4.10216e-13	673.905	1044.28
92856	IMP4	ENSG00000136718	-0.616391	8.50274e-15	4.11853e-13	6445.05	9896.46
57221	ARFGEF3	ENSG00000112379	1.62373	8.76562e-15	4.23463e-13	1360.6	428.992
2192	FBLN1	ENSG00000077942	1.11587	8.95284e-15	4.30231e-13	1352.27	618.473
56241	SUSD2	ENSG00000099994	-2.22728	1.0948e-14	5.23353e-13	35.7432	182.201
5097	PCDH1	ENSG00000156453	1.82948	1.14909e-14	5.46447e-13	3155.87	852.035
8623	ASMTL	ENSG00000169093	-0.60759	1.32757e-14	6.2968e-13	1197.85	1826.72
6595	SMARCA2	ENSG00000080503	1.06354	1.33679e-14	6.32414e-13	1124.18	533.921
377007	KLHL30	ENSG00000168427	3.55258	1.389e-14	6.54618e-13	78.0662	4.70807
1288	COL4A6	ENSG00000197565	1.62083	1.3909e-14	6.54618e-13	300.198	94.6698
283431	GAS2L3	ENSG00000139354	0.632291	1.49386e-14	6.99473e-13	1108.31	713.859
90102	PHLDB2	ENSG00000144824	0.543141	1.55564e-14	7.26536e-13	11213.4	7686.72
2017	CTTN	ENSG00000085733	0.653513	1.59477e-14	7.4291e-13	11106	7048.25
23236	PLCB1	ENSG00000182621	1.46011	1.75805e-14	8.14814e-13	320.697	114.097
55769	ZNF83	ENSG00000167766	0.70434	1.83792e-14	8.49676e-13	890.92	545.882
84665	MYPN	ENSG00000138347	1.77656	1.92061e-14	8.85662e-13	1478.06	415.088
7869	SEMA3B	ENSG00000012171	2.1749	2.27121e-14	1.0447e-12	385.201	79.223
91694	LONRF1	ENSG00000154359	-0.916322	2.55884e-14	1.17404e-12	310.964	588.949
22934	RPIA	ENSG00000153574	-0.630024	2.72445e-14	1.2469e-12	2666.6	4134.97
256987	SERINC5	ENSG00000164300	0.67624	2.77669e-14	1.26763e-12	1609.58	1005.75
56256	SERTAD4	ENSG00000082497	4.13934	2.8075e-14	1.2785e-12	87.2163	2.83152
150465	TTL	ENSG00000114999	-0.778466	3.05691e-14	1.38517e-12	2709.37	4660.58
57556	SEMA6A	ENSG00000092421	1.46397	3.15807e-14	1.42746e-12	1068.96	379.066
5352	PLOD2	ENSG00000152952	0.746503	3.45591e-14	1.55823e-12	903.365	536.846
84467	FBN3	ENSG00000142449	1.86609	3.46898e-14	1.56027e-12	270.174	70.6615
83478	ARHGAP24	ENSG00000138639	3.10425	3.48802e-14	1.56498e-12	71.8818	6.65145
85437	ZCRB1	ENSG00000139168	0.929571	3.64599e-14	1.63185e-12	1382.96	722.1
219402	MTIF3	ENSG00000122033	0.77336	3.66141e-14	1.63474e-12	595.439	347.313
3868	KRT16	ENSG00000186832	2.4355	3.73923e-14	1.66542e-12	97.8196	16.335
9022	CLIC3	ENSG00000169583	1.25517	4.18925e-14	1.85679e-12	362.222	149.966
147166	TRIM16L	ENSG00000108448	1.11927	5.04624e-14	2.20982e-12	1221.88	556.886
5801	PTPRR	ENSG00000153233	3.90061	5.9969e-14	2.61984e-12	93.2445	3.71966
221491	SMIM29	ENSG00000186577	1.01823	6.02308e-14	2.625e-12	659.628	323.672
79739	TTLL7	ENSG00000137941	-1.15752	6.13366e-14	2.66683e-12	191.955	433.748
124935	SLC43A2	ENSG00000167703	-0.919292	6.34299e-14	2.75129e-12	461.571	878.677
10712	FAM189B	ENSG00000160767	-0.547558	6.4574e-14	2.79428e-12	2731.82	3996.71
84983	FAM222A-AS1	ENSG00000255650	-1.19468	9.05134e-14	3.8891e-12	150.822	348.394
79574	EPS8L3	ENSG00000198758	3.89406	9.73784e-14	4.16447e-12	80.3139	3.25888
27286	SRPX2	ENSG00000102359	1.3449	9.85678e-14	4.20548e-12	241.576	93.2874
10998	SLC27A5	ENSG00000083807	-0.817252	1.03988e-13	4.42641e-12	357.391	632.031
1800	DPEP1	ENSG00000015413	-1.15853	1.06362e-13	4.50642e-12	618.432	1396.82
79366	HMGN5	ENSG00000198157	1.13804	1.14046e-13	4.8097e-12	307.284	138.372
2591	GALNT3	ENSG00000115339	0.615483	1.30747e-13	5.50131e-12	936.129	610.126
115207	KCTD12	ENSG00000178695	2.44395	1.39682e-13	5.86377e-12	431.028	70.4944
4071	TM4SF1	ENSG00000169908	7.70289	1.62886e-13	6.82215e-12	736.793	0.494203
7045	TGFBI	ENSG00000120708	4.80846	2.04975e-13	8.56534e-12	294.96	2.33732
8853	ASAP2	ENSG00000151693	0.913677	2.18037e-13	9.09034e-12	1575.45	831.448
152485	ZNF827	ENSG00000151612	-1.26936	2.27486e-13	9.4412e-12	472.827	1158.04
283120	H19	ENSG00000130600	2.26961	2.4707e-13	1.02307e-11	677.893	128.154
55765	C1orf106	ENSG00000163362	0.693574	2.53391e-13	1.04687e-11	1208.64	745.619
164832	LONRF2	ENSG00000170500	-2.21851	2.56277e-13	1.05641e-11	28.6709	144.849
7476	WNT7A	ENSG00000154764	3.90774	2.88503e-13	1.1839e-11	100.705	3.88677
2039	DMTN	ENSG00000158856	1.00257	2.95127e-13	1.20837e-11	2420.94	1199.23
79896	THNSL1	ENSG00000185875	-1.326	2.99838e-13	1.22491e-11	172.833	440.982
132320	SCLT1	ENSG00000151466	0.71287	3.10173e-13	1.2643e-11	758.96	462.078
7035	TFPI	ENSG00000003436	1.25251	3.61608e-13	1.47067e-11	802.227	331.914
1601	DAB2	ENSG00000153071	0.793267	3.9964e-13	1.62174e-11	533.845	307.036
389136	VGLL3	ENSG00000206538	3.71409	4.01477e-13	1.62558e-11	78.6316	3.78651
360	AQP3	ENSG00000165272	2.26554	4.10068e-13	1.65669e-11	1660.3	314.497
283537	SLC46A3	ENSG00000139508	1.86482	4.11422e-13	1.65849e-11	115.245	30.0318
8864	PER2	ENSG00000132326	-0.683521	4.36483e-13	1.75564e-11	859.013	1382.05
9314	KLF4	ENSG00000136826	-0.87675	4.58697e-13	1.8369e-11	1499.32	2765.64
126567	C2CD4C	ENSG00000183186	1.16781	4.61525e-13	1.84418e-11	284.062	124.735
56034	PDGFC	ENSG00000145431	2.04386	4.68426e-13	1.86767e-11	634.093	143.627
10443	N4BP2L2	ENSG00000244754	0.771042	5.95039e-13	2.36732e-11	1966.36	1147.94
51001	MTERF3	ENSG00000156469	-0.670988	6.18351e-13	2.45472e-11	1334.83	2131.26
1212	CLTB	ENSG00000175416	0.689276	6.21654e-13	2.46248e-11	4580.73	2833.79
27	ABL2	ENSG00000143322	0.539081	6.96809e-13	2.7542e-11	3043.1	2091.2
100506119	LINC01503	ENSG00000233901	1.74731	7.08818e-13	2.79562e-11	140.389	40.2429
8910	SGCE	ENSG00000127990	1.4165	7.33297e-13	2.88594e-11	445.672	163.603
7473	WNT3	ENSG00000108379	1.3718	7.56107e-13	2.9693e-11	326.458	123.52
22989	MYH15	ENSG00000144821	-1.67841	7.74113e-13	3.03349e-11	483.049	1603.12
55796	MBNL3	ENSG00000076770	1.67745	8.04883e-13	3.14732e-11	1023.01	308.4
50853	VILL	ENSG00000136059	1.87029	8.46601e-13	3.30337e-11	99.2659	25.7845
148932	MOB3C	ENSG00000142961	0.927709	8.48747e-13	3.30469e-11	440.365	230.311
9859	CEP170	ENSG00000143702	-0.813899	9.2199e-13	3.57462e-11	1039.42	1834.84
4254	KITLG	ENSG00000049130	-1.0715	1.00815e-12	3.89213e-11	11332.6	24039.6
55509	BATF3	ENSG00000123685	-0.961902	1.0208e-12	3.93266e-11	165.685	324.754
3918	LAMC2	ENSG00000058085	1.40132	1.07959e-12	4.15038e-11	10460.5	3876.06
22924	MAPRE3	ENSG00000084764	1.35693	1.08243e-12	4.15256e-11	459.705	175.803
27079	RPUSD2	ENSG00000166133	-0.613217	1.15479e-12	4.42088e-11	1099.91	1686.46
116441	TM4SF18	ENSG00000163762	5.5836	1.28995e-12	4.92798e-11	163.201	0.954982
23464	GCAT	ENSG00000100116	-1.70955	1.29586e-12	4.94022e-11	1189.41	4050.04
4595	MUTYH	ENSG00000132781	-0.873281	1.31049e-12	4.9856e-11	607.555	1118.02
23363	OBSL1	ENSG00000124006	-0.9996	1.34894e-12	5.11058e-11	185.282	373.465
100507127	LINC00707	ENSG00000238266	4.4224	1.3564e-12	5.12819e-11	131.94	2.33732
1438	CSF2RA	ENSG00000198223	1.92421	1.48266e-12	5.58244e-11	114.77	28.4824
54407	SLC38A2	ENSG00000134294	-1.48943	1.53433e-12	5.76511e-11	9502.71	27390
129293	TRABD2A	ENSG00000186854	1.3579	1.62512e-12	6.09369e-11	685.372	261.911
9229	DLGAP1	ENSG00000170579	-3.52173	1.66086e-12	6.21496e-11	4.73802	81.4743
6398	SECTM1	ENSG00000141574	1.31435	1.7709e-12	6.58622e-11	1023.88	404.612
246329	STAC3	ENSG00000185482	-2.1533	1.88392e-12	6.97816e-11	31.6434	153.332
5210	PFKFB4	ENSG00000114268	-0.84455	1.89286e-12	6.99705e-11	591.107	1066.37
10188	TNK2	ENSG00000061938	1.17072	2.11809e-12	7.81384e-11	4188.13	1836.73
945	CD33	ENSG00000105383	2.05774	2.36884e-12	8.68621e-11	624.912	139.246
1033	CDKN3	ENSG00000100526	0.966472	2.47517e-12	9.0398e-11	2192.06	1113.55
4209	MEF2D	ENSG00000116604	0.705265	2.84859e-12	1.03622e-10	3810.07	2329.87
4856	NOV	ENSG00000136999	1.6044	2.87653e-12	1.0443e-10	215.892	68.7921
55841	WWC3	ENSG00000047644	-1.13994	2.9063e-12	1.05093e-10	150.111	335.619
3801	KIFC3	ENSG00000140859	0.67825	3.09011e-12	1.11519e-10	2078.04	1295.37
23764	MAFF	ENSG00000185022	0.7359	3.1863e-12	1.14763e-10	1146.17	686.532
80135	RPF1	ENSG00000117133	-0.720605	3.2112e-12	1.15432e-10	2582.81	4267.42
11064	CNTRL	ENSG00000119397	0.734368	3.43496e-12	1.22992e-10	850.602	509.612
10139	ARFRP1	ENSG00000101246	1.01402	3.45403e-12	1.23433e-10	2009.12	986.373
9411	ARHGAP29	ENSG00000137962	-1.69888	3.49325e-12	1.2459e-10	6415.91	21699.1
10477	UBE2E3	ENSG00000170035	1.18565	3.66494e-12	1.30459e-10	4548.08	1972.43
150864	FAM117B	ENSG00000138439	-1.27901	3.84491e-12	1.36334e-10	133.799	329.681
79158	GNPTAB	ENSG00000111670	-0.93176	3.87313e-12	1.37068e-10	1690	3245.95
2769	GNA15	ENSG00000060558	-3.20848	3.93167e-12	1.38637e-10	10.2009	133.055
10447	FAM3C	ENSG00000196937	0.77024	3.93265e-12	1.38637e-10	10982.4	6415.87
475	ATOX1	ENSG00000177556	0.985828	4.20134e-12	1.47676e-10	1752.88	878.691
55785	FGD6	ENSG00000180263	0.76958	4.20522e-12	1.47676e-10	1549.49	905.414
6713	SQLE	ENSG00000104549	-2.55365	4.21389e-12	1.47697e-10	1646.36	11290.3
6484	ST3GAL4	ENSG00000110080	0.695937	4.91195e-12	1.71178e-10	869.148	534.869
3397	ID1	ENSG00000125968	1.01812	4.93387e-12	1.71614e-10	13275.8	6498.97
25777	SUN2	ENSG00000100242	0.824356	5.08554e-12	1.76553e-10	2432.86	1367.6
1847	DUSP5	ENSG00000138166	1.16947	5.14437e-12	1.78257e-10	17814.3	7817.27
11094	CACFD1	ENSG00000160325	0.877383	5.1778e-12	1.79075e-10	495.702	268.677
49855	SCAPER	ENSG00000140386	1.27956	5.97321e-12	2.05805e-10	267.434	108.04
23109	DDN	ENSG00000181418	-1.01295	6.0462e-12	2.07693e-10	931.69	1895.35
4323	MMP14	ENSG00000157227	1.50268	6.05074e-12	2.07693e-10	818.736	280.71
54221	SNTG2	ENSG00000172554	-3.50978	6.47556e-12	2.21858e-10	4.25589	73.2734
4791	NFKB2	ENSG00000077150	0.510584	6.67305e-12	2.28196e-10	4785.99	3356.18
57673	BEND3	ENSG00000178409	-0.577496	7.86664e-12	2.6751e-10	942.057	1407.03
3269	HRH1	ENSG00000196639	0.647626	7.97413e-12	2.70661e-10	870.119	554.577
51759	C9orf78	ENSG00000136819	-0.647391	8.0294e-12	2.72031e-10	2236.36	3511.85
26298	EHF	ENSG00000135373	2.54879	8.7155e-12	2.94184e-10	2005.51	292.015
26027	ACOT11	ENSG00000162390	0.705572	9.37517e-12	3.15867e-10	1805.88	1104.63
8482	SEMA7A	ENSG00000138623	1.17855	9.41106e-12	3.16492e-10	5808.03	2530.65
397	ARHGDIB	ENSG00000111348	2.21459	9.54165e-12	3.20294e-10	403.671	78.5951
166	AES	ENSG00000104964	0.510667	9.98319e-12	3.33888e-10	5408.24	3791.85
1305	COL13A1	ENSG00000197467	1.67341	1.07984e-11	3.59834e-10	144.638	43.5018
11057	ABHD2	ENSG00000140526	0.919682	1.12083e-11	3.72814e-10	5058.28	2656.52
80328	ULBP2	ENSG00000131015	0.811367	1.13853e-11	3.78012e-10	624.599	354.251
5937	RBMS1	ENSG00000153250	0.740853	1.15605e-11	3.83133e-10	1331.32	793.543
5939	RBMS2	ENSG00000076067	1.22994	1.21955e-11	4.02716e-10	1477.99	620.356
3628	INPP1	ENSG00000151689	0.66799	1.30694e-11	4.30795e-10	1410.54	885.963
94122	SYTL5	ENSG00000147041	4.63872	1.39958e-11	4.605e-10	96.0609	1.41576
114880	OSBPL6	ENSG00000079156	-0.996811	1.5296e-11	5.02375e-10	404.462	814.13
4522	MTHFD1	ENSG00000100714	-0.605859	1.67755e-11	5.49978e-10	5720.8	8721.72
126353	MISP	ENSG00000099812	0.96911	1.70759e-11	5.58821e-10	12386.4	6278.23
26146	TRAF3IP1	ENSG00000204104	-0.540127	1.78798e-11	5.84085e-10	903.834	1315.18
79187	FSD1	ENSG00000105255	-0.89741	1.89603e-11	6.18274e-10	577.864	1083.53
7114	TMSB4X	ENSG00000205542	0.630151	1.94638e-11	6.33563e-10	3919.42	2526.58
9445	ITM2B	ENSG00000136156	0.614266	1.96189e-11	6.37412e-10	2948.32	1921.97
10133	OPTN	ENSG00000123240	0.867258	1.9688e-11	6.37453e-10	1106.99	603.876
22943	DKK1	ENSG00000107984	1.27458	2.0914e-11	6.75947e-10	28907.7	11733.8
28514	DLL1	ENSG00000198719	1.08218	2.19965e-11	7.09678e-10	229.776	107.452
7014	TERF2	ENSG00000132604	-0.69446	2.24421e-11	7.22779e-10	2202.62	3573.86
5794	PTPRH	ENSG00000080031	1.00885	2.28679e-11	7.33904e-10	754.725	372.083
401074	LINC00960	ENSG00000242516	3.31197	2.81455e-11	8.95575e-10	55.3335	3.81993
55027	HEATR3	ENSG00000155393	-0.875522	3.25424e-11	1.02991e-09	640.197	1182.61
9646	CTR9	ENSG00000198730	-0.833124	3.44653e-11	1.087e-09	4651.88	8330.32
57214	CEMIP	ENSG00000103888	1.58461	3.5398e-11	1.11449e-09	136.133	43.6952
837	CASP4	ENSG00000196954	1.80448	3.95776e-11	1.24394e-09	657.481	178.04
80201	HKDC1	ENSG00000156510	1.80025	4.145e-11	1.30055e-09	162.56	44.1226
1573	CYP2J2	ENSG00000134716	2.04569	4.20032e-11	1.31564e-09	72.6033	16.1679
999	CDH1	ENSG00000039068	1.25275	4.22329e-11	1.32057e-09	6490.11	2675.72
8061	FOSL1	ENSG00000175592	0.989016	4.2951e-11	1.34073e-09	25993.8	12983.6
26047	CNTNAP2	ENSG00000174469	3.42723	4.39888e-11	1.36845e-09	274.014	15.0123
91775	NXPE3	ENSG00000144815	-1.19048	4.5669e-11	1.41747e-09	476.281	1104.79
1848	DUSP6	ENSG00000139318	-1.21341	4.57198e-11	1.41747e-09	721.16	1700.49
118663	BTBD16	ENSG00000138152	4.0007	4.67288e-11	1.44385e-09	133.903	3.2923
10610	ST6GALNAC2	ENSG00000070731	1.45057	4.6968e-11	1.44879e-09	386.613	137.31
5265	SERPINA1	ENSG00000197249	2.34916	4.87908e-11	1.49995e-09	99.5156	17.1897
57574	MARCH4	ENSG00000144583	3.40845	5.0649e-11	1.54935e-09	168.148	9.5164
25948	KBTBD2	ENSG00000170852	0.595225	5.06522e-11	1.54935e-09	1787	1181.16
55794	DDX28	ENSG00000182810	-0.552186	5.64939e-11	1.72226e-09	888.274	1305.38
79895	ATP8B4	ENSG00000104043	2.38099	6.02414e-11	1.83345e-09	59.7524	9.97718
115677	NOSTRIN	ENSG00000163072	1.21185	6.4108e-11	1.94788e-09	301.572	127.86
10643	IGF2BP3	ENSG00000136231	-0.675942	6.70248e-11	2.02975e-09	2046.19	3277.24
814	CAMK4	ENSG00000152495	0.804867	6.80509e-11	2.05741e-09	528.306	301.006
7040	TGFB1	ENSG00000105329	0.561044	8.14483e-11	2.45029e-09	3080.2	2084.18
7051	TGM1	ENSG00000092295	1.69744	8.30462e-11	2.49426e-09	219.735	64.4709
26	AOC1	ENSG00000002726	3.31914	8.32743e-11	2.497e-09	57.6609	3.81993
401022	HAGLR	ENSG00000224189	-2.20586	8.5982e-11	2.57396e-09	13.0105	66.6816
90411	MCFD2	ENSG00000180398	0.667688	8.67588e-11	2.59263e-09	5223.5	3279.17
94	ACVRL1	ENSG00000139567	2.28847	8.68896e-11	2.59263e-09	160.156	28.9097
644100	ARL14EPL	ENSG00000268223	0.695801	8.83435e-11	2.63171e-09	541.871	333.616
1368	CPM	ENSG00000135678	-1.40673	9.08349e-11	2.69713e-09	250.726	681.681
340061	TMEM173	ENSG00000184584	1.46942	9.2974e-11	2.75617e-09	958.438	335.913
51499	TRIAP1	ENSG00000170855	-0.641163	9.47511e-11	2.8043e-09	1365.89	2135.91
4938	OAS1	ENSG00000089127	4.04354	9.55105e-11	2.8222e-09	65.8605	1.87654
120	ADD3	ENSG00000148700	0.900583	9.66223e-11	2.85043e-09	1949.36	1036.95
4087	SMAD2	ENSG00000175387	0.550645	9.8792e-11	2.90974e-09	4938.15	3366.71
8916	HERC3	ENSG00000138641	0.675762	9.96041e-11	2.92161e-09	795.515	496.944
57657	HCN3	ENSG00000143630	1.14347	9.96748e-11	2.92161e-09	191.227	85.4876
1690	COCH	ENSG00000100473	1.60107	1.04975e-10	3.06785e-09	479.781	151.794
51388	NIP7	ENSG00000132603	-0.679238	1.05e-10	3.06785e-09	3787.31	6081.1
64919	BCL11B	ENSG00000127152	1.90798	1.05648e-10	3.08184e-09	174.748	43.3347
8660	IRS2	ENSG00000185950	1.87353	1.06262e-10	3.09482e-09	1445.92	369.492
1508	CTSB	ENSG00000164733	0.575503	1.06791e-10	3.10526e-09	12361	8280.68
441094	NR2F1-AS1	ENSG00000237187	-1.71366	1.07496e-10	3.12081e-09	137.826	475.896
9736	USP34	ENSG00000115464	0.636079	1.11757e-10	3.23937e-09	4036.13	2590.35
784	CACNB3	ENSG00000167535	0.630122	1.16722e-10	3.37789e-09	928.755	599.127
54502	RBM47	ENSG00000163694	0.576683	1.1754e-10	3.3962e-09	1769.89	1184.97
1475	CSTA	ENSG00000121552	-3.34362	1.22145e-10	3.52367e-09	3.69399	56.11
221	ALDH3B1	ENSG00000006534	0.964675	1.29185e-10	3.71502e-09	1763.72	896.191
78991	PCYOX1L	ENSG00000145882	-0.836825	1.30657e-10	3.75147e-09	405.669	729.346
56888	KCMF1	ENSG00000176407	0.532937	1.38148e-10	3.9541e-09	4934.17	3405.73
51306	FAM13B	ENSG00000031003	0.97247	1.5202e-10	4.33755e-09	1056.64	534.122
1755	DMBT1	ENSG00000187908	4.33623	1.5412e-10	4.39061e-09	69.1487	1.38234
2113	ETS1	ENSG00000134954	2.02481	1.56422e-10	4.44925e-09	922.786	207.912
645864	MAGEB17	ENSG00000182798	2.16111	1.63216e-10	4.63528e-09	82.8806	16.5618
7030	TFE3	ENSG00000068323	0.603146	1.6441e-10	4.66194e-09	1366.95	898.249
3786	KCNQ3	ENSG00000184156	3.34134	1.67883e-10	4.75304e-09	76.9355	4.67464
23508	TTC9	ENSG00000133985	1.02533	1.80748e-10	5.09359e-09	249.45	121.35
5268	SERPINB5	ENSG00000206075	1.28163	2.01968e-10	5.68279e-09	1833.56	738.579
5292	PIM1	ENSG00000137193	0.686123	2.0325e-10	5.71009e-09	1338.08	828.629
2936	GSR	ENSG00000104687	-0.664317	2.24193e-10	6.28876e-09	6778	10770.6
284454	LOC284454	ENSG00000267519	1.33203	2.27431e-10	6.36981e-09	188.823	73.3665
79054	TRPM8	ENSG00000144481	4.04636	2.38127e-10	6.65916e-09	113.869	2.43759
9887	SMG7	ENSG00000116698	0.596565	2.39477e-10	6.68668e-09	7121.02	4700.48
29948	OSGIN1	ENSG00000140961	1.04278	2.43758e-10	6.78548e-09	1891.13	908.116
3329	HSPD1	ENSG00000144381	-0.556027	2.49424e-10	6.92209e-09	60006.6	88367.8
57648	KIAA1522	ENSG00000162522	0.673258	2.52195e-10	6.98308e-09	8302.89	5190.91
339366	ADAMTSL5	ENSG00000185761	0.899473	2.52387e-10	6.98308e-09	707.66	376.91
64949	MRPS26	ENSG00000125901	-0.508106	2.63493e-10	7.25297e-09	3331.27	4743.08
51313	FAM198B	ENSG00000164125	-2.01044	2.6373e-10	7.25297e-09	17.908	77.7475
57530	CGN	ENSG00000143375	0.523958	2.67645e-10	7.34956e-09	1786.75	1241.46
11078	TRIOBP	ENSG00000100106	-0.792499	2.71397e-10	7.44142e-09	396.276	690.672
153769	SH3RF2	ENSG00000156463	1.22007	2.87768e-10	7.87846e-09	3008.75	1268.79
1604	CD55	ENSG00000196352	1.27269	2.92654e-10	8.00022e-09	3743.38	1517.61
11098	PRSS23	ENSG00000150687	1.33454	2.99654e-10	8.17935e-09	319.743	123.947
22984	PDCD11	ENSG00000148843	-0.564731	3.02817e-10	8.25335e-09	12448.8	18445
6926	TBX3	ENSG00000135111	-0.779693	3.4834e-10	9.45178e-09	496.51	857.4
7011	TEP1	ENSG00000129566	0.527741	3.50282e-10	9.49035e-09	1191.7	825.919
9528	TMEM59	ENSG00000116209	0.713646	3.53998e-10	9.57683e-09	3082.9	1873.76
25929	GEMIN5	ENSG00000082516	-0.613038	3.65126e-10	9.84869e-09	5862.84	8988.06
57591	MKL1	ENSG00000196588	-0.5167	3.74945e-10	1.00986e-08	1412.32	2024.38
5646	PRSS3	ENSG00000010438	0.617579	3.76992e-10	1.01388e-08	1944.1	1263.79
4488	MSX2	ENSG00000120149	-1.27818	3.99308e-10	1.07232e-08	1452.35	3598.43
22837	COBLL1	ENSG00000082438	1.21152	4.22586e-10	1.13316e-08	380.356	161.084
57101	ANO2	ENSG00000047617	4.06665	4.29381e-10	1.14801e-08	83.1337	1.87654
152503	SH3D19	ENSG00000109686	0.705219	4.32388e-10	1.15436e-08	661.609	404.01
81889	FAHD1	ENSG00000180185	-0.831306	4.56353e-10	1.21656e-08	771.069	1379.34
64062	RBM26	ENSG00000139746	0.502899	4.68184e-10	1.24628e-08	3302.76	2327.78
1947	EFNB1	ENSG00000090776	0.719035	4.95831e-10	1.31604e-08	2257.63	1366.39
10103	TSPAN1	ENSG00000117472	1.75367	5.00036e-10	1.32528e-08	240.154	67.343
7104	TM4SF4	ENSG00000169903	5.39048	5.31812e-10	1.40541e-08	94.6077	0
9358	ITGBL1	ENSG00000198542	2.08523	5.4738e-10	1.44238e-08	225.378	47.9759
80777	CYB5B	ENSG00000103018	-1.74025	5.48348e-10	1.44285e-08	7173.47	25364.3
7087	ICAM5	ENSG00000105376	-0.74247	5.50337e-10	1.446e-08	418.839	703.96
6819	SULT1C2	ENSG00000198203	1.72355	5.67321e-10	1.48635e-08	93.0815	26.5724
159090	FAM122B	ENSG00000156504	-0.726426	5.78403e-10	1.51105e-08	4167.96	6921.3
253461	ZBTB38	ENSG00000177311	0.733094	6.13721e-10	1.59874e-08	2560.88	1534.97
201305	SPNS3	ENSG00000182557	1.91944	6.57341e-10	1.70993e-08	76.0545	18.5052
84293	FAM213A	ENSG00000122378	-1.49453	6.65042e-10	1.7275e-08	48.3479	141.111
113026	PLCD3	ENSG00000161714	0.632324	6.91215e-10	1.79294e-08	9253.93	5955.29
5990	RFX2	ENSG00000087903	-0.655977	7.27846e-10	1.88261e-08	512.004	809.57
64061	TSPYL2	ENSG00000184205	-0.606248	7.72804e-10	1.99043e-08	428.548	653.661
3857	KRT9	ENSG00000171403	2.81936	7.80801e-10	2.0082e-08	67.3763	7.17908
147727	ILF3-AS1	ENSG00000267100	-0.68956	8.07241e-10	2.07328e-08	441.246	714.721
4923	NTSR1	ENSG00000101188	-1.94914	8.44462e-10	2.15821e-08	3665.03	15387.9
26509	MYOF	ENSG00000138119	0.762261	8.63007e-10	2.20103e-08	22165.2	13008.5
1048	CEACAM5	ENSG00000105388	5.12142	8.71875e-10	2.22055e-08	128.565	0
25827	FBXL2	ENSG00000153558	1.09422	9.81176e-10	2.49544e-08	471.578	217.736
6121	RPE65	ENSG00000116745	0.973628	1.00666e-09	2.54635e-08	840.044	423.336
148418	SAMD13	ENSG00000203943	-2.22308	1.00677e-09	2.54635e-08	44.0053	232.849
245	ALOX12P2	ENSG00000262943	0.872328	1.00839e-09	2.54691e-08	281.097	152.463
131566	DCBLD2	ENSG00000057019	0.578685	1.01523e-09	2.55713e-08	69290.3	46302.5
79780	CCDC82	ENSG00000149231	0.754308	1.05681e-09	2.65817e-08	554.091	327.392
162979	ZNF296	ENSG00000170684	-0.639518	1.06252e-09	2.66888e-08	531.667	830.273
253832	ZDHHC20	ENSG00000180776	0.523012	1.13588e-09	2.84922e-08	1990.38	1383.17
10516	FBLN5	ENSG00000140092	1.38701	1.1493e-09	2.87892e-08	140.871	52.2566
27076	LYPD3	ENSG00000124466	0.998406	1.19697e-09	2.99422e-08	359.389	177.753
91752	ZNF804A	ENSG00000170396	-4.72508	1.21676e-09	3.03957e-08	0.964248	92.373
286262	TPRN	ENSG00000176058	-0.504537	1.27045e-09	3.16935e-08	874.438	1241.31
8496	PPFIBP1	ENSG00000110841	-0.948396	1.29992e-09	3.23404e-08	1143.03	2226.21
56945	MRPS22	ENSG00000175110	-0.595597	1.31476e-09	3.2665e-08	2090.2	3164.98
22835	ZFP30	ENSG00000120784	-1.24277	1.32651e-09	3.29122e-08	70.5916	169.82
23189	KANK1	ENSG00000107104	-0.585662	1.40389e-09	3.47849e-08	966.874	1453.11
195814	SDR16C5	ENSG00000170786	1.49394	1.49551e-09	3.69546e-08	199.246	67.9971
4316	MMP7	ENSG00000137673	-2.50639	1.5009e-09	3.70377e-08	8.51179	57.5926
1806	DPYD	ENSG00000188641	2.02563	1.54051e-09	3.7964e-08	96.6194	21.6375
60370	AVPI1	ENSG00000119986	1.30569	1.60988e-09	3.95666e-08	2887.59	1139.86
56895	AGPAT4	ENSG00000026652	0.963128	1.6475e-09	4.04369e-08	2710.75	1376.91
79056	PRRG4	ENSG00000135378	0.799677	1.68354e-09	4.1266e-08	885.745	505.699
400746	NCMAP	ENSG00000184454	1.30844	1.79124e-09	4.38471e-08	122.158	48.2099
130340	AP1S3	ENSG00000152056	-1.08065	2.02696e-09	4.94182e-08	1526.51	3272.13
4867	NPHP1	ENSG00000144061	-0.981016	2.0442e-09	4.97722e-08	124.964	248.649
10045	SH2D3A	ENSG00000125731	0.920807	2.10322e-09	5.1141e-08	4572.99	2395.42
57559	STAMBPL1	ENSG00000138134	-0.791321	2.14167e-09	5.20066e-08	346.621	602.326
10614	HEXIM1	ENSG00000186834	-0.503797	2.29941e-09	5.56152e-08	2317.44	3290.97
3621	ING1	ENSG00000153487	0.754171	2.3175e-09	5.59467e-08	2115.19	1248.51
81602	CDADC1	ENSG00000102543	0.803714	2.31924e-09	5.59467e-08	300.531	171.169
101928687	LINC01468	ENSG00000231131	3.18314	2.38743e-09	5.75157e-08	357.842	23.0127
135932	TMEM139	ENSG00000178826	1.20186	2.40268e-09	5.78069e-08	208.004	88.4791
79586	CHPF	ENSG00000123989	-0.989665	2.46069e-09	5.91245e-08	8411.84	16881.8
55653	BCAS4	ENSG00000124243	-0.647573	2.5473e-09	6.11251e-08	523.166	822.667
688	KLF5	ENSG00000102554	1.2691	2.59746e-09	6.22469e-08	4949.9	2007.04
11001	SLC27A2	ENSG00000140284	1.19228	2.63502e-09	6.30644e-08	1628.53	699.19
3655	ITGA6	ENSG00000091409	1.39356	2.65486e-09	6.3373e-08	10144	3744.13
4907	NT5E	ENSG00000135318	1.02005	2.76995e-09	6.59478e-08	10369.3	5053.29
148641	SLC35F3	ENSG00000183780	0.771202	2.94634e-09	7.00562e-08	639.93	373.238
81617	CAB39L	ENSG00000102547	1.11365	3.10135e-09	7.33597e-08	324.311	147.829
5187	PER1	ENSG00000179094	-1.13308	3.50586e-09	8.27137e-08	1521.99	3394.19
25970	SH2B1	ENSG00000178188	0.550105	3.5192e-09	8.29215e-08	2057.31	1403.04
1514	CTSL	ENSG00000135047	-0.639318	3.64806e-09	8.57364e-08	2179.88	3405.79
114908	TMEM123	ENSG00000152558	-0.781382	3.70336e-09	8.69241e-08	5400.47	9330.45
5208	PFKFB2	ENSG00000123836	0.94122	3.75243e-09	8.79629e-08	1957.02	1009.39
6252	RTN1	ENSG00000139970	3.05842	3.77811e-09	8.84514e-08	40.8801	3.32573
23239	PHLPP1	ENSG00000081913	1.26001	3.87893e-09	9.06955e-08	2138.14	872.422
50651	SLC45A1	ENSG00000162426	-0.83795	4.41155e-09	1.02832e-07	606.265	1089.92
8787	RGS9	ENSG00000108370	1.81161	4.4149e-09	1.02832e-07	141.749	37.4043
84275	SLC25A33	ENSG00000171612	-0.709652	4.56056e-09	1.0582e-07	1101.22	1807.02
885	CCK	ENSG00000187094	2.17042	4.61952e-09	1.07052e-07	96.1304	18.7726
57106	NAT14	ENSG00000090971	-0.736559	4.84252e-09	1.12078e-07	999.302	1671.42
9734	HDAC9	ENSG00000048052	1.26747	4.88875e-09	1.13004e-07	150.822	61.0854
131870	NUDT16	ENSG00000198585	-0.588712	5.00426e-09	1.15455e-07	907.139	1367.25
7175	TPR	ENSG00000047410	0.506942	5.0074e-09	1.15455e-07	8397.34	5901.02
1760	DMPK	ENSG00000104936	1.19018	5.28673e-09	1.21741e-07	631.616	271.676
9825	SPATA2	ENSG00000158480	-0.52786	5.34573e-09	1.22945e-07	777.842	1124.23
23221	RHOBTB2	ENSG00000008853	0.570947	5.64866e-09	1.29423e-07	1021.19	686.183
84223	IQCG	ENSG00000114473	-0.798019	6.19054e-09	1.4113e-07	210.179	367.735
642475	MROH6	ENSG00000204839	0.6172	6.20131e-09	1.412e-07	3222.79	2095.07
8651	SOCS1	ENSG00000185338	-1.51638	6.30966e-09	1.43488e-07	36.2184	107.285
125144	LRRC75A-AS1	ENSG00000175061	0.57749	6.48535e-09	1.47117e-07	11596.1	7754.53
388121	TNFAIP8L3	ENSG00000183578	1.94087	6.51592e-09	1.47627e-07	70.1927	16.5618
5783	PTPN13	ENSG00000163629	-0.650301	6.57759e-09	1.48839e-07	1049.15	1652.42
148398	SAMD11	ENSG00000187634	2.44509	7.11807e-09	1.60671e-07	259.654	38.6529
50509	COL5A3	ENSG00000080573	2.39	7.30064e-09	1.64386e-07	59.9986	9.5164
55268	ECHDC2	ENSG00000121310	1.00493	7.52332e-09	1.68983e-07	509.992	250.979
114881	OSBPL7	ENSG00000006025	1.252	7.70905e-09	1.72518e-07	536.925	220.4
285590	SH3PXD2B	ENSG00000174705	-0.801048	7.80418e-09	1.74433e-07	2471.71	4331.27
2009	EML1	ENSG00000066629	-0.667494	8.29246e-09	1.8512e-07	513.683	818.484
1466	CSRP2	ENSG00000175183	0.849796	8.85328e-09	1.97399e-07	886.72	488.134
6542	SLC7A2	ENSG00000003989	-1.21605	9.13849e-09	2.0351e-07	647.135	1535.41
3909	LAMA3	ENSG00000053747	1.21023	9.24272e-09	2.0558e-07	1954.06	826.492
10855	HPSE	ENSG00000173083	0.614359	9.63464e-09	2.13777e-07	1133.48	738.707
8323	FZD6	ENSG00000164930	1.01637	9.81031e-09	2.17147e-07	3779.14	1844.77
2099	ESR1	ENSG00000091831	3.53572	9.92799e-09	2.19485e-07	41.9241	1.87654
55795	PCID2	ENSG00000126226	0.570204	1.00398e-08	2.21688e-07	4369.45	2937.2
10406	WFDC2	ENSG00000101443	3.85839	1.01392e-08	2.23613e-07	46.8217	1.44918
649	BMP1	ENSG00000168487	0.890792	1.03964e-08	2.28733e-07	2088.98	1117.13
5829	PXN	ENSG00000089159	0.607318	1.05195e-08	2.31162e-07	19561.6	12807.1
250	ALPP	ENSG00000163283	3.34889	1.05662e-08	2.31911e-07	65.5448	3.32573
91050	CCDC149	ENSG00000181982	0.744138	1.06109e-08	2.32333e-07	325.185	193.1
220992	ZNF485	ENSG00000198298	-0.84381	1.34537e-08	2.93171e-07	145.449	263.375
7376	NR1H2	ENSG00000131408	0.525496	1.52902e-08	3.32397e-07	2199.09	1524.8
728084	LINC02458	ENSG00000246363	-2.78456	1.55443e-08	3.37519e-07	8.51179	81.9208
55655	NLRP2	ENSG00000022556	-0.540189	1.57714e-08	3.41639e-07	4354.65	6345.42
114794	ELFN2	ENSG00000166897	0.816912	1.63821e-08	3.54027e-07	8377.83	4724.22
3790	KCNS3	ENSG00000170745	0.787165	1.69855e-08	3.66634e-07	416.675	240.254
9885	OSBPL2	ENSG00000130703	0.520501	1.75015e-08	3.76436e-07	1547.9	1077.55
342184	FMN1	ENSG00000248905	2.62799	1.77497e-08	3.81326e-07	38.4695	4.77491
9666	DZIP3	ENSG00000198919	-0.566675	1.78618e-08	3.82834e-07	599.948	891.419
55771	PRR11	ENSG00000068489	0.558156	1.78839e-08	3.82858e-07	4529.35	3070.19
3866	KRT15	ENSG00000171346	1.33048	1.8454e-08	3.93219e-07	1096.06	423.179
151195	CCNYL1	ENSG00000163249	-1.01889	1.88189e-08	4.00061e-07	318.699	655.304
26586	CKAP2	ENSG00000136108	0.859632	1.96486e-08	4.17214e-07	5481.3	2997.37
2232	FDXR	ENSG00000161513	-0.793836	2.0762e-08	4.40343e-07	1633.38	2850.06
63897	HEATR6	ENSG00000068097	-0.531526	2.11989e-08	4.49088e-07	1479.87	2143.67
26052	DNM3	ENSG00000197959	2.18079	2.13614e-08	4.52005e-07	370.103	70.2819
6276	S100A5	ENSG00000196420	1.68794	2.15856e-08	4.5622e-07	78.5449	22.7525
3557	IL1RN	ENSG00000136689	1.79811	2.22882e-08	4.69441e-07	110.91	29.3371
11186	RASSF1	ENSG00000068028	0.744982	2.26548e-08	4.76613e-07	1916.52	1137.55
1687	GSDME	ENSG00000105928	1.30384	2.3181e-08	4.87122e-07	268.18	105.635
54809	SAMD9	ENSG00000205413	0.655965	2.34347e-08	4.91887e-07	1512.43	956.061
11147	HHLA3	ENSG00000197568	1.465	2.48301e-08	5.1998e-07	500.669	174.148
79718	TBL1XR1	ENSG00000177565	-0.585521	2.49214e-08	5.21294e-07	3530.09	5310.77
25924	MYRIP	ENSG00000170011	2.86256	2.51604e-08	5.25691e-07	40.3148	3.85335
58499	ZNF462	ENSG00000148143	-0.608953	2.53087e-08	5.28185e-07	629.813	962.847
4909	NTF4	ENSG00000225950	1.67574	2.5543e-08	5.32467e-07	63.2868	18.6054
22978	NT5C2	ENSG00000076685	0.526165	2.58961e-08	5.39212e-07	1859.44	1289.22
63027	SLC22A23	ENSG00000137266	0.607425	2.74797e-08	5.70235e-07	1041.28	681.736
55296	TBC1D19	ENSG00000109680	-1.33034	2.86269e-08	5.92694e-07	142.633	369.793
53827	FXYD5	ENSG00000089327	1.01958	2.91331e-08	6.0113e-07	4959.65	2413.69
119395	CALHM3	ENSG00000183128	2.80341	2.93358e-08	6.03947e-07	37.585	3.78651
11019	LIAS	ENSG00000121897	-0.644056	3.13555e-08	6.44801e-07	631.887	989.76
647024	C6orf132	ENSG00000188112	0.690443	3.14466e-08	6.45947e-07	2699.25	1665.23
125170	MIEF2	ENSG00000177427	0.643522	3.18258e-08	6.52267e-07	609.178	388.563
3880	KRT19	ENSG00000171345	0.530031	3.5602e-08	7.28027e-07	57185.5	39529
4217	MAP3K5	ENSG00000197442	0.841555	3.62484e-08	7.40416e-07	1049.27	580.761
94115	CGB8	ENSG00000213030	4.23215	3.72977e-08	7.60998e-07	55.9752	0.954982
55287	TMEM40	ENSG00000088726	1.15694	3.76533e-08	7.67396e-07	459.556	201.814
4212	MEIS2	ENSG00000134138	0.869446	4.02436e-08	8.16543e-07	845.409	459.105
2760	GM2A	ENSG00000196743	0.516346	4.06284e-08	8.23436e-07	1993.45	1390.99
64207	IRF2BPL	ENSG00000119669	-0.87633	4.10682e-08	8.31427e-07	1262.3	2337.92
5214	PFKP	ENSG00000067057	-0.629085	4.17786e-08	8.44872e-07	14446.5	22413
100288778	LOC100288778	ENSG00000226210	0.549846	4.39934e-08	8.87211e-07	809.476	551.564
253152	EPHX4	ENSG00000172031	0.834563	4.44209e-08	8.94345e-07	253.626	140.97
10509	SEMA4B	ENSG00000185033	0.670111	4.55882e-08	9.16267e-07	4058.9	2540.5
7127	TNFAIP2	ENSG00000185215	0.831993	4.60977e-08	9.24586e-07	3320.97	1851.79
7477	WNT7B	ENSG00000188064	1.55816	4.61255e-08	9.24586e-07	1951.38	628.541
7923	HSD17B8	ENSG00000204228	-0.799309	4.82342e-08	9.65794e-07	172.029	301.006
2524	FUT2	ENSG00000176920	1.10343	5.07384e-08	1.01371e-06	441.96	201.847
23220	DTX4	ENSG00000110042	1.41094	5.2266e-08	1.04195e-06	943.069	341.127
5873	RAB27A	ENSG00000069974	0.691383	5.23763e-08	1.04301e-06	437.951	270.327
9375	TM9SF2	ENSG00000125304	0.638226	5.3147e-08	1.05639e-06	9075.94	5812.03
114041	B3GALT5-AS1	ENSG00000184809	2.50136	5.31721e-08	1.05639e-06	59.5165	8.20091
80339	PNPLA3	ENSG00000100344	-1.05682	5.32217e-08	1.05639e-06	124.572	264.062
57546	PDP2	ENSG00000172840	-0.623093	5.3306e-08	1.05692e-06	558.101	862.38
83982	IFI27L2	ENSG00000119632	0.657961	5.37017e-08	1.06361e-06	780.742	493.425
55084	SOBP	ENSG00000112320	-0.811638	5.38726e-08	1.06584e-06	185.043	327.084
51157	ZNF580	ENSG00000213015	-0.716537	5.40439e-08	1.06807e-06	546.29	902.305
57514	ARHGAP31	ENSG00000031081	1.36617	5.72037e-08	1.12807e-06	292.352	109.696
9021	SOCS3	ENSG00000184557	0.835012	5.75186e-08	1.13306e-06	1203.99	669.7
11258	DCTN3	ENSG00000137100	0.565948	5.84858e-08	1.15087e-06	1542.83	1040.24
51114	ZDHHC9	ENSG00000188706	0.617459	5.92059e-08	1.16254e-06	2333.23	1515.72
3892	KRT86	ENSG00000170442	1.57111	6.29208e-08	1.23151e-06	65.857	21.0096
10302	SNAPC5	ENSG00000174446	-0.546459	6.443e-08	1.25835e-06	691.025	1012.31
60485	SAV1	ENSG00000151748	0.634561	6.56333e-08	1.28048e-06	2629.63	1687.98
374	AREG	ENSG00000109321	0.679503	6.59227e-08	1.28475e-06	2249.26	1398.11
203	AK1	ENSG00000106992	0.620059	6.60595e-08	1.28605e-06	496.25	321.588
29092	LINC00339	ENSG00000218510	-0.928818	7.26514e-08	1.41137e-06	122.075	234.651
5742	PTGS1	ENSG00000095303	1.24689	7.61313e-08	1.47115e-06	540.765	221.735
9313	MMP20	ENSG00000137674	-3.63188	7.97291e-08	1.53904e-06	1.52615	43.6952
79613	TANGO6	ENSG00000103047	-0.67461	7.98215e-08	1.5392e-06	1056.69	1694.13
11343	MGLL	ENSG00000074416	1.46753	8.05613e-08	1.55182e-06	2335.11	806.862
57522	SRGAP1	ENSG00000196935	-0.690809	8.29763e-08	1.5933e-06	1262.88	2046.53
23345	SYNE1	ENSG00000131018	0.931132	8.34569e-08	1.60085e-06	537.356	278.413
151636	DTX3L	ENSG00000163840	0.954099	8.49234e-08	1.62727e-06	1209.17	617.078
85440	DOCK7	ENSG00000116641	0.563907	8.71323e-08	1.6661e-06	1673.92	1129.24
843	CASP10	ENSG00000003400	-0.732221	8.86205e-08	1.69101e-06	190.981	318.429
129025	ZNF280A	ENSG00000169548	-2.96417	8.93833e-08	1.70379e-06	3.0523	37.9988
116496	FAM129A	ENSG00000135842	1.3541	8.97401e-08	1.7088e-06	683.429	257.857
79918	SETD6	ENSG00000103037	-0.506359	9.0109e-08	1.71292e-06	728.024	1035.09
28982	FLVCR1	ENSG00000162769	-0.562717	9.01437e-08	1.71292e-06	1075.87	1593.05
1540	CYLD	ENSG00000083799	0.610628	9.1592e-08	1.73682e-06	831.248	543.125
53335	BCL11A	ENSG00000119866	2.80076	9.29755e-08	1.76123e-06	33.891	3.35915
2583	B4GALNT1	ENSG00000135454	0.61822	9.56216e-08	1.8076e-06	1582.63	1027.32
127700	OSCP1	ENSG00000116885	-0.989982	9.66571e-08	1.82529e-06	79.027	158.954
64405	CDH22	ENSG00000149654	1.42765	9.87724e-08	1.85755e-06	165.678	58.8747
7433	VIPR1	ENSG00000114812	1.28089	1.08557e-07	2.02902e-06	480.277	191.67
129607	CMPK2	ENSG00000134326	1.73803	1.12542e-07	2.10137e-06	134.114	36.9769
5910	RAP1GDS1	ENSG00000138698	-0.581148	1.13063e-07	2.10885e-06	1717.19	2576.46
3897	L1CAM	ENSG00000198910	1.02345	1.13174e-07	2.10885e-06	831.716	402.84
1850	DUSP8	ENSG00000184545	0.804855	1.15642e-07	2.15264e-06	494.391	280.624
57205	ATP10D	ENSG00000145246	-0.808265	1.17441e-07	2.18389e-06	217.335	384.197
101927125	ELFN1-AS1	ENSG00000236081	-0.871856	1.31332e-07	2.43478e-06	349.104	643.878
57447	NDRG2	ENSG00000165795	0.94588	1.31965e-07	2.44403e-06	685.885	351.739
3038	HAS3	ENSG00000103044	-1.77491	1.35113e-07	2.49726e-06	5003.65	18681.7
55304	SPTLC3	ENSG00000172296	4.33321	1.38416e-07	2.55315e-06	38.5493	0
112597	CYTOR	ENSG00000172965	1.02664	1.38885e-07	2.55922e-06	1008.73	487.366
1820	ARID3A	ENSG00000116017	-0.651633	1.39851e-07	2.57442e-06	680.835	1074.59
83935	TMEM133	ENSG00000170647	1.68405	1.4007e-07	2.57446e-06	325.879	94.1827
957	ENTPD5	ENSG00000187097	-0.609673	1.40136e-07	2.57446e-06	490.634	750.915
7022	TFAP2C	ENSG00000087510	0.775643	1.46651e-07	2.68606e-06	443.889	257.37
129303	TMEM150A	ENSG00000168890	-0.810591	1.47047e-07	2.69014e-06	179.34	317.255
151963	MB21D2	ENSG00000180611	1.32484	1.47272e-07	2.69014e-06	513.557	198.309
2120	ETV6	ENSG00000139083	1.24438	1.48259e-07	2.70465e-06	546.567	224.447
6144	RPL21	ENSG00000122026	0.612145	1.49737e-07	2.72888e-06	36598.8	23867.9
109729127	KRT7-AS	ENSG00000257671	4.31137	1.5311e-07	2.7848e-06	38.0671	0
10160	FARP1	ENSG00000152767	1.05356	1.54207e-07	2.80196e-06	2371.08	1123.05
23412	COMMD3	ENSG00000148444	1.4472	1.5521e-07	2.81738e-06	404.105	141.571
4326	MMP17	ENSG00000198598	1.20937	1.5622e-07	2.83291e-06	406.446	171.061
126432	RINL	ENSG00000187994	-0.977754	1.59153e-07	2.88324e-06	388.493	776.307
50636	ANO7	ENSG00000146205	2.49834	1.63856e-07	2.96549e-06	53.2523	7.07881
6337	SCNN1A	ENSG00000111319	0.745923	1.64909e-07	2.98158e-06	5205.97	3086.07
56667	MUC13	ENSG00000173702	2.87238	1.653e-07	2.98569e-06	127.385	10.3043
57761	TRIB3	ENSG00000101255	-0.76166	1.69221e-07	3.05049e-06	2064.25	3522.55
284612	SYPL2	ENSG00000143028	1.08859	1.72528e-07	3.10143e-06	144.641	66.5814
9749	PHACTR2	ENSG00000112419	0.63375	1.75223e-07	3.14626e-06	2681.35	1721.75
3885	KRT34	ENSG00000131737	1.92006	1.80399e-07	3.23285e-06	50.7551	11.9206
56944	OLFML3	ENSG00000116774	-2.89766	1.82224e-07	3.26235e-06	3.69399	43.7024
23598	PATZ1	ENSG00000100105	-0.617113	1.8355e-07	3.28286e-06	1372.51	2111.05
6341	SCO1	ENSG00000133028	-0.578759	1.85785e-07	3.31311e-06	1639.99	2456.34
240	ALOX5	ENSG00000012779	1.40928	1.86177e-07	3.31686e-06	111.957	40.3026
23250	ATP11A	ENSG00000068650	0.637188	1.88802e-07	3.36035e-06	6137.08	3931.13
28987	NOB1	ENSG00000141101	-0.551843	1.92655e-07	3.42559e-06	4254.18	6252.28
57486	NLN	ENSG00000123213	-0.673868	1.98064e-07	3.51491e-06	3298.3	5284.35
59307	SIGIRR	ENSG00000185187	0.644397	2.02083e-07	3.57928e-06	1346.24	858.496
146664	MGAT5B	ENSG00000167889	1.25417	2.0758e-07	3.66598e-06	331.467	134.906
3875	KRT18	ENSG00000111057	0.610838	2.11593e-07	3.73324e-06	24659.3	16094.5
9413	FAM189A2	ENSG00000135063	1.56797	2.14887e-07	3.77677e-06	92.6861	29.4373
347404	LANCL3	ENSG00000147036	0.941895	2.16197e-07	3.79613e-06	263.015	135.113
5581	PRKCE	ENSG00000171132	0.677734	2.23096e-07	3.90975e-06	735.419	457.348
29899	GPSM2	ENSG00000121957	0.549664	2.2734e-07	3.9803e-06	2497.36	1701.52
9244	CRLF1	ENSG00000006016	1.21502	2.28908e-07	4.00391e-06	1177.6	493.583
54431	DNAJC10	ENSG00000077232	-0.563498	2.39848e-07	4.19125e-06	1832.13	2713.45
63901	FAM111A	ENSG00000166801	1.04457	2.42089e-07	4.22638e-06	1940.79	925.201
1294	COL7A1	ENSG00000114270	1.16846	2.43722e-07	4.25081e-06	108.902	47.2215
4059	BCAM	ENSG00000187244	1.5937	2.50476e-07	4.36028e-06	1887.28	586.187
2260	FGFR1	ENSG00000077782	0.575475	2.51707e-07	4.37754e-06	4704.3	3148.81
400619	LINC00511	ENSG00000227036	1.04323	2.60144e-07	4.51998e-06	258.683	123.494
57589	RIC1	ENSG00000107036	0.515095	2.6382e-07	4.57949e-06	2580.41	1802.11
79689	STEAP4	ENSG00000127954	2.30632	2.64812e-07	4.59234e-06	58.7153	9.5164
10687	PNMA2	ENSG00000240694	2.49476	2.65404e-07	4.59824e-06	42.8086	5.62962
79621	RNASEH2B	ENSG00000136104	0.596557	2.73648e-07	4.73209e-06	1176.37	776.073
84787	KMT5C	ENSG00000133247	0.754425	2.7786e-07	4.79585e-06	332.663	196.266
5362	PLXNA2	ENSG00000076356	1.61275	2.94097e-07	5.06174e-06	127.302	38.8535
84140	FAM161A	ENSG00000170264	-0.69587	3.02066e-07	5.19399e-06	334.193	544.786
3491	CYR61	ENSG00000142871	0.602	3.08609e-07	5.30152e-06	1561.24	1024.98
11127	KIF3A	ENSG00000131437	-0.501502	3.09271e-07	5.30789e-06	541.948	768.46
55714	TENM3	ENSG00000218336	2.45553	3.1816e-07	5.45021e-06	37.6682	5.16884
23645	PPP1R15A	ENSG00000087074	0.825599	3.2391e-07	5.54351e-06	3260.28	1824.17
1203	CLN5	ENSG00000102805	0.621929	3.25957e-07	5.57331e-06	1035.86	670.698
64761	PARP12	ENSG00000059378	1.12434	3.30891e-07	5.6471e-06	1201.39	539.343
6590	SLPI	ENSG00000124107	3.02978	3.32809e-07	5.67453e-06	828.047	44.9033
144817	LINC00330	ENSG00000235097	4.95238	3.3627e-07	5.72819e-06	80.633	0.46078
3749	KCNC4	ENSG00000116396	0.788006	3.40735e-07	5.79884e-06	306.466	175.944
79828	METTL8	ENSG00000123600	-0.747719	3.48e-07	5.91132e-06	999.295	1687.41
2861	GPR37	ENSG00000170775	0.959671	3.48315e-07	5.91132e-06	189.462	96.0856
80209	PROSER1	ENSG00000120685	0.544481	3.49965e-07	5.9338e-06	4191.97	2867.77
10512	SEMA3C	ENSG00000075223	-1.08358	3.55379e-07	6.01726e-06	699.728	1511.23
2683	B4GALT1	ENSG00000086062	0.572007	3.55546e-07	6.01726e-06	4757.21	3190.78
79583	TMEM231	ENSG00000205084	-0.762466	3.64877e-07	6.16947e-06	252.575	430.456
150084	IGSF5	ENSG00000183067	2.00134	3.655e-07	6.17428e-06	39.4337	8.56142
23344	ESYT1	ENSG00000139641	-0.626077	3.97925e-07	6.71581e-06	4635.71	7181.9
23308	ICOSLG	ENSG00000160223	-0.584998	4.00583e-07	6.75443e-06	1058.43	1592.3
8139	GAN	ENSG00000261609	-0.59631	4.02551e-07	6.78135e-06	1564.62	2372.2
89780	WNT3A	ENSG00000154342	1.21023	4.08574e-07	6.87013e-06	449.824	188.872
8676	STX11	ENSG00000135604	0.829576	4.10144e-07	6.87754e-06	259.571	144.623
79006	METRN	ENSG00000103260	-0.530253	4.15249e-07	6.95037e-06	1169.62	1693.78
338596	ST8SIA6	ENSG00000148488	-2.82688	4.17743e-07	6.98572e-06	2.97252	34.2457
1794	DOCK2	ENSG00000134516	4.02654	4.34195e-07	7.24095e-06	39.1077	0
9853	RUSC2	ENSG00000198853	0.639855	4.40934e-07	7.34662e-06	1396.4	892.856
9829	DNAJC6	ENSG00000116675	-0.638455	4.80492e-07	7.98386e-06	537.29	839.193
200942	KLHDC8B	ENSG00000185909	-0.781136	4.85847e-07	8.05087e-06	392.988	681.148
132660	LIN54	ENSG00000189308	0.749509	4.89472e-07	8.10358e-06	2090.71	1235.92
2335	FN1	ENSG00000115414	0.572716	5.12945e-07	8.46151e-06	2302.14	1543.59
1486	CTBS	ENSG00000117151	-0.847617	5.14538e-07	8.48012e-06	170.818	309.507
283991	UBALD2	ENSG00000185262	1.47354	5.15658e-07	8.49092e-06	2480.42	847.227
8408	ULK1	ENSG00000177169	0.948797	5.19767e-07	8.55087e-06	1039.06	531.383
200407	CREG2	ENSG00000175874	1.82716	5.3172e-07	8.73178e-06	63.6926	16.1344
55521	TRIM36	ENSG00000152503	-0.824875	5.37085e-07	8.81196e-06	447.603	800.736
25862	USP49	ENSG00000164663	0.732629	5.38206e-07	8.82243e-06	411.455	246.278
7111	TMOD1	ENSG00000136842	0.857426	5.40427e-07	8.85088e-06	261.26	142.679
752	FMNL1	ENSG00000184922	1.85424	5.46225e-07	8.93782e-06	264.701	65.2253
4832	NME3	ENSG00000103024	-0.548208	5.66214e-07	9.25662e-06	1020.71	1496.99
11030	RBPMS	ENSG00000157110	1.14097	5.70917e-07	9.32515e-06	1037.14	459.487
3073	HEXA	ENSG00000213614	0.739113	5.74775e-07	9.36827e-06	233.148	138.766
25885	POLR1A	ENSG00000068654	-0.514142	5.75307e-07	9.36827e-06	7843.19	11225.1
8291	DYSF	ENSG00000135636	1.60758	5.75609e-07	9.36827e-06	53.0859	16.2013
10247	RIDA	ENSG00000132541	-0.971123	5.79011e-07	9.41524e-06	464.905	923.714
85455	DISP2	ENSG00000140323	1.12543	5.84446e-07	9.49517e-06	514.584	230.786
8495	PPFIBP2	ENSG00000166387	1.05979	5.91666e-07	9.60392e-06	180.547	85.194
1997	ELF1	ENSG00000120690	0.584862	5.95769e-07	9.66194e-06	2904.6	1931.12
4343	MOV10	ENSG00000155363	-0.780236	5.9681e-07	9.67023e-06	1763.99	3052.99
634	CEACAM1	ENSG00000079385	2.54303	6.07091e-07	9.8281e-06	30.8387	3.81993
84617	TUBB6	ENSG00000176014	-0.700315	6.29762e-07	1.0152e-05	5623.39	9186.53
286144	TRIQK	ENSG00000205133	0.866695	6.31039e-07	1.01617e-05	182.147	98.7905
137994	LETM2	ENSG00000165046	0.773978	6.49185e-07	1.04172e-05	448.8	260.911
9496	TBX4	ENSG00000121075	-4.01118	6.61234e-07	1.06012e-05	0	32.3023
7582	ZNF33B	ENSG00000196693	0.7019	6.64609e-07	1.0646e-05	591.572	361.645
8731	RNMT	ENSG00000101654	-0.908771	6.67841e-07	1.0679e-05	4256.07	8086.32
3636	INPPL1	ENSG00000165458	0.619376	6.69297e-07	1.06929e-05	4020.26	2607.17
64772	ENGASE	ENSG00000167280	0.822387	6.85703e-07	1.09455e-05	1275.78	715.005
1950	EGF	ENSG00000138798	2.74997	6.96761e-07	1.11086e-05	34.9351	3.25888
126969	SLC44A3	ENSG00000143036	0.986514	6.9714e-07	1.11086e-05	680.967	338.202
81624	DIAPH3	ENSG00000139734	0.99749	7.03312e-07	1.11874e-05	2803.21	1381.98
26224	FBXL3	ENSG00000005812	0.616543	7.1618e-07	1.13822e-05	1483.86	964.513
84951	TNS4	ENSG00000131746	1.4965	7.20329e-07	1.14382e-05	5187.72	1736.22
126433	FBXO27	ENSG00000161243	-0.568236	7.30818e-07	1.15947e-05	384.782	572.529
4953	ODC1	ENSG00000115758	-0.644746	7.36002e-07	1.16567e-05	22789.9	35782.2
735301	SNHG9	ENSG00000255198	-1.14935	7.45352e-07	1.17945e-05	222.694	505.72
337876	CHSY3	ENSG00000198108	1.02979	7.63535e-07	1.20509e-05	125.852	60.6915
115111	SLC26A7	ENSG00000147606	1.3465	7.71679e-07	1.21689e-05	98.4612	37.0103
285755	PPIL6	ENSG00000185250	-2.79126	7.87118e-07	1.2391e-05	2.97252	33.9854
65055	REEP1	ENSG00000068615	0.814906	7.92237e-07	1.24608e-05	752.203	423.623
55647	RAB20	ENSG00000139832	0.569111	8.26193e-07	1.29837e-05	684.282	460.294
201176	ARHGAP27	ENSG00000159314	0.584732	8.29193e-07	1.30197e-05	3648.4	2424.49
379025	PSMA3-AS1	ENSG00000257621	0.665934	8.36446e-07	1.3111e-05	368.632	230.965
5462	POU5F1B	ENSG00000212993	-3.75654	8.38724e-07	1.31354e-05	0.964248	40.4029
10125	RASGRP1	ENSG00000172575	1.19395	8.56586e-07	1.33922e-05	95.173	40.4363
55108	BSDC1	ENSG00000160058	0.555574	8.57554e-07	1.33959e-05	1689.19	1146.61
4005	LMO2	ENSG00000135363	1.22666	8.61695e-07	1.34491e-05	108.988	45.1444
2925	GRPR	ENSG00000126010	2.16144	8.93621e-07	1.3888e-05	33.5719	6.19067
1286	COL4A4	ENSG00000081052	0.973408	8.99291e-07	1.39524e-05	633.073	317.415
2194	FASN	ENSG00000169710	-0.909776	9.07957e-07	1.40749e-05	76052.7	144646
80274	SCUBE1	ENSG00000159307	1.26461	9.12631e-07	1.41234e-05	97.0183	38.9203
79413	ZBED2	ENSG00000177494	1.35583	9.40447e-07	1.45169e-05	400.487	149.799
170954	PPP1R18	ENSG00000146112	0.521352	9.46182e-07	1.45931e-05	2614.21	1817.74
26108	PYGO1	ENSG00000171016	1.66246	9.92893e-07	1.52877e-05	57.4216	16.5952
9915	ARNT2	ENSG00000172379	1.17546	1.04609e-06	1.60257e-05	198.143	85.5545
11278	KLF12	ENSG00000118922	1.50919	1.05696e-06	1.61651e-05	237.546	78.4757
1746	DLX2	ENSG00000115844	-0.972614	1.06669e-06	1.62906e-05	78.8675	157.037
3162	HMOX1	ENSG00000100292	-0.921127	1.06738e-06	1.62906e-05	1621.49	3110.26
140893	RBBP8NL	ENSG00000130701	1.71085	1.09921e-06	1.67272e-05	49.4751	13.864
685	BTC	ENSG00000174808	1.25754	1.1115e-06	1.69001e-05	211.209	85.1868
201514	ZNF584	ENSG00000171574	-0.702579	1.125e-06	1.70643e-05	819.118	1340.52
26353	HSPB8	ENSG00000152137	0.599074	1.1251e-06	1.70643e-05	619.542	407.563
83540	NUF2	ENSG00000143228	0.61637	1.1278e-06	1.70911e-05	1666.06	1082.63
9647	PPM1F	ENSG00000100034	0.694464	1.14403e-06	1.73083e-05	1641.63	1008.45
56521	DNAJC12	ENSG00000108176	-1.34532	1.17751e-06	1.77853e-05	26.3435	70.0408
219902	TMEM136	ENSG00000181264	-0.505059	1.188e-06	1.79141e-05	379	539.157
55083	KIF26B	ENSG00000162849	1.40499	1.25701e-06	1.89235e-05	99.5919	35.9622
84135	UTP15	ENSG00000164338	-0.595533	1.25918e-06	1.89406e-05	1665.4	2524.26
3675	ITGA3	ENSG00000005884	1.19697	1.26556e-06	1.90209e-05	36220.5	15338.2
4258	MGST2	ENSG00000085871	0.935259	1.2678e-06	1.90388e-05	419.408	216.339
84769	MPV17L2	ENSG00000254858	-0.868288	1.27005e-06	1.90445e-05	1110.12	2049.53
84078	KBTBD7	ENSG00000120696	0.56656	1.27026e-06	1.90445e-05	523.315	351.98
64718	UNKL	ENSG00000059145	0.611378	1.29304e-06	1.93701e-05	1551.28	1011.13
9792	SERTAD2	ENSG00000179833	1.11322	1.29727e-06	1.94176e-05	10854	4900.06
1846	DUSP4	ENSG00000120875	1.11341	1.30525e-06	1.9521e-05	16644.4	7513.07
2974	GUCY1B2	ENSG00000123201	1.91818	1.30891e-06	1.95452e-05	45.4551	10.4045
26018	LRIG1	ENSG00000144749	0.832969	1.30901e-06	1.95452e-05	269.928	149.825
5151	PDE8A	ENSG00000073417	0.50773	1.31468e-06	1.95819e-05	2709.1	1901.71
254439	C11orf86	ENSG00000173237	3.67338	1.35382e-06	2.01485e-05	34.3732	0.921559
27346	TMEM97	ENSG00000109084	-1.0061	1.37456e-06	2.04203e-05	2460.44	5028.92
2549	GAB1	ENSG00000109458	1.45516	1.37544e-06	2.04203e-05	133.407	45.9991
284434	NWD1	ENSG00000188039	1.7391	1.38495e-06	2.05281e-05	66.7449	18.2115
400499	LOC400499	ENSG00000188897	-2.00896	1.4007e-06	2.07278e-05	11.4843	54.0329
113622	ADPRHL1	ENSG00000153531	0.709001	1.43447e-06	2.11932e-05	590.958	359.768
171586	ABHD3	ENSG00000158201	0.613122	1.45933e-06	2.15432e-05	1623.56	1057.87
5332	PLCB4	ENSG00000101333	0.769607	1.46823e-06	2.1657e-05	337.564	196.827
23086	EXPH5	ENSG00000110723	0.793704	1.47715e-06	2.17709e-05	682.284	390.44
573	BAG1	ENSG00000107262	0.620071	1.4839e-06	2.18529e-05	4091.66	2651.17
6948	TCN2	ENSG00000185339	1.77835	1.49251e-06	2.1962e-05	72.69	19.0996
6498	SKIL	ENSG00000136603	0.621582	1.52996e-06	2.24587e-05	378.348	244.702
5090	PBX3	ENSG00000167081	0.673947	1.5319e-06	2.24691e-05	299.646	186.675
101927239	LINC01989	ENSG00000261156	3.83277	1.55924e-06	2.28518e-05	25.0567	0
119504	ANAPC16	ENSG00000166295	0.552816	1.56232e-06	2.28785e-05	2087.3	1418.39
10371	SEMA3A	ENSG00000075213	1.46725	1.57666e-06	2.307e-05	432.686	147.628
665	BNIP3L	ENSG00000104765	0.938515	1.60662e-06	2.34708e-05	1316.55	677.591
84909	C9orf3	ENSG00000148120	-0.730464	1.64557e-06	2.39822e-05	384.712	643.364
8481	OFD1	ENSG00000046651	0.656022	1.66336e-06	2.41836e-05	517.124	326.229
5465	PPARA	ENSG00000186951	0.622415	1.66807e-06	2.42328e-05	717.9	464.007
286133	SCARA5	ENSG00000168079	2.1847	1.67137e-06	2.42615e-05	32.2053	5.66305
5054	SERPINE1	ENSG00000106366	1.03616	1.67971e-06	2.43244e-05	1360.85	650.892
79885	HDAC11	ENSG00000163517	0.510166	1.73492e-06	2.50842e-05	833.728	583.8
4147	MATN2	ENSG00000132561	1.0271	1.78106e-06	2.56498e-05	353.391	170.173
9658	ZNF516	ENSG00000101493	-0.51552	1.78464e-06	2.56811e-05	633.333	906.524
3481	IGF2	ENSG00000167244	1.02385	1.78917e-06	2.57261e-05	545.323	263.026
128239	IQGAP3	ENSG00000183856	0.594846	1.8343e-06	2.63334e-05	2368.34	1562.21
25874	MPC2	ENSG00000143158	-0.606111	1.87318e-06	2.68494e-05	459.799	703.168
81493	SYNC	ENSG00000162520	1.67069	1.88588e-06	2.69891e-05	60.0715	17.2899
8738	CRADD	ENSG00000169372	0.893295	1.89409e-06	2.70853e-05	400.421	212.694
7148	TNXB	ENSG00000168477	1.0413	1.9091e-06	2.72573e-05	123.924	58.9415
9456	HOMER1	ENSG00000152413	-0.876963	1.94469e-06	2.77437e-05	745.586	1384.43
55800	SCN3B	ENSG00000166257	2.06003	1.97085e-06	2.80949e-05	33.4089	6.68488
64753	CCDC136	ENSG00000128596	0.911018	2.00567e-06	2.85467e-05	238.378	125.229
154796	AMOT	ENSG00000126016	0.744211	2.05081e-06	2.91211e-05	252.017	149.137
199870	FAM76A	ENSG00000009780	-0.753944	2.06033e-06	2.92336e-05	185.365	315.378
730094	C16orf52	ENSG00000185716	1.11822	2.07155e-06	2.937e-05	887.799	398.674
23767	FLRT3	ENSG00000125848	3.76012	2.08392e-06	2.95225e-05	24.6543	0
55739	NAXD	ENSG00000213995	0.683329	2.12302e-06	3.00298e-05	2161.39	1338.38
257000	TINCR	ENSG00000223573	1.2285	2.16744e-06	3.06344e-05	464.919	191.636
7750	ZMYM2	ENSG00000121741	0.685932	2.19338e-06	3.0977e-05	842.552	520.47
90580	TIMM29	ENSG00000142444	-0.720979	2.20653e-06	3.11387e-05	692.607	1148.87
400566	C17orf97	ENSG00000187624	-1.69486	2.20906e-06	3.11502e-05	17.027	60.7512
3480	IGF1R	ENSG00000140443	1.06644	2.2152e-06	3.12127e-05	1221.34	570.569
3977	LIFR	ENSG00000113594	-1.02973	2.22966e-06	3.13923e-05	211.213	438.936
23092	ARHGAP26	ENSG00000145819	-0.599582	2.23935e-06	3.15044e-05	3473.64	5284.08
84985	FAM83A	ENSG00000147689	2.25878	2.24986e-06	3.16279e-05	50.6718	8.16748
126374	WTIP	ENSG00000142279	0.561957	2.27285e-06	3.1902e-05	583.39	394.081
84706	GPT2	ENSG00000166123	-0.822623	2.28018e-06	3.19803e-05	1341.53	2396.76
54584	GNB1L	ENSG00000185838	-0.59588	2.3397e-06	3.27647e-05	234.997	356.428
132864	CPEB2	ENSG00000137449	2.13981	2.4734e-06	3.45576e-05	70.1095	12.7084
8817	FGF18	ENSG00000156427	1.70616	2.55329e-06	3.56374e-05	88.9054	24.5622
392617	ELFN1	ENSG00000225968	-1.14754	2.55459e-06	3.56374e-05	134.433	305.327
84033	OBSCN	ENSG00000154358	0.783571	2.60255e-06	3.62787e-05	280.056	161.285
817	CAMK2D	ENSG00000145349	-0.901067	2.64474e-06	3.68107e-05	553.81	1046.91
7566	ZNF18	ENSG00000154957	-0.588828	2.65755e-06	3.69608e-05	251.621	379.708
5295	PIK3R1	ENSG00000145675	-0.542004	2.80974e-06	3.89884e-05	328.879	479.781
151126	ZNF385B	ENSG00000144331	1.01863	2.90301e-06	4.02214e-05	343.839	166.728
55257	MRGBP	ENSG00000101189	-0.526346	2.91042e-06	4.02936e-05	2611.26	3770.37
10297	APC2	ENSG00000115266	0.590824	2.9297e-06	4.05298e-05	346.146	228.795
8320	EOMES	ENSG00000163508	-0.798953	3.07153e-06	4.23954e-05	164.242	288.739
100288175	LOC100288175	ENSG00000217801	0.657298	3.09136e-06	4.26369e-05	256.279	161.753
51700	CYB5R2	ENSG00000166394	1.15786	3.09614e-06	4.26706e-05	564.864	245.903
83548	COG3	ENSG00000136152	0.567479	3.11231e-06	4.28611e-05	1581.71	1064.38
57161	PELI2	ENSG00000139946	2.16868	3.17166e-06	4.36455e-05	34.8587	6.2241
57132	CHMP1B	ENSG00000255112	0.699815	3.21831e-06	4.42542e-05	985.181	602.868
100131096	TNRC6C-AS1	ENSG00000204282	1.48991	3.23527e-06	4.44539e-05	99.5954	33.2573
55279	ZNF654	ENSG00000175105	0.851654	3.24446e-06	4.45467e-05	225.912	123.653
54814	QPCTL	ENSG00000011478	-0.54804	3.38484e-06	4.64392e-05	467.832	686.444
1263	PLK3	ENSG00000173846	-0.703674	3.43519e-06	4.70946e-05	902.99	1480.79
168544	ZNF467	ENSG00000181444	0.966739	3.44092e-06	4.71377e-05	122.238	61.6465
3164	NR4A1	ENSG00000123358	0.937804	3.45129e-06	4.72443e-05	2850.7	1465.53
6461	SHB	ENSG00000107338	0.560561	3.47202e-06	4.74926e-05	672.052	454.311
79983	POF1B	ENSG00000124429	4.41518	3.51031e-06	4.79804e-05	51.4002	0.46078
26286	ARFGAP3	ENSG00000242247	0.806598	3.52054e-06	4.80608e-05	800.998	453.944
64651	CSRNP1	ENSG00000144655	0.507263	3.54464e-06	4.83411e-05	1167.73	819.146
27143	PALD1	ENSG00000107719	-0.704644	3.55302e-06	4.84192e-05	2474.84	4058.28
9221	NOLC1	ENSG00000166197	-0.528629	3.59383e-06	4.89388e-05	29001.3	41947.3
3980	LIG3	ENSG00000005156	-0.633737	3.63094e-06	4.93706e-05	1900.68	2963.55
53405	CLIC5	ENSG00000112782	2.426	3.77419e-06	5.1204e-05	28.7541	3.85335
816	CAMK2B	ENSG00000058404	2.26767	3.94947e-06	5.34232e-05	26.9852	4.31413
644844	PHGR1	ENSG00000233041	3.63064	4.01928e-06	5.4301e-05	20.8806	0
9586	CREB5	ENSG00000146592	3.49082	4.05734e-06	5.47605e-05	29.7149	0.921559
55039	TRMT12	ENSG00000183665	-0.534507	4.40072e-06	5.922e-05	822.347	1195.43
728340	GTF2H2C	ENSG00000183474	-0.508141	4.42434e-06	5.9494e-05	531.261	756.585
4084	MXD1	ENSG00000059728	0.956507	4.51367e-06	6.0606e-05	332.514	168.731
4200	ME2	ENSG00000082212	-0.581929	4.52699e-06	6.07402e-05	2518.21	3782.05
9699	RIMS2	ENSG00000176406	3.08679	4.60715e-06	6.16345e-05	25.9412	1.48261
57664	PLEKHA4	ENSG00000105559	-0.581933	4.61097e-06	6.16405e-05	272.02	408.766
84981	MIR22HG	ENSG00000186594	0.877965	4.69307e-06	6.26005e-05	198.365	106.397
101927204	FAM111A-DT	ENSG00000245571	1.23524	4.72498e-06	6.29802e-05	106.741	43.6952
192670	AGO4	ENSG00000134698	0.619598	4.80403e-06	6.39405e-05	340.533	220.961
79570	NKAIN1	ENSG00000084628	1.63275	4.81971e-06	6.41024e-05	100.542	29.4708
51752	ERAP1	ENSG00000164307	1.01642	4.85838e-06	6.45228e-05	600.458	291.095
112464	CAVIN3	ENSG00000170955	1.2226	4.88965e-06	6.48347e-05	398.291	164.859
11040	PIM2	ENSG00000102096	-0.560761	4.89252e-06	6.48347e-05	826.274	1223.47
6303	SAT1	ENSG00000130066	-1.10886	4.94967e-06	6.54496e-05	1523.55	3374.64
10446	LRRN2	ENSG00000170382	1.16382	4.96185e-06	6.55633e-05	225.191	97.2674
101927768	HDAC2-AS2	ENSG00000228624	2.08956	5.03036e-06	6.63245e-05	55.0144	10.3377
151176	ERFE	ENSG00000178752	0.806786	5.0769e-06	6.68898e-05	483.968	273.765
55748	CNDP2	ENSG00000133313	-0.747679	5.10655e-06	6.71834e-05	3988.75	6750.98
268	AMH	ENSG00000104899	0.797534	5.1746e-06	6.80298e-05	486.035	276.637
54434	SSH1	ENSG00000084112	-0.645544	5.31646e-06	6.97943e-05	3350.57	5267.32
55313	CPPED1	ENSG00000103381	0.888277	5.32706e-06	6.98833e-05	1092.56	582.692
8644	AKR1C3	ENSG00000196139	1.91294	5.69781e-06	7.44261e-05	76.1274	17.1563
3371	TNC	ENSG00000041982	2.51488	5.73541e-06	7.48637e-05	28.9102	3.2923
84775	ZNF607	ENSG00000198182	-0.700847	5.80638e-06	7.56819e-05	185.525	303.885
10570	DPYSL4	ENSG00000151640	1.19903	5.81425e-06	7.57304e-05	189.618	79.6503
1307	COL16A1	ENSG00000084636	0.984687	5.85553e-06	7.61595e-05	115.249	57.065
3308	HSPA4	ENSG00000170606	-0.517651	5.98096e-06	7.76249e-05	15647.9	22460.7
64859	NABP1	ENSG00000173559	0.524506	6.05976e-06	7.85919e-05	890.095	617.052
638	BIK	ENSG00000100290	0.609329	6.19458e-06	8.02263e-05	753.331	491.856
3600	IL15	ENSG00000164136	1.5052	6.21334e-06	8.04124e-05	55.2537	18.011
57184	FAM219B	ENSG00000178761	0.500328	6.29634e-06	8.13712e-05	674.713	475.727
11264	PXMP4	ENSG00000101417	0.588986	6.40484e-06	8.24815e-05	297.399	196.92
9107	MTMR6	ENSG00000139505	0.611875	6.49981e-06	8.35279e-05	1955.65	1273.99
28231	SLCO4A1	ENSG00000101187	-0.529491	6.51343e-06	8.3644e-05	2612.67	3780.67
3706	ITPKA	ENSG00000137825	-0.565463	6.55198e-06	8.40209e-05	225.919	335.392
51188	SS18L2	ENSG00000008324	-0.507465	7.00353e-06	8.96225e-05	530.873	757.007
57658	CALCOCO1	ENSG00000012822	0.730938	7.09122e-06	9.04279e-05	697.862	417.695
117177	RAB3IP	ENSG00000127328	0.506665	7.11899e-06	9.07187e-05	927.916	650.983
5108	PCM1	ENSG00000078674	-0.572934	7.14893e-06	9.10367e-05	3093.15	4617.74
57060	PCBP4	ENSG00000090097	0.632763	7.37894e-06	9.38349e-05	1839.24	1180.83
57291	DANCR	ENSG00000226950	-0.619616	7.47875e-06	9.49058e-05	1577.31	2435.51
400745	SH2D5	ENSG00000189410	-0.765929	7.71465e-06	9.74929e-05	557.685	956.174
147138	TMC8	ENSG00000167895	0.873103	7.74385e-06	9.77943e-05	371.459	200.453
108570035	LINP1	ENSG00000223784	1.81209	7.9014e-06	9.96461e-05	201.401	49.819
10272	FSTL3	ENSG00000070404	1.40359	7.95197e-06	0.000100076	3305.17	1177.72
9732	DOCK4	ENSG00000128512	0.987466	8.18179e-06	0.000102617	250.816	123.907
64236	PDLIM2	ENSG00000120913	0.686311	8.25984e-06	0.000103381	1005.32	620.571
126321	MFSD12	ENSG00000161091	0.5007	8.2864e-06	0.000103642	5621.45	3963.81
4241	MELTF	ENSG00000163975	1.47054	8.35597e-06	0.000104298	2397.69	807.414
84708	LNX1	ENSG00000072201	1.39811	8.6185e-06	0.000107282	317.426	113.636
8450	CUL4B	ENSG00000158290	0.868679	8.64524e-06	0.000107541	4887.68	2642.34
3352	HTR1D	ENSG00000179546	0.834451	8.83386e-06	0.000109808	362.365	200.599
3934	LCN2	ENSG00000148346	2.54948	8.83947e-06	0.000109808	201.268	19.6536
1032	CDKN2D	ENSG00000129355	0.749726	8.97354e-06	0.000111171	656.426	387.381
57520	HECW2	ENSG00000138411	0.722202	9.20063e-06	0.000113753	217.734	131.226
8685	MARCO	ENSG00000019169	3.355	9.21992e-06	0.000113914	27.7864	0.921559
4208	MEF2C	ENSG00000081189	-0.806759	9.24401e-06	0.000114135	167.776	296.973
144577	C12orf66	ENSG00000174206	-0.676749	9.35869e-06	0.000115472	299.324	481.022
9223	MAGI1	ENSG00000151276	0.787027	9.40759e-06	0.000115997	2803.81	1609.55
9980	DOPEY2	ENSG00000142197	-0.740511	9.48018e-06	0.000116813	618.63	1041.17
22845	DOLK	ENSG00000175283	-0.516857	9.53267e-06	0.000117378	911.818	1309.17
7837	PXDN	ENSG00000130508	0.593209	9.6501e-06	0.000118667	2205.04	1455.22
221662	RBM24	ENSG00000112183	0.714155	9.67332e-06	0.000118872	500.492	302.522
55165	CEP55	ENSG00000138180	0.564675	9.79032e-06	0.000120068	7013.25	4724.86
345079	SOWAHB	ENSG00000186212	1.02028	9.8861e-06	0.000120985	224.792	108.233
7029	TFDP2	ENSG00000114126	-0.579163	9.8916e-06	0.000120985	748.912	1122.64
146754	DNAH2	ENSG00000183914	2.54733	1.00155e-05	0.000122378	36.5479	3.78651
65999	LRRC61	ENSG00000127399	-0.732003	1.02758e-05	0.000125348	404.635	678.15
387841	RPL13AP20	ENSG00000234498	1.04425	1.04478e-05	0.000127361	223.124	105.836
78990	OTUB2	ENSG00000089723	1.07588	1.06042e-05	0.000129182	600.739	277.511
7020	TFAP2A	ENSG00000137203	0.778781	1.07677e-05	0.000131086	389.936	225.302
84343	HPS3	ENSG00000163755	0.524996	1.07997e-05	0.000131388	1113.25	771.946
9706	ULK2	ENSG00000083290	0.535396	1.08161e-05	0.0001315	423.095	291.162
116844	LRG1	ENSG00000171236	2.27679	1.09226e-05	0.000132706	95.1001	14.0311
7481	WNT11	ENSG00000085741	1.7809	1.10675e-05	0.00013427	61.6775	15.5734
8492	PRSS12	ENSG00000164099	0.689195	1.10733e-05	0.00013427	779.771	480.361
8435	SOAT2	ENSG00000167780	1.87204	1.12277e-05	0.000135961	30.5994	7.11223
219681	ARMC3	ENSG00000165309	-1.10311	1.13017e-05	0.000136767	38.1469	83.8713
1999	ELF3	ENSG00000163435	1.38032	1.18358e-05	0.000142756	4761.38	1725.65
10808	HSPH1	ENSG00000120694	-0.908706	1.18868e-05	0.000143277	11650.9	22215.4
107985092	LOC107985092	ENSG00000226835	-2.21409	1.21819e-05	0.000146159	6.58673	41.7924
84915	FAM222A	ENSG00000139438	0.622164	1.21999e-05	0.000146279	826.367	534.723
6707	SPRR3	ENSG00000163209	3.38895	1.221e-05	0.000146304	16.5449	0
92291	CAPN13	ENSG00000162949	3.38548	1.22994e-05	0.000147182	16.7045	0
1277	COL1A1	ENSG00000108821	0.676762	1.24585e-05	0.000148988	720.275	448.039
8451	CUL4A	ENSG00000139842	0.550436	1.25387e-05	0.000149751	7576.93	5156.31
57088	PLSCR4	ENSG00000114698	1.4386	1.27605e-05	0.000152003	70.4389	24.4356
7262	PHLDA2	ENSG00000181649	-0.674111	1.31134e-05	0.000156002	4570.8	7338.52
729359	PLIN4	ENSG00000167676	1.04618	1.32583e-05	0.000157518	113.646	53.7058
51222	ZNF219	ENSG00000165804	0.569491	1.33048e-05	0.000157868	457.534	306.769
8884	SLC5A6	ENSG00000138074	-0.543986	1.37514e-05	0.000162956	3072.63	4495.59
57509	MTUS1	ENSG00000129422	-1.23093	1.39081e-05	0.000164386	3404.61	8326.22
11244	ZHX1	ENSG00000165156	0.519318	1.39803e-05	0.000165132	1327.77	924.101
6004	RGS16	ENSG00000143333	-0.736005	1.40216e-05	0.000165513	307.194	515.495
793	CALB1	ENSG00000104327	4.00674	1.48078e-05	0.000174455	42.6422	0.46078
6402	SELL	ENSG00000188404	1.21247	1.48462e-05	0.000174682	138.224	57.5329
5795	PTPRJ	ENSG00000149177	0.610054	1.51712e-05	0.000178162	1599.56	1043.26
2035	EPB41	ENSG00000159023	-0.800382	1.55853e-05	0.000182554	1961.75	3454.43
57511	COG6	ENSG00000133103	0.693879	1.5609e-05	0.000182715	943.399	578.765
257364	SNX33	ENSG00000173548	0.666021	1.60029e-05	0.000186847	798.363	499.668
1839	HBEGF	ENSG00000113070	0.56786	1.60607e-05	0.000187402	615.182	412.999
4091	SMAD6	ENSG00000137834	2.17046	1.6159e-05	0.000188429	200.221	32.8896
115209	OMA1	ENSG00000162600	-0.507011	1.61885e-05	0.000188652	270.577	385.772
133060	OTOP1	ENSG00000163982	3.32505	1.63011e-05	0.000189722	15.5806	0
3861	KRT14	ENSG00000186847	3.25095	1.67473e-05	0.000194791	30.1138	0.988405
114771	PGLYRP3	ENSG00000159527	3.22661	1.67732e-05	0.000194969	21.2795	0
192111	PGAM5	ENSG00000247077	-0.578895	1.69047e-05	0.000196122	5549.96	8323.85
54941	RNF125	ENSG00000101695	-0.737054	1.72216e-05	0.000199546	394.802	663.025
54984	PINX1	ENSG00000254093	-0.532947	1.72967e-05	0.000200161	596.067	864.519
933	CD22	ENSG00000012124	1.26512	1.74125e-05	0.000201374	75.8152	30.2323
284729	ESPNP	ENSG00000268869	1.12717	1.74446e-05	0.000201618	78.3854	34.673
51646	YPEL5	ENSG00000119801	0.727628	1.76157e-05	0.000203466	250.424	150.259
93429	LOC93429	ENSG00000268460	3.29658	1.76846e-05	0.000204133	15.9032	0
4751	NEK2	ENSG00000117650	0.534837	1.78761e-05	0.000206213	2998.54	2063.6
439931	THAP7-AS1	ENSG00000230513	-1.44929	1.81109e-05	0.00020879	16.0628	47.0878
84441	MAML2	ENSG00000184384	1.76142	1.81986e-05	0.000209669	152.917	39.1471
1153	CIRBP	ENSG00000099622	-0.711536	1.84304e-05	0.000211938	3246.3	5355.98
129880	BBS5	ENSG00000163093	-0.547616	1.85629e-05	0.000213327	216.683	317.575
29070	CCDC113	ENSG00000103021	-0.983077	1.86595e-05	0.000214303	326.295	657.84
4045	LSAMP	ENSG00000185565	3.28406	1.90319e-05	0.000218168	15.4211	0
627	BDNF	ENSG00000176697	0.726444	1.91145e-05	0.000218978	3395.55	2035.47
150223	YDJC	ENSG00000161179	-0.671039	1.93307e-05	0.000221315	2509.36	4020.52
3099	HK2	ENSG00000159399	-0.574329	1.96597e-05	0.000224659	4358.43	6514.69
57805	CCAR2	ENSG00000158941	-0.514011	1.97483e-05	0.00022539	6762.89	9686.03
7132	TNFRSF1A	ENSG00000067182	0.510951	1.98642e-05	0.000226429	5258.97	3680.67
11031	RAB31	ENSG00000168461	-0.60885	1.99975e-05	0.000227665	1915.64	2934.52
4602	MYB	ENSG00000118513	1.06514	2.01121e-05	0.000228826	310.26	144.288
55	ACPP	ENSG00000014257	2.64589	2.01473e-05	0.000229085	20.6412	1.90996
202915	TMEM184A	ENSG00000164855	0.770705	2.01905e-05	0.000229433	1911.17	1109.52
170261	ZCCHC12	ENSG00000174460	1.50108	2.0587e-05	0.000233503	99.0335	32.2354
9609	RAB36	ENSG00000100228	-0.730433	2.07712e-05	0.000235243	490.492	821.249
4916	NTRK3	ENSG00000140538	3.26525	2.07791e-05	0.000235243	15.1783	0
117247	SLC16A10	ENSG00000112394	-0.680909	2.08773e-05	0.000236208	157.333	253.717
55366	LGR4	ENSG00000205213	-0.730454	2.09256e-05	0.000236609	129.865	217.034
9914	ATP2C2	ENSG00000064270	0.573835	2.10549e-05	0.000237799	842.912	564.347
123283	TARSL2	ENSG00000185418	-0.50622	2.20569e-05	0.000248938	453.597	645.219
256281	NUDT14	ENSG00000183828	0.554874	2.22413e-05	0.000250864	658.896	447.266
8850	KAT2B	ENSG00000114166	1.09823	2.24351e-05	0.000252737	362.68	164.176
10826	FAXDC2	ENSG00000170271	1.28092	2.27168e-05	0.000255596	58.3095	22.953
1960	EGR3	ENSG00000179388	-1.47396	2.291e-05	0.000257452	23.7699	70.769
23762	OSBP2	ENSG00000184792	0.582063	2.32948e-05	0.000261615	2948.82	1961.64
100507303	SNHG19	ENSG00000260260	-0.876002	2.33338e-05	0.000261892	168.186	314.089
259266	ASPM	ENSG00000066279	0.639495	2.33776e-05	0.000262223	2828.91	1805.47
10620	ARID3B	ENSG00000179361	0.540449	2.3581e-05	0.000264274	996.426	682.753
4868	NPHS1	ENSG00000161270	2.13908	2.36029e-05	0.000264274	25.0567	4.34755
201161	CENPV	ENSG00000166582	-0.89476	2.42971e-05	0.000271536	1114.23	2105.73
55086	CXorf57	ENSG00000147231	-0.863401	2.48664e-05	0.000277388	317.079	585.526
2852	GPER1	ENSG00000164850	0.821985	2.52171e-05	0.000280957	259.481	144.689
25934	NIPSNAP3A	ENSG00000136783	0.837343	2.54129e-05	0.000282794	285.36	157.906
440145	MZT1	ENSG00000204899	0.879161	2.59569e-05	0.000288496	1326.37	710.046
3707	ITPKB	ENSG00000143772	0.590424	2.62792e-05	0.000291723	499.881	330.918
7498	XDH	ENSG00000158125	3.20634	2.75189e-05	0.000304006	13.9747	0
6932	TCF7	ENSG00000081059	-0.61508	2.75652e-05	0.000304334	1246.01	1919.04
10391	CORO2B	ENSG00000103647	-1.67031	2.8893e-05	0.000318415	89.1344	320.098
55701	ARHGEF40	ENSG00000165801	1.26168	2.91253e-05	0.000320589	386.464	153.437
4066	LYL1	ENSG00000104903	3.1877	2.92553e-05	0.000321826	14.1343	0
1636	ACE	ENSG00000159640	1.08995	2.92914e-05	0.000322029	68.0249	30.9868
56243	KIAA1217	ENSG00000120549	0.679692	2.95096e-05	0.000324226	883.144	547.503
1741	DLG3	ENSG00000082458	0.591463	2.95268e-05	0.000324226	2549.92	1684.6
57118	CAMK1D	ENSG00000183049	1.16578	2.95955e-05	0.000324591	855.912	367.332
151473	SLC16A14	ENSG00000163053	-0.651465	2.98303e-05	0.00032697	531.105	838.985
26112	CCDC69	ENSG00000198624	0.620951	3.01089e-05	0.000329627	942.962	609.737
26579	MYEOV	ENSG00000172927	0.51194	3.07376e-05	0.000336309	8768.68	6131.64
51308	REEP2	ENSG00000132563	-1.29451	3.09171e-05	0.000337867	67.7786	174.802
55002	TMCO3	ENSG00000150403	0.515165	3.10437e-05	0.000338845	2928.29	2042.51
11178	LZTS1	ENSG00000061337	1.71166	3.13974e-05	0.000342502	724.504	193.004
5493	PPL	ENSG00000118898	0.579393	3.17754e-05	0.000346418	5479.06	3651.41
57185	NIPAL3	ENSG00000001461	0.725026	3.24837e-05	0.000353431	1509.71	905.884
5037	PEBP1	ENSG00000089220	-0.546754	3.2496e-05	0.000353431	10499.6	15394.7
64285	RHBDF1	ENSG00000007384	0.571457	3.29853e-05	0.000358113	524.931	351.679
5588	PRKCQ	ENSG00000065675	1.19869	3.30328e-05	0.000358415	70.595	29.4039
3797	KIF3C	ENSG00000084731	0.648111	3.30743e-05	0.000358652	492.892	312.625
80325	ABTB1	ENSG00000114626	0.697513	3.34335e-05	0.000362117	204.803	125.563
494470	RNF165	ENSG00000141622	1.45656	3.45875e-05	0.000373951	226.634	76.1575
80022	MYO15B	ENSG00000266714	0.838308	3.46317e-05	0.000374206	681.757	375.874
23541	SEC14L2	ENSG00000100003	1.06953	3.46745e-05	0.000374447	872.055	403.504
7294	TXK	ENSG00000074966	1.22243	3.4837e-05	0.00037598	74.1329	30.4257
1592	CYP26A1	ENSG00000095596	1.56417	3.49821e-05	0.000377128	34.2934	10.5048
27340	UTP20	ENSG00000120800	-0.707941	3.49847e-05	0.000377128	2668.03	4392.67
79847	MFSD13A	ENSG00000138111	-0.599036	3.53256e-05	0.000379996	2081.78	3169.22
26515	TIMM10B	ENSG00000132286	-0.51345	3.53412e-05	0.000379996	885.69	1268.33
861	RUNX1	ENSG00000159216	-0.608582	3.53547e-05	0.000379996	908.079	1391.4
220729	LOC220729	ENSG00000214135	0.528983	3.57962e-05	0.000384514	332.74	230.05
3399	ID3	ENSG00000117318	0.804165	3.58354e-05	0.000384709	4286.58	2425.47
10129	FRY	ENSG00000073910	1.61073	3.60282e-05	0.000386552	34.054	10.044
10413	YAP1	ENSG00000137693	-0.513959	3.65019e-05	0.000391345	3325.7	4763.95
79987	SVEP1	ENSG00000165124	2.41256	3.65735e-05	0.000391345	19.7568	2.40417
51626	DYNC2LI1	ENSG00000138036	-0.732567	3.66036e-05	0.000391345	197.644	330.737
152078	PQLC2L	ENSG00000174899	-3.11425	3.69042e-05	0.000394328	0.964248	25.584
22898	DENND3	ENSG00000105339	1.27223	3.69267e-05	0.000394338	1182.31	464.926
23105	FSTL4	ENSG00000053108	-2.00955	3.69686e-05	0.000394556	9.23669	47.742
27134	TJP3	ENSG00000105289	0.664058	3.78137e-05	0.000403103	929.254	582.678
51279	C1RL	ENSG00000139178	0.689077	3.81635e-05	0.000406121	406.127	249.671
197320	ZNF778	ENSG00000170100	-0.540982	3.8333e-05	0.000407685	627.02	916.422
4092	SMAD7	ENSG00000101665	0.658529	3.84009e-05	0.000407934	554.417	349.33
117583	PARD3B	ENSG00000116117	1.65303	3.85714e-05	0.000409269	45.5418	12.8755
25837	RAB26	ENSG00000167964	1.11421	3.85988e-05	0.000409322	226.415	101.154
119032	BORCS7	ENSG00000166275	0.875546	3.88198e-05	0.000411268	443.313	237.576
80270	HSD3B7	ENSG00000099377	0.699865	3.88564e-05	0.000411338	343.249	209.327
3652	IPP	ENSG00000197429	0.518665	3.89461e-05	0.000412048	474.488	329.915
3695	ITGB7	ENSG00000139626	1.26178	3.95997e-05	0.000418478	56.3012	22.3251
80028	FBXL18	ENSG00000155034	-0.540144	3.98928e-05	0.000420722	1324.83	1933.31
100287482	SMKR1	ENSG00000240204	-0.864748	4.03523e-05	0.000425201	62.9677	116.801
57595	PDZD4	ENSG00000067840	3.11014	4.03809e-05	0.000425257	13.333	0
7978	MTERF1	ENSG00000127989	-0.540773	4.15042e-05	0.000436163	396.814	578.578
64429	ZDHHC6	ENSG00000023041	-0.510411	4.17466e-05	0.000438124	3421.85	4889.71
26207	PITPNC1	ENSG00000154217	-0.594079	4.21292e-05	0.000441878	1079.7	1637.18
11149	BVES	ENSG00000112276	0.802673	4.22603e-05	0.000442751	131.957	74.7823
27439	TMEM121B	ENSG00000183307	-0.896384	4.2436e-05	0.000444337	51.4002	97.3079
129881	CCDC173	ENSG00000154479	-1.25461	4.28524e-05	0.00044844	20.721	52.0632
346389	MACC1	ENSG00000183742	0.558885	4.31748e-05	0.000451555	1855.11	1253.77
266727	MDGA1	ENSG00000112139	-1.55269	4.33869e-05	0.000453513	76.547	249.028
64081	PBLD	ENSG00000108187	1.00554	4.37437e-05	0.00045672	136.605	66.1874
3140	MR1	ENSG00000153029	0.871854	4.42642e-05	0.000461363	607.194	326.649
23034	SAMD4A	ENSG00000020577	0.992547	4.45226e-05	0.000463792	458.166	224.633
23255	MTCL1	ENSG00000168502	-0.610641	4.46022e-05	0.000464356	883.016	1354.66
11033	ADAP1	ENSG00000105963	0.616538	4.50966e-05	0.000468968	757.646	491.221
3854	KRT6B	ENSG00000185479	-2.72522	4.54047e-05	0.000471636	1.52615	20.0212
55222	LRRC20	ENSG00000172731	-0.657866	4.57486e-05	0.000474793	950.097	1508.68
9276	COPB2	ENSG00000184432	-0.666576	4.6567e-05	0.000482885	4979.98	7960.65
55603	FAM46A	ENSG00000112773	-0.689166	4.72405e-05	0.000489035	883.931	1436.13
55321	TMEM74B	ENSG00000125895	0.714119	4.79978e-05	0.000495744	167.211	100.927
50617	ATP6V0A4	ENSG00000105929	1.97569	4.80243e-05	0.000495744	25.9412	5.16884
1180	CLCN1	ENSG00000188037	1.17295	4.87214e-05	0.000502089	85.0484	36.0554
146691	TOM1L2	ENSG00000175662	0.50117	4.94308e-05	0.000508825	1459.99	1028.07
1767	DNAH5	ENSG00000039139	1.09889	4.96468e-05	0.00051076	68.5868	30.8865
219731	PROSER2-AS1	ENSG00000225778	1.52388	4.99862e-05	0.000513674	37.6682	11.9874
352962	HLA-V	ENSG00000181126	1.96696	5.02207e-05	0.000515793	23.4508	4.74149
5893	RAD52	ENSG00000002016	-0.547494	5.02876e-05	0.0005159	460.999	676.259
2259	FGF14	ENSG00000102466	2.7158	5.12711e-05	0.000525105	18.7925	1.44918
1893	ECM1	ENSG00000143369	1.42868	5.25864e-05	0.00053737	148.804	51.008
3727	JUND	ENSG00000130522	-0.564244	5.31503e-05	0.000542828	2702.02	4012.22
246269	AFG1L	ENSG00000135537	-0.794322	5.32783e-05	0.000543832	71.3165	124.936
147409	DSG4	ENSG00000175065	2.58779	5.43585e-05	0.000554548	106.331	2.76468
2172	FABP6	ENSG00000170231	2.03866	5.45824e-05	0.00055621	22.9686	4.24729
1132	CHRM4	ENSG00000180720	1.4094	5.54073e-05	0.000563987	54.3761	19.0662
5315	PKM	ENSG00000067225	0.523049	5.56105e-05	0.00056574	165342	114673
23635	SSBP2	ENSG00000145687	1.79165	5.56677e-05	0.000566006	99.03	24.1419
8110	DPF3	ENSG00000205683	1.16201	5.57019e-05	0.00056604	55.4965	23.8077
79625	NDNF	ENSG00000173376	3.01348	5.7248e-05	0.000580458	13.2532	0
80723	SLC35G2	ENSG00000168917	0.633995	5.76654e-05	0.000584366	198.695	127.206
25841	ABTB2	ENSG00000166016	0.874681	5.80881e-05	0.000587997	1537.13	824.823
8848	TSC22D1	ENSG00000102804	-0.678708	5.93786e-05	0.000600062	3339.68	5387.1
10849	CD3EAP	ENSG00000117877	-0.795543	5.9992e-05	0.000605591	555.572	975.476
6641	SNTB1	ENSG00000172164	1.08509	6.03205e-05	0.000608235	100.546	45.7055
51569	UFM1	ENSG00000120686	0.67977	6.12323e-05	0.000616407	1628.03	1008.32
4482	MSRA	ENSG00000175806	0.890992	6.234e-05	0.000626522	399.89	211.825
223117	SEMA3D	ENSG00000153993	1.26861	6.32045e-05	0.000634512	117.729	46.1328
2152	F3	ENSG00000117525	1.47592	6.34115e-05	0.00063624	11076	3639.6
9649	RALGPS1	ENSG00000136828	0.512548	6.36321e-05	0.000637938	301.013	210.323
285195	SLC9A9	ENSG00000181804	2.68159	6.36548e-05	0.000637938	18.071	1.41576
79864	JHY	ENSG00000109944	0.589512	6.36855e-05	0.000637938	253.553	167.876
49854	ZBTB21	ENSG00000173276	-0.5612	6.3822e-05	0.000638954	1153.05	1708.79
441212	RP9P	ENSG00000205763	-0.645677	6.43096e-05	0.000643483	226.634	356.134
5985	RFC5	ENSG00000111445	-0.681859	6.47393e-05	0.00064672	3432.51	5549.96
10205	MPZL2	ENSG00000149573	0.713946	6.63362e-05	0.000661587	890.67	537.946
10788	IQGAP2	ENSG00000145703	1.77065	6.64547e-05	0.000662246	63.2139	15.6402
23089	PEG10	ENSG00000242265	-0.912686	6.64749e-05	0.000662246	366.093	703.28
28996	HIPK2	ENSG00000064393	-0.716924	6.70389e-05	0.000666774	3849.6	6384.32
4017	LOXL2	ENSG00000134013	0.506885	6.88579e-05	0.000683749	626.035	438.843
57706	DENND1A	ENSG00000119522	0.613596	6.89044e-05	0.000683839	2108.84	1370.92
83857	TMTC1	ENSG00000133687	1.48235	6.94739e-05	0.000688742	72.919	23.674
55120	FANCL	ENSG00000115392	0.744076	7.13901e-05	0.000706205	499.725	295.369
2571	GAD1	ENSG00000128683	0.949859	7.15404e-05	0.000707309	304.801	154.366
54785	BORCS6	ENSG00000196544	-0.543824	7.25383e-05	0.000716399	467.579	684.402
5481	PPID	ENSG00000171497	-0.612295	7.32179e-05	0.00072194	2597.51	3993.74
2736	GLI2	ENSG00000074047	0.917992	7.3433e-05	0.00072367	306.143	158.613
10220	GDF11	ENSG00000135414	1.03876	7.40253e-05	0.00072872	524.882	248.214
23639	LRRC6	ENSG00000129295	-0.876653	7.56137e-05	0.000743955	67.1404	125.096
2904	GRIN2B	ENSG00000273079	2.5094	7.58205e-05	0.000745187	107.216	7.43932
11279	KLF8	ENSG00000102349	1.61941	7.58832e-05	0.000745402	46.3396	13.2026
4055	LTBR	ENSG00000111321	0.540471	7.60889e-05	0.000747021	10647.9	7292.61
100130231	LINC00861	ENSG00000245164	-1.62275	7.65302e-05	0.000750144	13.7319	47.4483
283104	SBF2-AS1	ENSG00000246273	-0.972964	7.85602e-05	0.000767159	43.2075	86.6026
401934	RNF223	ENSG00000237330	0.640726	8.05804e-05	0.00078437	577.351	367.487
619279	ZNF704	ENSG00000164684	0.921219	8.10552e-05	0.000788571	956.763	494.932
23303	KIF13B	ENSG00000197892	0.675805	8.13986e-05	0.000791069	1027.24	637.935
220441	RNF152	ENSG00000176641	1.9069	8.19959e-05	0.000795181	22.2472	4.77491
4000	LMNA	ENSG00000160789	0.603	8.27252e-05	0.000801403	37368.9	24468.5
159091	FAM122C	ENSG00000156500	-0.810367	8.40964e-05	0.000812962	119.914	213.883
57016	AKR1B10	ENSG00000198074	1.36427	8.43217e-05	0.000814709	72.2078	26.1785
440028	LOC440028	ENSG00000245522	-1.34167	8.53294e-05	0.00082287	36.2184	97.7281
1612	DAPK1	ENSG00000196730	1.06824	8.53467e-05	0.00082287	786.052	362.824
100128569	C19orf71	ENSG00000183397	0.986216	8.54998e-05	0.000823912	353.034	173.532
100507003	GFY	ENSG00000261949	-1.72656	8.66356e-05	0.000833536	19.3579	75.7635
65990	FAM173A	ENSG00000103254	-0.676244	8.75059e-05	0.000841467	477.61	769.009
220	ALDH1A3	ENSG00000184254	1.41731	8.76342e-05	0.000842257	7672.66	2646.26
284370	ZNF615	ENSG00000197619	-1.70671	8.8295e-05	0.000848162	27.0684	103.84
10331	B3GNT3	ENSG00000179913	1.1945	8.84432e-05	0.000849138	1772.39	738.903
5650	KLK7	ENSG00000169035	1.10757	8.9745e-05	0.000859829	1406.12	629.235
26191	PTPN22	ENSG00000134242	2.93256	9.04265e-05	0.000865903	19.4376	0.954982
10803	CCR9	ENSG00000173585	2.92987	9.05075e-05	0.000866225	10.8426	0
6596	HLTF	ENSG00000071794	0.572824	9.12958e-05	0.000872398	2687.27	1797.63
22927	HABP4	ENSG00000130956	-0.502111	9.14817e-05	0.000873439	897.951	1274.87
9080	CLDN9	ENSG00000213937	1.11198	9.16068e-05	0.000873439	80.959	36.0888
8646	CHRD	ENSG00000090539	1.21212	9.16083e-05	0.000873439	215.954	88.5722
81693	AMN	ENSG00000166126	1.27618	9.16438e-05	0.000873439	52.6038	20.3817
171177	RHOV	ENSG00000104140	-0.589302	9.30708e-05	0.00088473	219.582	332.761
54621	VSIG10	ENSG00000176834	-0.858331	9.31449e-05	0.000884973	1084.64	1999.5
125228	FAM210A	ENSG00000177150	-0.792818	9.47792e-05	0.000898165	2196.89	3855.26
27147	DENND2A	ENSG00000146966	2.28911	9.80494e-05	0.00092723	21.928	2.83152
7222	TRPC3	ENSG00000138741	1.43274	9.90579e-05	0.000935379	41.9241	14.191
10253	SPRY2	ENSG00000136158	0.773834	9.90649e-05	0.000935379	330.586	191.29
760	CA2	ENSG00000104267	0.89281	0.000100773	0.000950038	1470.04	776.938
131474	CHCHD4	ENSG00000163528	-0.509503	0.000100862	0.000950387	1033.32	1476.62
7039	TGFA	ENSG00000163235	0.621924	0.00010106	0.000951759	4814.87	3109.06
274	BIN1	ENSG00000136717	-0.505093	0.000101396	0.000954432	1777.91	2530.58
7357	UGCG	ENSG00000148154	0.615183	0.000101717	0.000956708	4267.94	2769.58
3433	IFIT2	ENSG00000119922	1.31823	0.000102788	0.000964754	46.8252	17.6839
83852	SETDB2	ENSG00000136169	1.10576	0.000103821	0.00097324	402.776	180.472
83700	JAM3	ENSG00000166086	1.05511	0.00010397	0.000974137	77.983	36.423
63915	BLOC1S5	ENSG00000188428	-0.518185	0.000104683	0.000980312	243.182	348.922
1606	DGKA	ENSG00000065357	0.726244	0.000106731	0.000998472	1511.53	904.538
2649	NR6A1	ENSG00000148200	-0.569419	0.000106809	0.000998692	437.881	653.702
116349	EXOC3-AS1	ENSG00000221990	-0.929211	0.000107801	0.00100591	45.3788	88.6128
92736	OTOP2	ENSG00000183034	2.90287	0.000108406	0.00101052	21.1997	0.954982
283131	NEAT1	ENSG00000245532	0.9007	0.000108759	0.00101329	1374.48	721.769
84249	PSD2	ENSG00000146005	1.34718	0.000109158	0.00101649	47.1408	17.2231
55332	DRAM1	ENSG00000136048	-0.522638	0.000110222	0.00102337	507.984	732.402
2149	F2R	ENSG00000181104	0.643194	0.000110233	0.00102337	1408.12	895.122
5345	SERPINF2	ENSG00000167711	1.16916	0.000110399	0.00102439	125.138	53.2785
50940	PDE11A	ENSG00000128655	1.24735	0.00011132	0.00103032	51.3204	20.3817
58480	RHOU	ENSG00000116574	-0.583321	0.000112362	0.00103943	146.167	219.839
340512	LOC340512	ENSG00000230782	-2.90508	0.000115317	0.00106569	0.964248	24.5622
80313	LRRC27	ENSG00000148814	-0.789947	0.000116238	0.00107149	64.7332	113.609
55890	GPRC5C	ENSG00000170412	0.790862	0.000116361	0.00107208	1375.92	785.155
5091	PC	ENSG00000173599	0.538498	0.000118789	0.00109016	790.204	542.143
84443	FRMPD3	ENSG00000147234	1.37521	0.0001188	0.00109016	45.4586	16.335
57348	TTYH1	ENSG00000167614	-2.01145	0.000121197	0.00110992	4.25589	22.3251
28232	SLCO3A1	ENSG00000176463	1.19447	0.00012151	0.00111223	740.112	307.896
388135	C15orf59	ENSG00000205363	1.69009	0.000121575	0.00111226	48.3479	12.7084
200765	TIGD1	ENSG00000221944	-0.875375	0.000123281	0.00112731	63.4498	119.012
54332	GDAP1	ENSG00000104381	-0.543436	0.000123887	0.00113172	1186.9	1736.3
9796	PHYHIP	ENSG00000168490	1.20309	0.000124837	0.00113888	78.146	32.202
23187	PHLDB1	ENSG00000019144	-0.528862	0.000127367	0.00115945	1002.52	1451.31
8942	KYNU	ENSG00000115919	2.84009	0.000127668	0.00116161	10.5201	0
1272	CNTN1	ENSG00000018236	1.35537	0.00012893	0.00117251	140.216	50.7072
648791	PPP1R3G	ENSG00000219607	1.6133	0.000131645	0.00119541	46.7385	13.2361
51135	IRAK4	ENSG00000198001	0.574209	0.000131876	0.00119632	623.725	417.234
1140	CHRNB1	ENSG00000170175	0.795795	0.000132809	0.00120359	645.848	366.658
5420	PODXL	ENSG00000128567	0.908203	0.000134155	0.00121518	6770.08	3533.29
692099	FAM86DP	ENSG00000244026	-0.513925	0.000135351	0.0012248	196.444	281.252
140467	ZNF358	ENSG00000198816	0.655552	0.000135578	0.00122557	272.332	171.403
4232	MEST	ENSG00000106484	-0.600993	0.000135714	0.00122565	1555.09	2372.47
123099	DEGS2	ENSG00000168350	1.52268	0.000138254	0.00124552	29.0732	9.05562
6645	SNTB2	ENSG00000168807	-0.53167	0.000138459	0.00124613	1284.31	1864.65
84947	SERAC1	ENSG00000122335	-0.782676	0.000138919	0.00124904	488.678	850.98
3635	INPP5D	ENSG00000168918	-1.1316	0.000141205	0.00126586	28.1922	64.9388
25932	CLIC4	ENSG00000169504	0.648015	0.000141958	0.00127198	6762.57	4283.94
3814	KISS1	ENSG00000170498	2.3691	0.00014402	0.00128793	32.7638	3.25888
85349	KRT87P	ENSG00000135477	2.8359	0.000144827	0.00129388	17.1866	0.921559
7041	TGFB1I1	ENSG00000140682	0.533794	0.000145226	0.00129681	373.783	257.485
8448	DOC2A	ENSG00000149927	-0.868534	0.000145765	0.00130099	89.391	166.353
79774	GRTP1	ENSG00000139835	1.12077	0.000146644	0.00130755	797.811	352.018
117246	FTSJ3	ENSG00000108592	-0.515376	0.000148247	0.00131863	7933.22	11382
101927476	LOC101927476	ENSG00000236393	1.52056	0.000148364	0.00131901	29.0732	9.08904
9846	GAB2	ENSG00000033327	0.675776	0.000148435	0.00131901	190.579	118.05
55959	SULF2	ENSG00000196562	1.02863	0.000150285	0.0013348	365.292	173.666
2624	GATA2	ENSG00000179348	0.552196	0.000150512	0.00133616	1387.87	941.856
57480	PLEKHG1	ENSG00000120278	0.612594	0.000150811	0.00133817	301.023	195.898
81848	SPRY4	ENSG00000187678	-0.688154	0.000155701	0.00137888	2202.21	3580.45
10912	GADD45G	ENSG00000130222	1.80497	0.000156902	0.00138805	30.6826	7.2125
2318	FLNC	ENSG00000128591	0.644765	0.000159544	0.00140882	18680.5	11860.3
23428	SLC7A8	ENSG00000092068	-0.761539	0.000160566	0.00141715	256.772	441.343
83699	SH3BGRL2	ENSG00000198478	1.00085	0.000162268	0.00143148	616.372	299.015
89797	NAV2	ENSG00000166833	0.626529	0.000162817	0.00143564	317.409	204.459
2791	GNG11	ENSG00000127920	2.73683	0.000167122	0.00146722	11.6473	0
147111	NOTUM	ENSG00000185269	1.10624	0.000167325	0.0014683	310.479	138.391
3326	HSP90AB1	ENSG00000096384	-0.504852	0.000170153	0.00148953	199789	284492
79836	LONRF3	ENSG00000175556	0.73874	0.000171125	0.00149684	320.138	189.734
128611	ZNF831	ENSG00000124203	-2.69717	0.000173116	0.00151112	0	14.1242
5460	POU5F1	ENSG00000204531	1.56011	0.000174288	0.00152063	52.6801	15.6402
574036	SERTAD4-AS1	ENSG00000203706	2.80036	0.00017831	0.0015498	21.1997	0.988405
83938	LRMDA	ENSG00000148655	1.50661	0.000179018	0.00155521	31.9625	10.0106
89884	LHX4	ENSG00000121454	0.958449	0.000180214	0.00156411	93.8862	46.9875
57050	UTP3	ENSG00000132467	-0.51579	0.000182928	0.00158602	2205.07	3163.76
780	DDR1	ENSG00000204580	0.642437	0.000182999	0.00158602	12161.5	7734.03
5831	PYCR1	ENSG00000183010	-0.584404	0.00018626	0.00161199	6979.76	10524.6
4131	MAP1B	ENSG00000131711	0.505672	0.000189305	0.00163679	669.42	470.219
25833	POU2F3	ENSG00000137709	1.40867	0.000190714	0.0016482	55.4202	19.1999
9283	GPR37L1	ENSG00000170075	1.99776	0.000195228	0.00168561	31.4873	5.76332
285830	HLA-F-AS1	ENSG00000214922	1.18043	0.00019626	0.00169291	58.143	24.2685
162461	TMEM92	ENSG00000167105	0.577976	0.000197011	0.00169859	220.696	146.833
158401	C9orf84	ENSG00000165181	1.57153	0.000197589	0.00170277	133.164	39.1471
9249	DHRS3	ENSG00000162496	1.19907	0.00019874	0.00171027	1340.97	553.916
27443	CECR2	ENSG00000099954	-0.833931	0.000203885	0.00175042	141.44	257.091
84913	ATOH8	ENSG00000168874	1.77265	0.000207549	0.00178104	29.7184	7.07881
113091	PTH2	ENSG00000142538	-2.07036	0.000214452	0.00183252	3.21187	18.572
5080	PAX6	ENSG00000007372	0.779906	0.000218071	0.00186171	147.78	85.1271
6307	MSMO1	ENSG00000052802	-1.43037	0.000218449	0.00186406	1139.34	3386.15
51131	PHF11	ENSG00000136147	0.76116	0.000218993	0.00186708	249.866	145.711
4773	NFATC2	ENSG00000101096	1.13375	0.000219462	0.00187008	545.434	237.449
949	SCARB1	ENSG00000073060	-0.622479	0.000220657	0.00187852	7936	12302.9
140700	SAMD10	ENSG00000130590	0.834661	0.000221398	0.00188395	144.877	79.6909
84707	BEX2	ENSG00000133134	-0.712309	0.000226412	0.00192393	355.084	588.615
27294	DHDH	ENSG00000104808	0.593627	0.000228955	0.00194282	183.995	121.082
2707	GJB3	ENSG00000188910	0.536856	0.000229685	0.00194747	3424.73	2349.82
101927480	LOC101927480	ENSG00000245694	1.07821	0.000229717	0.00194747	60.8762	27.7948
3680	ITGA9	ENSG00000144668	1.21334	0.00023181	0.00196157	40.8801	16.6955
8742	TNFSF12	ENSG00000239697	0.726794	0.000232252	0.00196441	272.249	162.373
54482	TRMT13	ENSG00000122435	0.598545	0.000233223	0.00196988	504.765	331.486
57180	ACTR3B	ENSG00000133627	-0.546818	0.000233738	0.00197241	591.246	866.988
330	BIRC3	ENSG00000023445	1.34325	0.000234275	0.00197512	163.93	59.6291
6738	TROVE2	ENSG00000116747	-0.552485	0.0002344	0.00197526	1416.43	2086.74
84278	MFSD14C	ENSG00000196312	0.846777	0.000239741	0.00201561	322.709	176.197
221895	JAZF1	ENSG00000153814	1.26085	0.000239874	0.0020158	107.049	41.7184
8792	TNFRSF11A	ENSG00000141655	0.68331	0.000244514	0.00205197	157.811	97.1408
30833	NT5C	ENSG00000125458	-0.522527	0.000247632	0.00207717	1210.11	1744.71
9185	REPS2	ENSG00000169891	1.21294	0.000251235	0.00210546	108.263	44.23
112611	RWDD2A	ENSG00000013392	-0.703626	0.000252962	0.00211799	113.959	186.876
23461	ABCA5	ENSG00000154265	0.653394	0.000253867	0.0021246	205.434	129.417
10057	ABCC5	ENSG00000114770	-0.74002	0.00025575	0.00213937	492.188	832.69
10846	PDE10A	ENSG00000112541	-1.38003	0.000260154	0.00217323	17.4294	49.819
221687	RNF182	ENSG00000180537	1.22393	0.000260554	0.00217557	384.355	154.886
57590	WDFY1	ENSG00000085449	-0.500689	0.000263554	0.00219774	1866.67	2650.01
3851	KRT4	ENSG00000170477	2.72537	0.000264199	0.00220198	16.8675	0.921559
90378	SAMD1	ENSG00000141858	-0.714275	0.000267324	0.00222599	2400.44	3980.69
10279	PRSS16	ENSG00000112812	0.525912	0.000267787	0.00222782	276.282	191.357
283871	PGP	ENSG00000184207	-0.623183	0.000270253	0.00224731	1815.25	2816.33
51764	GNG13	ENSG00000127588	1.90045	0.000270686	0.00224988	18.5532	3.81993
5330	PLCB2	ENSG00000137841	0.857494	0.000271202	0.00225315	88.9852	48.0428
8462	KLF11	ENSG00000172059	0.510276	0.000272491	0.00226283	420.997	294.12
51177	PLEKHO1	ENSG00000023902	0.801562	0.000272893	0.00226514	353.041	199.15
139221	MUM1L1	ENSG00000157502	-0.932131	0.000273991	0.00227322	160.798	315.218
118788	PIK3AP1	ENSG00000155629	0.715275	0.000281874	0.00233544	592.699	356.808
3198	HOXA1	ENSG00000105991	0.532508	0.000283112	0.00234463	228.167	156.978
23371	TNS2	ENSG00000111077	0.66833	0.000290248	0.00239612	495.31	309.254
254778	C8orf46	ENSG00000169085	2.47198	0.000294702	0.0024274	16.7877	1.41576
11099	PTPN21	ENSG00000070778	0.553468	0.000295749	0.00243493	675.251	457.637
63929	XPNPEP3	ENSG00000196236	-0.707413	0.00029902	0.00246075	1138.88	1880.22
106660605	MIR2117HG	ENSG00000267151	2.6307	0.000301978	0.00248174	8.67479	0
10911	UTS2	ENSG00000049247	-1.00407	0.000307896	0.00252583	28.5113	59.0418
94121	SYTL4	ENSG00000102362	0.526949	0.000310182	0.00254344	577.226	399.035
4069	LYZ	ENSG00000090382	2.43371	0.0003119	0.00255638	15.5009	1.48261
5744	PTHLH	ENSG00000087494	1.60995	0.000312264	0.00255821	25.3792	7.07881
64787	EPS8L2	ENSG00000177106	0.504726	0.000315763	0.00258572	4208.74	2954.78
3169	FOXA1	ENSG00000129514	0.840981	0.000316566	0.00258929	159.507	87.4239
7779	SLC30A1	ENSG00000170385	-0.582423	0.000318531	0.00260371	731.035	1101.9
230	ALDOC	ENSG00000109107	-0.970038	0.00032629	0.00266	419.911	847.511
123036	TC2N	ENSG00000165929	0.844298	0.000326625	0.00266109	511.238	279.282
4130	MAP1A	ENSG00000166963	-0.917209	0.000328165	0.0026717	386.034	746.24
5732	PTGER2	ENSG00000125384	1.3396	0.000331996	0.00270048	32.847	11.8871
6940	ZNF354A	ENSG00000169131	-0.636202	0.000338502	0.00274973	360.669	564.328
84675	TRIM55	ENSG00000147573	-2.22156	0.000339523	0.00275679	2.08806	15.7071
9877	ZC3H11A	ENSG00000257315	0.921784	0.000340219	0.00276122	525.93	270.94
8796	SCEL	ENSG00000136155	1.74447	0.000340946	0.00276466	29.3958	7.04539
924	CD7	ENSG00000173762	2.60191	0.000341765	0.00277007	8.43201	0
7108	TM7SF2	ENSG00000149809	-0.893828	0.000342648	0.00277477	222.801	424.06
23263	MCF2L	ENSG00000126217	1.49739	0.000343458	0.00278009	632.286	197.712
388553	BHMG1	ENSG00000237452	-2.16579	0.000347465	0.00281128	18.8792	154.588
3248	HPGD	ENSG00000164120	2.27887	0.000352042	0.00284579	16.3056	1.90996
6768	ST14	ENSG00000149418	0.509467	0.000354971	0.00286693	19594.3	13710.2
22921	MSRB2	ENSG00000148450	0.562999	0.000357068	0.00288005	262.471	176.999
55036	CCDC40	ENSG00000141519	-1.20951	0.000360402	0.00290181	57.7407	141.323
1844	DUSP2	ENSG00000158050	-0.501105	0.000363671	0.00292297	746.321	1059.45
7485	WRB	ENSG00000182093	-0.579721	0.000367308	0.00294702	464.992	698.305
57404	CYP20A1	ENSG00000119004	-0.686254	0.00036917	0.00296066	253.241	412.352
9982	FGFBP1	ENSG00000137440	0.610387	0.00037437	0.00299315	1207.69	785.506
9715	FAM131B	ENSG00000159784	1.28713	0.000376702	0.00300757	48.6739	18.6054
83875	BCO2	ENSG00000197580	1.00294	0.000376832	0.00300757	112.446	54.4674
2838	GPR15	ENSG00000154165	-1.82957	0.000378001	0.00301427	23.6069	109.188
124221	PRSS30P	ENSG00000172460	-1.04687	0.000379798	0.00302728	33.0066	70.3679
53905	DUOX1	ENSG00000137857	1.02758	0.000382732	0.00304633	427.975	202.368
7106	TSPAN4	ENSG00000214063	0.551528	0.000382855	0.00304633	1551.94	1053.05
2678	GGT1	ENSG00000100031	0.656834	0.000383932	0.00305356	365.843	230.277
9246	UBE2L6	ENSG00000156587	-0.58455	0.000386125	0.00306833	410.979	620.75
81788	NUAK2	ENSG00000163545	0.565953	0.000389247	0.0030918	409.908	275.302
4327	MMP19	ENSG00000123342	1.02444	0.000393955	0.00312783	68.4238	32.3023
567	B2M	ENSG00000166710	0.626031	0.000394398	0.00312999	11255.4	7237.77
146198	ZFP90	ENSG00000184939	-0.520068	0.000397822	0.00315579	515.705	743.174
10916	MAGED2	ENSG00000102316	0.618353	0.000402021	0.00318771	1648.25	1066.2
92922	CCDC102A	ENSG00000135736	0.62509	0.000411473	0.00325842	284.621	183.063
114780	PKD1L2	ENSG00000166473	1.01725	0.000415627	0.00328704	107.462	51.2014
22874	PLEKHA6	ENSG00000143850	0.946352	0.000415858	0.00328708	2096.34	1057.72
3398	ID2	ENSG00000115738	-0.984705	0.000415992	0.00328708	2562.35	5234.38
390	RND3	ENSG00000115963	0.925147	0.000418568	0.00330457	649.056	332.799
925	CD8A	ENSG00000153563	-1.25939	0.000422243	0.00333071	16.4651	42.6137
1436	CSF1R	ENSG00000182578	1.97219	0.000423125	0.00333622	62.1596	10.765
10819	OR7E14P	ENSG00000184669	1.55634	0.000425	0.00334667	30.6826	9.08904
54751	FBLIM1	ENSG00000162458	1.11014	0.00042638	0.00335488	58.0667	25.584
23057	NMNAT2	ENSG00000157064	1.78522	0.00042641	0.00335488	18.7925	4.31413
101927780	LOC101927780	ENSG00000250548	-1.10102	0.000426599	0.00335492	24.6578	55.6492
116238	TLCD1	ENSG00000160606	-0.889443	0.000430133	0.00337738	486.236	922.262
10005	ACOT8	ENSG00000101473	0.650736	0.000430194	0.00337738	512.951	323.98
730101	LOC730101	ENSG00000216775	1.15251	0.000432387	0.00339313	55.8954	23.7074
80127	BBOF1	ENSG00000119636	-1.35544	0.000435911	0.00341502	12.289	34.7064
6272	SORT1	ENSG00000134243	0.500606	0.000435924	0.00341502	2761.43	1944.66
283392	TRHDE-AS1	ENSG00000236333	1.46691	0.000438288	0.0034306	43.1243	13.7303
11142	PKIG	ENSG00000168734	-0.531003	0.000439415	0.00343794	519.055	753.462
81794	ADAMTS10	ENSG00000142303	1.23182	0.000439706	0.00343874	83.0436	33.1976
27239	GPR162	ENSG00000250510	1.20596	0.000444143	0.00346899	75.7423	30.9534
146227	BEAN1	ENSG00000166546	2.03469	0.000448651	0.00349971	36.0554	5.62962
54777	CFAP46	ENSG00000171811	-1.03419	0.000448956	0.00350059	32.0423	67.6032
283232	TMEM80	ENSG00000177042	0.544951	0.000449825	0.00350587	256.436	174.862
6624	FSCN1	ENSG00000075618	-0.530822	0.000451558	0.00351788	17325.4	25148.5
94240	EPSTI1	ENSG00000133106	1.31987	0.000453285	0.00352982	35.0148	12.8087
221322	TBC1D32	ENSG00000146350	-0.772524	0.000454453	0.00353741	89.9495	155.996
57167	SALL4	ENSG00000101115	1.38613	0.000455578	0.00354315	32.8504	11.4598
65249	ZSWIM4	ENSG00000132003	1.196	0.000458292	0.00356273	166.264	68.4651
1583	CYP11A1	ENSG00000140459	1.99945	0.000459675	0.00357197	19.514	3.2923
79365	BHLHE41	ENSG00000123095	0.950138	0.000461619	0.00358515	86.0161	43.1676
64220	STRA6	ENSG00000137868	2.99709	0.000461764	0.00358515	23.2148	0.46078
6990	DYNLT3	ENSG00000165169	0.502433	0.000469849	0.00363556	554.944	389.86
54625	PARP14	ENSG00000173193	-0.57853	0.000470832	0.00364162	1018.65	1531.32
23333	DPY19L1	ENSG00000173852	-0.662273	0.000472391	0.00365213	2057.32	3286.19
6815	STYX	ENSG00000198252	-0.561524	0.000474947	0.00366878	796.94	1182.89
596	BCL2	ENSG00000171791	0.997415	0.000477578	0.00368755	107.292	51.7624
2322	FLT3	ENSG00000122025	1.4216	0.000486007	0.0037463	27.1447	9.05562
23228	PLCL2	ENSG00000154822	0.828593	0.000490327	0.00377641	341.172	188.377
8153	RND2	ENSG00000108830	-1.30366	0.00050643	0.00389222	11.8867	31.9083
4919	ROR1	ENSG00000185483	0.857361	0.000510738	0.00391637	278.527	150.379
10439	OLFM1	ENSG00000130558	1.09477	0.000510875	0.00391637	163.59	72.9654
401647	GOLGA7B	ENSG00000155265	0.858419	0.000511287	0.00391637	128.173	68.9855
725	C4BPB	ENSG00000123843	2.5081	0.000517709	0.00396223	7.22842	0
11199	ANXA10	ENSG00000109511	0.688696	0.000521766	0.0039866	5257	3226.53
3965	LGALS9	ENSG00000168961	1.99396	0.000522737	0.00398901	22.3304	3.78651
56935	SMCO4	ENSG00000166002	0.542917	0.000526353	0.00401325	598.193	408.718
93010	B3GNT7	ENSG00000156966	0.715226	0.000527401	0.00401956	523.634	314.889
645	BLVRB	ENSG00000090013	0.586208	0.000529236	0.00403019	3550.02	2348.91
22901	ARSG	ENSG00000141337	0.540903	0.000533232	0.00405723	286.164	195.965
3156	HMGCR	ENSG00000113161	-1.14107	0.000537764	0.0040883	5703.78	13269.5
4162	MCAM	ENSG00000076706	0.827034	0.000542726	0.00412088	2390.43	1321.83
50615	IL21R	ENSG00000103522	-1.79572	0.000547127	0.00415085	4.25589	18.6054
388552	BLOC1S3	ENSG00000189114	-0.615504	0.000550698	0.00417616	407.126	629.145
10170	DHRS9	ENSG00000073737	-2.50055	0.000550922	0.00417616	0	7.60643
622	BDH1	ENSG00000161267	-0.802259	0.000551541	0.00417912	1033.3	1834.12
2840	GPR17	ENSG00000144230	3.07379	0.000552591	0.00418361	16.9472	0.46078
57216	VANGL2	ENSG00000162738	1.26965	0.000555835	0.00420367	167.61	64.2703
6553	SLC9A5	ENSG00000135740	-0.505659	0.000555931	0.00420367	284.385	405.025
57834	CYP4F11	ENSG00000171903	0.772684	0.000558832	0.00422211	1315.83	758.125
6288	SAA1	ENSG00000173432	2.47307	0.000564331	0.00425836	7.63076	0
1437	CSF2	ENSG00000164400	3.07432	0.000566116	0.00426831	16.5449	0.494203
113451	AZIN2	ENSG00000142920	0.684348	0.000569028	0.00428571	120.067	73.7939
134265	AFAP1L1	ENSG00000157510	0.967807	0.000569128	0.00428571	805.876	398.994
4584	MUC3A	ENSG00000169894	0.810655	0.00057102	0.00429818	730.951	409.224
113220	KIF12	ENSG00000136883	1.08772	0.000573772	0.00431712	82.8875	37.4114
347902	AMIGO2	ENSG00000139211	0.532725	0.000576831	0.00433835	192.108	132.115
23026	MYO16	ENSG00000041515	2.15411	0.000577741	0.00434341	14.0545	1.94339
27000	DNAJC2	ENSG00000105821	-0.522006	0.000579028	0.0043495	2020.79	2915.85
22949	PTGR1	ENSG00000106853	0.8263	0.000586046	0.00440041	2157.21	1193.65
540	ATP7B	ENSG00000123191	0.541824	0.000593034	0.00444557	448.547	306.268
9404	LPXN	ENSG00000110031	1.07562	0.00059705	0.00447383	43.1277	19.5604
152926	PPM1K	ENSG00000163644	0.627188	0.000603635	0.00451889	200.79	129.116
5925	RB1	ENSG00000139687	0.530597	0.000604224	0.00452017	3181.82	2191.75
64097	EPB41L4A	ENSG00000129595	0.779067	0.00061141	0.00456465	105.53	60.3573
27345	KCNMB4	ENSG00000135643	-0.658509	0.000614788	0.00458792	161.353	257.27
64147	KIF9	ENSG00000088727	-0.557617	0.000617522	0.00460645	257.414	381.652
1837	DTNA	ENSG00000134769	0.612322	0.000618561	0.00461231	221.504	143.975
55359	STYK1	ENSG00000060140	0.659198	0.000625396	0.00465842	293.393	184.037
84059	ADGRV1	ENSG00000164199	0.687326	0.00062551	0.00465842	112.679	69.2529
221424	LRRC73	ENSG00000204052	-1.16986	0.000627337	0.00466822	18.8723	44.6836
10309	CCNO	ENSG00000152669	-0.85399	0.000638114	0.00474455	258.468	478.112
57558	USP35	ENSG00000118369	0.608626	0.000649368	0.00482037	185.043	120.354
643008	SMIM5	ENSG00000204323	1.38547	0.000649989	0.00482302	34.3766	11.8537
7049	TGFBR3	ENSG00000069702	0.772894	0.000656425	0.00486682	996.475	573.675
4940	OAS3	ENSG00000111331	0.563743	0.000660344	0.00488793	5875.83	3951.55
124976	SPNS2	ENSG00000183018	1.01398	0.000672448	0.00496545	363.821	173.358
1159	CKMT1B	ENSG00000237289	-1.1002	0.000688259	0.005074	101.118	227.885
1435	CSF1	ENSG00000184371	0.973151	0.000692155	0.00510067	162.719	80.1111
6263	RYR3	ENSG00000198838	1.25425	0.00069304	0.00510513	42.0005	16.2681
387856	CCDC184	ENSG00000177875	-1.5623	0.000701054	0.00515376	6.74629	23.4806
199964	TMEM61	ENSG00000143001	2.11661	0.000701813	0.00515727	13.4128	1.90996
2182	ACSL4	ENSG00000068366	-0.565298	0.000702592	0.00516092	2823.36	4203.82
404266	HOXB-AS3	ENSG00000233101	0.783151	0.000709685	0.00520572	183.125	104.814
7015	TERT	ENSG00000164362	-1.18751	0.000709832	0.00520572	94.129	228.573
1789	DNMT3B	ENSG00000088305	-0.506857	0.000711405	0.00521516	1528	2181.53
140686	WFDC3	ENSG00000124116	1.26507	0.000711894	0.00521665	196.367	75.5844
10559	SLC35A1	ENSG00000164414	0.696917	0.000713276	0.00522258	622.31	379.114
101927884	LOC101927884	ENSG00000231172	2.99495	0.000717651	0.00524831	15.9032	0.46078
51706	CYB5R1	ENSG00000159348	0.626683	0.000718911	0.00525541	945.393	607.166
22998	LIMCH1	ENSG00000064042	1.09011	0.000722048	0.00527623	532.538	238.156
9252	RPS6KA5	ENSG00000100784	0.637126	0.000722417	0.00527682	1598.28	1018.3
129285	PPP1R21	ENSG00000162869	0.526138	0.000722824	0.00527769	657.499	454.077
9509	ADAMTS2	ENSG00000087116	1.69009	0.000724957	0.00529115	204.31	50.3061
54946	SLC41A3	ENSG00000114544	0.627336	0.000732705	0.00534129	1183.8	760.144
3321	IGSF3	ENSG00000143061	0.534632	0.000734124	0.00534949	2609.33	1791.9
282974	STK32C	ENSG00000165752	-0.566918	0.000747513	0.0054296	858.528	1279.2
8829	NRP1	ENSG00000099250	1.51648	0.000749775	0.005439	1311.25	393.744
100131897	FAM196B	ENSG00000204767	2.41026	0.000757997	0.00549059	6.66651	0
59269	HIVEP3	ENSG00000127124	0.816941	0.000761935	0.00551474	1294.92	720.654
23314	SATB2	ENSG00000119042	-0.661088	0.000775782	0.00560335	334.443	534.95
284948	SH2D6	ENSG00000152292	1.54583	0.000775954	0.00560335	21.1234	6.19067
339983	NAT8L	ENSG00000185818	-1.3918	0.000776283	0.00560335	338.643	993.841
152015	ROPN1B	ENSG00000114547	1.88122	0.000778399	0.00560987	24.8937	4.70807
22925	PLA2R1	ENSG00000153246	1.47645	0.000780812	0.00562462	30.2005	9.48298
100885782	MYO16-AS1	ENSG00000236242	1.80795	0.000783313	0.00564041	17.7485	3.75308
51087	YBX2	ENSG00000006047	1.27619	0.000788119	0.00566749	32.4481	12.3479
79149	ZSCAN5A	ENSG00000131848	-0.55017	0.000788881	0.00566882	281.509	415.276
27071	DAPP1	ENSG00000070190	2.15976	0.000789121	0.00566882	15.3379	1.87654
57688	ZSWIM6	ENSG00000130449	0.555785	0.000790163	0.00567407	522.215	353.363
112597	CYTOR	ENSG00000222041	0.740695	0.000795592	0.00570857	858.76	506.298
400793	C1orf226	ENSG00000239887	1.00956	0.000797113	0.00571724	1449.22	692.787
5471	PPAT	ENSG00000128059	-0.563206	0.000803473	0.00575952	2840.94	4222.88
10903	MTMR11	ENSG00000014914	0.708926	0.000808636	0.00579078	288.728	174.287
138162	C9orf116	ENSG00000160345	-0.560979	0.000811691	0.00581038	256.047	380.744
9843	HEPH	ENSG00000089472	2.79384	0.00081911	0.00584998	21.439	0.494203
25894	PLEKHG4	ENSG00000196155	-1.07839	0.000824543	0.00588623	445.54	986.471
163183	SYNE4	ENSG00000181392	-0.591218	0.000826295	0.00589413	456.355	693.164
7453	WARS	ENSG00000140105	-0.575307	0.00083083	0.00592416	4129.79	6194.97
84679	SLC9A7	ENSG00000065923	0.55729	0.000838421	0.00597013	935.192	631.769
7626	ZNF75D	ENSG00000186376	0.719914	0.000838829	0.00597013	311.713	187.009
7447	VSNL1	ENSG00000163032	1.40522	0.000849149	0.00603594	66.6686	22.4588
326624	RAB37	ENSG00000172794	0.843446	0.00086003	0.00610852	156.778	85.4805
774	CACNA1B	ENSG00000148408	-0.723002	0.000863248	0.00612899	161.349	269.811
6447	SCG5	ENSG00000166922	1.00927	0.000871141	0.00617543	49.0693	23.3804
83660	TLN2	ENSG00000171914	-0.74077	0.000874232	0.00619494	300.281	508.736
51339	DACT1	ENSG00000165617	-1.35528	0.000883688	0.00625224	253.414	720.782
79070	KDELC1	ENSG00000134901	0.658757	0.00091792	0.00646189	500.849	314.33
389203	SMIM20	ENSG00000250317	0.518049	0.000920596	0.00647823	771.54	535.946
79819	WDR78	ENSG00000152763	-1.09914	0.000926299	0.00650582	38.0706	86.316
121506	ERP27	ENSG00000139055	1.74605	0.000928998	0.00651976	16.4651	3.81993
117157	SH2D1B	ENSG00000198574	2.92921	0.000929467	0.00652055	14.5366	0.46078
317648	NOP14-AS1	ENSG00000249673	-0.639718	0.000930556	0.00652568	374.601	589.871
23094	SIPA1L3	ENSG00000105738	0.557687	0.000932863	0.00653935	5887.86	3975.18
402682	UFSP1	ENSG00000176125	-1.16352	0.000938949	0.00657949	31.0781	73.7676
8997	KALRN	ENSG00000160145	1.04599	0.000940535	0.00658808	317.305	146.819
128240	NAXE	ENSG00000163382	-0.500189	0.00094349	0.00660624	3419.43	4858.71
3200	HOXA3	ENSG00000105997	0.832219	0.000959341	0.00669668	447.992	246.467
152185	SPICE1	ENSG00000163611	0.529907	0.000962937	0.00671922	537.31	370.285
347862	GATD1	ENSG00000177225	0.59355	0.000972169	0.00676812	2162.18	1421.76
101927727	LOC101927727	ENSG00000262003	-1.19731	0.000973727	0.00677638	13.8949	34.4128
9748	SLK	ENSG00000065613	-0.535813	0.000977013	0.00679407	2046.29	2982.3
133396	IL31RA	ENSG00000164509	1.02929	0.000979871	0.00681136	55.5797	26.145
389813	AJM1	ENSG00000232434	0.596741	0.000981632	0.0068184	157.416	103.298
6775	STAT4	ENSG00000138378	1.04939	0.000983441	0.00682837	92.6895	42.9408
4157	MC1R	ENSG00000258839	0.898617	0.000989113	0.00686254	67.5427	35.1338
80119	PIF1	ENSG00000140451	0.699046	0.000993619	0.00688897	648.567	394.835
201164	PLD6	ENSG00000179598	-0.507751	0.000999826	0.00692371	442.106	630.761
79674	VEPH1	ENSG00000197415	0.783115	0.00100239	0.00693882	141.037	80.7461
4519	CYTB	ENSG00000198727	1.17662	0.00102182	0.00706532	41047.7	16986.4
92270	ATP6AP1L	ENSG00000205464	-0.713197	0.00102488	0.00708209	144.072	238.705
2752	GLUL	ENSG00000135821	-0.513454	0.00102741	0.0070959	5094.41	7308.35
81849	ST6GALNAC5	ENSG00000117069	1.00449	0.00104719	0.00722433	52.5274	25.2235
10622	POLR3G	ENSG00000113356	-0.71885	0.00106306	0.00731441	1441.28	2404.48
10382	TUBB4A	ENSG00000104833	-0.792736	0.0010661	0.0073316	589.068	1039.27
51513	ETV7	ENSG00000010030	1.19384	0.00107694	0.00739349	62.8081	25.5506
285600	KIAA0825	ENSG00000185261	-1.20529	0.00107698	0.00739349	18.4734	46.0325
8581	LY6D	ENSG00000167656	2.05042	0.00108809	0.00745692	52.4545	6.55118
10020	GNE	ENSG00000159921	-0.757362	0.00108826	0.00745692	625.751	1075.81
55425	GPALPP1	ENSG00000133114	0.610728	0.00110306	0.00754986	1114.85	723.628
9215	LARGE1	ENSG00000133424	1.59105	0.0011151	0.00761795	20.9604	5.66305
29841	GRHL1	ENSG00000134317	-0.560097	0.00112335	0.00766574	316.687	470.458
84152	PPP1R1B	ENSG00000131771	2.33945	0.00113531	0.0077387	24.4879	0.954982
342850	ANKRD62	ENSG00000181626	2.30044	0.0011364	0.0077432	6.34395	0
10223	GPA33	ENSG00000143167	1.70006	0.00114461	0.00779042	20.0759	4.77491
6712	SPTBN2	ENSG00000173898	1.15536	0.00115006	0.00781877	2332.04	981.6
306	ANXA3	ENSG00000138772	0.603509	0.00116872	0.00792794	9735.58	6355.09
219749	ZNF25	ENSG00000175395	-0.884631	0.0011705	0.00793704	72.038	136.255
7103	TSPAN8	ENSG00000127324	2.28356	0.00117146	0.00793976	6.58673	0
3434	IFIT1	ENSG00000185745	1.18419	0.00117177	0.00793976	228.424	93.6742
4549	RNR1	ENSG00000211459	1.81719	0.00118498	0.00801146	15941.3	3155.57
94234	FOXQ1	ENSG00000164379	2.17369	0.00119249	0.00805324	12.0462	1.41576
3216	HOXB6	ENSG00000108511	0.583586	0.0011931	0.00805442	540.741	357.896
90507	SCRN2	ENSG00000141295	0.703619	0.00119887	0.00809039	576.758	349.602
50614	GALNT9	ENSG00000182870	2.04562	0.00120048	0.00809828	13.17	1.90996
10536	P3H3	ENSG00000110811	-0.520114	0.0012126	0.00817398	787.6	1134.6
85301	COL27A1	ENSG00000196739	0.667402	0.00121842	0.00821018	611.277	380.515
100422860	MIR4292	ENSG00000265806	1.02209	0.00122323	0.00823653	47.3871	22.4588
23162	MAPK8IP3	ENSG00000138834	0.644635	0.00123306	0.00828742	1446.01	915.363
81706	PPP1R14C	ENSG00000198729	0.767203	0.00124877	0.00838991	1437.05	829.455
7593	MZF1	ENSG00000099326	0.647153	0.00125328	0.00841709	332.112	210.122
51333	ZNF771	ENSG00000179965	-0.547942	0.00126056	0.00845669	269.841	396.485
374918	IGFL1	ENSG00000188293	2.27219	0.00127111	0.0085212	6.10461	0
5228	PGF	ENSG00000119630	-0.564998	0.00128571	0.00860958	276.834	412.266
84190	METTL25	ENSG00000127720	0.601809	0.00129891	0.00868523	158.703	103.792
8270	LAGE3	ENSG00000196976	-0.623768	0.00129989	0.00868862	853.557	1327.51
221416	C6orf223	ENSG00000181577	-1.20535	0.00130729	0.00872214	155.74	388.052
163732	CITED4	ENSG00000179862	-1.0064	0.00131357	0.00875462	22.0044	45.7723
79829	NAA40	ENSG00000110583	0.634725	0.0013136	0.00875462	1530.04	976.009
10882	C1QL1	ENSG00000131094	0.958044	0.00131674	0.00877215	67.5393	33.4912
84100	ARL6	ENSG00000113966	-0.600298	0.00132793	0.00882756	90.6709	138.238
4038	LRP4	ENSG00000134569	0.676294	0.00133593	0.0088743	1056.92	653.351
8694	DGAT1	ENSG00000185000	0.534818	0.00134269	0.00891051	2652.81	1820.52
58472	SQOR	ENSG00000137767	0.500836	0.00136321	0.00903903	254.105	178.615
25854	FAM149A	ENSG00000109794	0.674698	0.00136752	0.00906436	204.317	126.344
80323	CCDC68	ENSG00000166510	0.909522	0.00137798	0.00912377	477.981	246.605
147945	NLRP4	ENSG00000160505	-1.15396	0.00138428	0.00915549	22.4102	53.7727
121274	ZNF641	ENSG00000167528	0.531508	0.00139642	0.00921577	493.943	339.959
81544	GDPD5	ENSG00000158555	0.585909	0.00140547	0.00926208	998.119	659.582
7032	TFF2	ENSG00000160181	2.25129	0.00140888	0.00927455	5.78205	0
55208	DCUN1D2	ENSG00000150401	0.67952	0.0014094	0.00927463	721.587	444.759
43	ACHE	ENSG00000087085	1.34932	0.00141591	0.00930741	76.8626	27.0069
25759	SHC2	ENSG00000129946	1.37067	0.00141713	0.00931207	43.3636	14.7855
3486	IGFBP3	ENSG00000146674	2.79945	0.0014189	0.00932035	13.0105	0.46078
10741	RBBP9	ENSG00000089050	-0.581649	0.00142893	0.00937613	515.587	776.759
4537	ND3	ENSG00000198840	0.967166	0.00144455	0.00946427	16939.6	8345.4
7850	IL1R2	ENSG00000115590	1.59051	0.00145795	0.00952206	17.5091	4.74149
284021	MILR1	ENSG00000271605	1.85023	0.001479	0.00964572	22.7327	4.28071
7475	WNT6	ENSG00000115596	1.84217	0.00148148	0.00965503	17.5057	3.32573
91057	CCDC34	ENSG00000109881	-0.5441	0.00148211	0.00965564	723.529	1061.54
317649	EIF4E3	ENSG00000163412	0.746443	0.0014961	0.00972819	353.756	207.124
23212	RRS1	ENSG00000179041	-0.570416	0.00149627	0.00972819	2762.81	4131.8
6916	TBXAS1	ENSG00000059377	-1.34897	0.00149644	0.00972819	19.9961	56.7976
101930370	LOC101930370	ENSG00000245213	1.19676	0.00149889	0.00974064	37.5087	15.1794
201181	ZNF385C	ENSG00000187595	1.15125	0.00150071	0.00974553	31.803	13.3698
22979	EFR3B	ENSG00000084710	1.01083	0.0015022	0.00975175	149.938	71.0555
441478	NRARP	ENSG00000198435	-0.808423	0.00150285	0.00975253	300.913	537.72
83394	PITPNM3	ENSG00000091622	1.49881	0.00151667	0.00983872	754.965	224.805
100507602	TRIM52-AS1	ENSG00000248275	-0.525081	0.00152271	0.00987437	147.534	213.248
8935	SKAP2	ENSG00000005020	0.548864	0.00152405	0.00987954	1496.57	1016.76
1717	DHCR7	ENSG00000172893	-1.23681	0.0015606	0.0100914	5152.07	13241.1
9744	ACAP1	ENSG00000072818	-0.842728	0.00157701	0.0101903	32.2053	59.1755
643201	LOC643201	ENSG00000248596	1.39507	0.00159485	0.010291	25.622	8.62826
100128927	ZBTB42	ENSG00000179627	0.528404	0.00161692	0.010415	363.665	250.685
100289092	ATP2A1-AS1	ENSG00000260442	-1.1834	0.00165012	0.0105989	14.6962	35.628
148898	ZNF436-AS1	ENSG00000249087	-1.38806	0.00165574	0.0106276	9.63904	29.2105
130576	LYPD6B	ENSG00000150556	0.617286	0.001669	0.0107052	187.138	121.082
6737	TRIM21	ENSG00000132109	0.510589	0.00167552	0.0107394	837.862	585.39
132160	PPM1M	ENSG00000164088	0.670456	0.00168067	0.0107649	411.545	255.775
146434	ZNF597	ENSG00000167981	-0.500523	0.00168897	0.0108067	133.643	190.135
25809	TTLL1	ENSG00000100271	0.853048	0.00169473	0.0108398	73.0889	39.5482
9828	ARHGEF17	ENSG00000110237	0.717215	0.00170009	0.0108664	1428.73	856.053
84973	SNHG7	ENSG00000233016	0.734012	0.00171018	0.0109232	5058	2991.99
117155	CATSPER2	ENSG00000166762	0.996537	0.00171282	0.0109363	45.5383	21.8309
9200	HACD1	ENSG00000165996	-0.529662	0.00171488	0.0109456	187.294	272.437
80312	TET1	ENSG00000138336	-0.614157	0.00172863	0.0110172	101.52	157.372
4648	MYO7B	ENSG00000169994	1.96658	0.00173041	0.0110216	11.9664	1.87654
2159	F10	ENSG00000126218	1.15314	0.00173959	0.0110635	43.0514	18.1781
8840	WISP1	ENSG00000104415	-2.08714	0.00176682	0.0112222	1.60593	11.8871
9476	NAPSA	ENSG00000131400	-1.4267	0.001781	0.0113005	9.63904	30.3589
5592	PRKG1	ENSG00000185532	1.34445	0.0017833	0.0113112	24.6543	8.56142
83401	ELOVL3	ENSG00000119915	0.610604	0.00178769	0.0113351	267.601	173.432
1961	EGR4	ENSG00000135625	-1.19823	0.00179187	0.0113576	17.1866	42.714
114796	PSMG3-AS1	ENSG00000230487	0.876434	0.00180011	0.0114019	103.518	54.594
133686	NADK2	ENSG00000152620	-0.562464	0.0018128	0.0114704	373.942	556.191
6309	SC5D	ENSG00000109929	-0.788218	0.00181759	0.0114967	960.957	1694.08
5833	PCYT2	ENSG00000185813	-0.861438	0.00182072	0.0115086	2611.51	4875.86
4535	ND1	ENSG00000198888	0.981238	0.0018301	0.0115638	24616.9	11964.5
2444	FRK	ENSG00000111816	0.619686	0.00184564	0.0116499	651.595	420.273
11141	IL1RAPL1	ENSG00000169306	-1.03814	0.00185134	0.0116778	17.9913	39.0874
259232	NALCN	ENSG00000102452	2.29	0.00185809	0.0117164	10.7628	0.954982
3800	KIF5C	ENSG00000168280	-0.508472	0.00188729	0.0118718	179.184	256.857
92483	LDHAL6B	ENSG00000171989	2.17436	0.00191684	0.0120411	5.22014	0
285905	INTS4P1	ENSG00000164669	2.17436	0.00191684	0.0120411	5.22014	0
100124700	HOTAIR	ENSG00000228630	2.70542	0.00191895	0.0120461	11.9664	0.46078
56123	PCDHB13	ENSG00000187372	1.77343	0.00192295	0.0120628	18.47	3.75308
4647	MYO7A	ENSG00000137474	0.580208	0.00192869	0.0120893	130.67	86.6694
58508	KMT2C	ENSG00000055609	0.502835	0.00192915	0.0120893	2279.25	1600.22
5880	RAC2	ENSG00000128340	0.544543	0.00194212	0.0121497	1441.53	982.242
7047	TGM4	ENSG00000163810	1.35414	0.00195343	0.0122121	24.6578	8.52799
970	CD70	ENSG00000125726	2.07174	0.00195545	0.0122205	10.9224	1.44918
6474	SHOX2	ENSG00000168779	0.524898	0.0019611	0.0122475	225.205	155.789
3551	IKBKB	ENSG00000104365	0.50778	0.00198162	0.0123587	668.754	467.485
202374	STK32A	ENSG00000169302	1.83278	0.00198547	0.0123785	30.9254	5.62962
1559	CYP2C9	ENSG00000138109	2.16331	0.00199926	0.0124475	5.14036	0
101928336	LOC101928336	ENSG00000230392	2.16331	0.00199926	0.0124475	5.14036	0
29993	PACSIN1	ENSG00000124507	0.60908	0.00201859	0.0125379	496.912	322.763
100129827	MRVI1-AS1	ENSG00000177112	-1.92697	0.00202013	0.0125432	2.08806	12.4482
5027	P2RX7	ENSG00000089041	-1.40145	0.00202171	0.0125487	12.8509	39.2474
160428	ALDH1L2	ENSG00000136010	-1.13685	0.00205181	0.012701	14.939	35.4346
55552	ZNF823	ENSG00000197933	0.507889	0.00207257	0.0128122	413.622	289.694
3708	ITPR1	ENSG00000150995	-0.680788	0.00209206	0.0129108	353.364	573.508
8237	USP11	ENSG00000102226	-0.686021	0.00210273	0.0129591	2970.69	4845.62
579	NKX3-2	ENSG00000109705	1.20284	0.00212141	0.0130567	27.4673	11.0324
6935	ZEB1	ENSG00000148516	-0.984977	0.00212769	0.0130909	29.316	60.7846
204962	SLC44A5	ENSG00000137968	0.907866	0.00213218	0.0131141	71.8853	37.2109
89792	GAL3ST3	ENSG00000175229	2.10492	0.00213419	0.0131198	6.42373	0
23492	CBX7	ENSG00000100307	0.764903	0.00215098	0.0132031	795.394	458.91
25830	SULT4A1	ENSG00000130540	0.617426	0.00215493	0.0132228	153.881	99.5187
11240	PADI2	ENSG00000117115	0.823216	0.00215612	0.0132257	91.3958	50.2798
139285	AMER1	ENSG00000184675	-0.56526	0.00216211	0.0132535	294.662	438.836
1595	CYP51A1	ENSG00000001630	-1.07646	0.00216818	0.0132756	405.034	905.676
23408	SIRT5	ENSG00000124523	-0.586863	0.00218231	0.0133453	314.169	475.388
23112	TNRC6B	ENSG00000100354	-0.513579	0.0021872	0.013367	2122.68	3048.16
54522	ANKRD16	ENSG00000134461	-0.675615	0.00221124	0.0135094	164.554	265.764
9722	NOS1AP	ENSG00000198929	0.802725	0.00221507	0.0135282	370.016	207.343
5226	PGD	ENSG00000142657	-0.848733	0.00223243	0.0136251	7260.89	13434.9
85439	STON2	ENSG00000140022	-0.774492	0.00224638	0.0136874	119.668	208.826
283229	CRACR2B	ENSG00000177685	0.745647	0.00225894	0.0137594	101.992	59.536
406	ARNTL	ENSG00000133794	0.769904	0.00226063	0.013765	886.633	510.008
2180	ACSL1	ENSG00000151726	-0.790013	0.00228666	0.0138908	1068.4	1888.4
80311	KLHL15	ENSG00000174010	-0.547963	0.00228701	0.0138908	418.329	615.202
10894	LYVE1	ENSG00000133800	-2.13814	0.00228737	0.0138908	0	5.23569
3694	ITGB6	ENSG00000115221	2.05967	0.0023058	0.0139934	6.98564	0
144608	C12orf60	ENSG00000182993	-0.563534	0.0023089	0.0140029	108.34	160.924
375133	PI4KAP2	ENSG00000183506	0.689751	0.00236715	0.0143087	365.996	223.645
105373958	LOC105373958	ENSG00000234949	-0.835599	0.00237303	0.0143395	37.748	69.3866
58511	DNASE2B	ENSG00000137976	-2.08478	0.00238586	0.0144075	0	6.58461
3547	IGSF1	ENSG00000147255	0.878987	0.00239797	0.0144711	62.2428	32.7296
642946	FLVCR1-AS1	ENSG00000198468	-0.523813	0.00240143	0.0144871	171.789	248.315
84989	JMJD1C-AS1	ENSG00000272767	-1.35982	0.00241558	0.0145677	34.7789	102.524
114336	CGB2	ENSG00000104818	1.90282	0.0024193	0.0145805	22.0078	3.42599
3651	PDX1	ENSG00000139515	0.574109	0.00242066	0.0145839	193.065	128.495
55001	TTC22	ENSG00000006555	0.806154	0.00243041	0.014633	91.9577	51.2348
29953	TRHDE	ENSG00000072657	1.32657	0.00243568	0.0146598	82.0725	28.8094
221035	REEP3	ENSG00000165476	-0.660291	0.0024521	0.0147441	1067.85	1708.16
100128770	LOC100128770	ENSG00000205890	1.46436	0.00245306	0.014745	24.9803	7.67328
153733	CCDC112	ENSG00000164221	-0.621098	0.00245953	0.0147645	475.102	737.626
84680	ACCS	ENSG00000110455	1.07011	0.00247013	0.0148183	103.452	46.4933
4282	MIF	ENSG00000240972	-1.29484	0.0024773	0.0148565	8.99391	24.3019
151887	CCDC80	ENSG00000091986	0.975645	0.00249182	0.0149288	45.136	22.0649
65991	FUNDC2	ENSG00000165775	0.581441	0.00249424	0.0149384	1391.82	922.68
100874091	TM4SF1-AS1	ENSG00000240541	2.00666	0.00253001	0.0151229	7.54754	0
320	APBA1	ENSG00000107282	1.56665	0.00257009	0.0153124	17.908	4.80833
84612	PARD6B	ENSG00000124171	-0.632009	0.00258103	0.0153624	526.211	824.713
254427	PROSER2	ENSG00000148426	0.764251	0.00258186	0.0153624	3371.69	1945.68
90871	DMAC1	ENSG00000137038	-0.55448	0.00263188	0.0156245	466.688	690.34
4688	NCF2	ENSG00000116701	2.21038	0.00263769	0.0156437	12.7677	0.988405
1773	DNASE1	ENSG00000213918	0.56821	0.00265332	0.0157261	497.641	333.107
100506098	LOC100506098	ENSG00000233834	1.01446	0.00267838	0.0158644	88.1908	41.6921
65124	SOWAHC	ENSG00000198142	-0.623409	0.00270071	0.0159811	615.006	957.14
100653515	CEP295NL	ENSG00000178404	1.73519	0.00272811	0.0161169	13.333	2.89837
89839	ARHGAP11B	ENSG00000187951	0.605636	0.00273388	0.0161355	863.835	561.914
117178	SSX2IP	ENSG00000117155	-0.628094	0.00276529	0.0162998	1637.72	2558.35
6507	SLC1A3	ENSG00000079215	1.26581	0.00276785	0.0163097	774.737	289.333
2525	FUT3	ENSG00000171124	1.38106	0.00279056	0.0164276	158.227	52.3163
23362	PSD3	ENSG00000156011	0.796842	0.00281501	0.0165538	3367.14	1893.36
645638	WFDC21P	ENSG00000261040	1.90192	0.0028241	0.016593	30.1902	4.24729
225	ABCD2	ENSG00000173208	2.07314	0.00282694	0.0166062	4.65824	0
1396	CRIP1	ENSG00000213145	1.278	0.00285454	0.0167341	42.8017	15.6736
7782	SLC30A4	ENSG00000104154	0.676372	0.00286802	0.0167969	189.791	117.363
80110	ZNF614	ENSG00000142556	-0.565174	0.00290187	0.0169761	207.612	310.016
726	CAPN5	ENSG00000149260	-0.570369	0.00293855	0.017144	377.088	565.094
377841	ENTPD8	ENSG00000188833	1.64202	0.0029581	0.0172471	21.7685	5.23569
376267	RAB15	ENSG00000139998	0.724444	0.00295965	0.0172506	1056.35	628.121
134429	STARD4	ENSG00000164211	-1.01344	0.00297366	0.0173157	685.874	1458.06
1513	CTSK	ENSG00000143387	1.05179	0.00298016	0.0173369	64.3274	29.3108
387700	SLC16A12	ENSG00000152779	2.05471	0.00299015	0.0174076	4.73802	0
27290	SPINK4	ENSG00000122711	2.05471	0.00299015	0.0174076	4.73802	0
168455	CCDC71L	ENSG00000253276	-0.789311	0.00300371	0.0174628	103.033	181.573
79191	IRX3	ENSG00000177508	0.99298	0.00302118	0.0175477	90.1854	43.1747
517	ATP5G2	ENSG00000135390	0.646572	0.00302716	0.0175768	7634.88	4818.07
157657	C8orf37	ENSG00000156172	-0.504138	0.00304059	0.0176492	249.377	355.826
9245	GCNT3	ENSG00000140297	1.42929	0.00305862	0.0177425	271.707	84.7118
257019	FRMD3	ENSG00000172159	0.976136	0.00311514	0.0180246	36.3017	17.617
9677	PPIP5K1	ENSG00000168781	0.685091	0.00312267	0.0180624	806.076	494.287
258010	SVIP	ENSG00000198168	0.551661	0.00313176	0.0181093	1009.58	683.555
125875	CLDND2	ENSG00000160318	-1.26429	0.00314487	0.0181679	9.63904	26.2787
9806	SPOCK2	ENSG00000107742	1.2233	0.00315393	0.0182144	35.5767	13.6968
105369848	LINC02407	ENSG00000257219	1.69324	0.00315675	0.0182234	17.5057	3.85335
8859	STK19	ENSG00000204344	0.598642	0.0031616	0.0182414	267.524	174.814
27250	PDCD4	ENSG00000150593	0.702768	0.0031833	0.0183492	553.612	334.953
4597	MVD	ENSG00000167508	-1.17105	0.0031996	0.0184315	3966.63	9727.13
80117	ARL14	ENSG00000179674	1.99219	0.00329897	0.0189323	10.6831	1.41576
60680	CELF5	ENSG00000161082	0.841234	0.00334991	0.0191884	49.1526	26.7061
23531	MMD	ENSG00000108960	0.619818	0.00335984	0.019235	516.964	332.472
7347	UCHL3	ENSG00000118939	1.26427	0.00336771	0.0192602	25.7781	9.5164
256714	MAP7D2	ENSG00000184368	1.58777	0.00337116	0.0192739	20.558	5.16884
9399	STOML1	ENSG00000067221	0.583284	0.00337551	0.0192914	313.365	206.964
23150	FRMD4B	ENSG00000114541	1.27993	0.00339113	0.0193517	171.637	62.7209
90226	UCN2	ENSG00000145040	2.15747	0.00343665	0.0195809	12.1294	0.921559
401431	ATP6V0E2-AS1	ENSG00000204934	-0.751535	0.00344639	0.0196303	40.7171	69.7471
100507053	LOC100507053	ENSG00000246090	-1.19404	0.00345111	0.019651	15.4176	38.1993
112	ADCY6	ENSG00000174233	0.753158	0.00346351	0.019697	1100.79	639.841
728643	HNRNPA1P33	ENSG00000213412	2.14686	0.00346869	0.019713	10.6831	0.988405
54039	PCBP3	ENSG00000183570	1.50346	0.00346955	0.019713	36.7803	10.3377
144110	TMEM86A	ENSG00000151117	0.923948	0.00348281	0.0197639	46.8252	23.8077
5364	PLXNB1	ENSG00000164050	0.508124	0.00348285	0.0197639	912.425	637.424
25876	SPEF1	ENSG00000101222	-1.64839	0.00351206	0.0199111	14.3771	62.9428
7052	TGM2	ENSG00000198959	1.05056	0.00351333	0.0199121	669.53	304.303
4329	ALDH6A1	ENSG00000119711	-0.689796	0.00351855	0.0199294	215.576	353.797
66004	LYNX1	ENSG00000180155	1.13778	0.00352782	0.0199695	137.59	57.786
57213	SPRYD7	ENSG00000123178	0.524932	0.00353116	0.0199822	1190.7	822.135
321	APBA2	ENSG00000034053	1.51502	0.00353761	0.0200032	32.5313	9.15589
25780	RASGRP3	ENSG00000152689	1.1467	0.00353815	0.0200032	27.5471	11.5266
163071	ZNF114	ENSG00000178150	-0.536338	0.00355718	0.0200983	182.077	266.574
55534	MAML3	ENSG00000196782	0.794326	0.00356301	0.0201188	67.9416	38.0656
6041	RNASEL	ENSG00000135828	0.737783	0.00358063	0.0201746	401.746	236.582
3669	ISG20	ENSG00000172183	0.872299	0.00358931	0.0202173	134.031	70.7355
79173	C19orf57	ENSG00000132016	0.856532	0.00362801	0.0204019	61.7572	32.997
11212	PLPBP	ENSG00000147471	-0.533401	0.0036288	0.0204019	2269.32	3308.27
283212	KLHL35	ENSG00000149243	-1.01217	0.00363224	0.020415	16.6247	35.4012
8969	HIST1H2AG	ENSG00000196787	-1.08383	0.00363959	0.0204437	18.3138	42.0192
219348	PLAC9	ENSG00000189129	1.75757	0.00367812	0.0206158	12.126	2.40417
80817	CEP44	ENSG00000164118	0.609588	0.00369357	0.0206897	225.833	146.413
79080	CCDC86	ENSG00000110104	-0.52575	0.00370362	0.0207269	3688.18	5345.05
10984	KCNQ1OT1	ENSG00000269821	0.589459	0.00373335	0.0208741	111.395	73.2997
9891	NUAK1	ENSG00000074590	0.94455	0.00374104	0.0209036	689.843	343.163
6853	SYN1	ENSG00000008056	-2.44685	0.00375245	0.020936	0.482124	11.0659
9173	IL1RL1	ENSG00000115602	2.1311	0.00377289	0.0210308	10.5998	0.921559
8987	STBD1	ENSG00000118804	-0.640123	0.00378303	0.0210808	64.5736	102.25
9488	PIGB	ENSG00000069943	0.572014	0.00378945	0.0210898	204.72	136.388
2878	GPX3	ENSG00000211445	1.54779	0.00379041	0.0210898	26.5863	7.04539
9902	MRC2	ENSG00000011028	0.859455	0.00381047	0.0211691	538.16	287.154
101928079	SLC44A3-AS1	ENSG00000224081	0.677636	0.00381257	0.0211744	78.9473	48.537
29902	FAM216A	ENSG00000204856	-0.538645	0.0038172	0.0211872	204.643	299.65
375791	CYSRT1	ENSG00000197191	-0.738177	0.00382045	0.0211988	46.5026	79.3972
2700	GJA3	ENSG00000121743	-0.752135	0.00382963	0.0212433	606.781	1043.79
130399	ACVR1C	ENSG00000123612	0.999832	0.00384779	0.0213246	59.4264	28.055
757	TMEM50B	ENSG00000142188	-0.573568	0.0039047	0.0216072	504.876	758.817
150696	PROM2	ENSG00000155066	1.25567	0.00392384	0.0216934	919.733	343.175
29950	SERTAD1	ENSG00000197019	-0.726803	0.0039409	0.0217679	1120	1889.06
84501	SPIRE2	ENSG00000204991	0.506505	0.00396956	0.021913	435.36	304.198
5653	KLK6	ENSG00000167755	1.09122	0.00398069	0.0219678	1404.68	614.416
57568	SIPA1L2	ENSG00000116991	-0.603324	0.00398471	0.0219833	521.584	801.464
57823	SLAMF7	ENSG00000026751	1.39041	0.00399706	0.0220381	61.5977	19.7538
494513	PJVK	ENSG00000204311	-1.56444	0.00400977	0.0220997	3.61421	13.7971
100130548	LOC100130548	ENSG00000235138	1.72074	0.00401065	0.0220997	11.3248	2.40417
5577	PRKAR2B	ENSG00000005249	-0.536194	0.0040637	0.0223516	408.947	596.988
100287314	LINC00941	ENSG00000235884	0.56775	0.00407864	0.022427	157.166	104.848
202333	CMYA5	ENSG00000164309	0.993567	0.00408718	0.0224537	37.1827	17.6505
55578	SUPT20H	ENSG00000102710	0.545874	0.00412692	0.0226243	2668.47	1814
6274	S100A3	ENSG00000188015	0.560567	0.00416874	0.022833	288.016	193.854
6446	SGK1	ENSG00000118515	-0.526391	0.00417586	0.0228652	94.0458	136.228
115811	IQCD	ENSG00000166578	-0.804762	0.00421419	0.0230198	82.4088	148.383
220213	OTUD1	ENSG00000165312	0.571056	0.00426728	0.0232542	120.386	80.1851
79772	MCTP1	ENSG00000175471	1.29647	0.00428672	0.0233392	22.7293	8.20091
5699	PSMB10	ENSG00000205220	1.35528	0.00429386	0.0233712	101.132	33.8517
10736	SIX2	ENSG00000170577	1.234	0.00429697	0.0233811	36.2253	13.8974
4210	MEFV	ENSG00000103313	1.96051	0.00430124	0.0234748	4.17611	0
23120	ATP10B	ENSG00000118322	1.96051	0.00430124	0.0234748	4.17611	0
1427	CRYGS	ENSG00000213139	-1.02312	0.00433371	0.0235686	15.0187	32.3357
1244	ABCC2	ENSG00000023839	-0.74129	0.00436332	0.0236998	2732.99	4662.78
55766	H2AFJ	ENSG00000246705	-0.696162	0.00436797	0.0237179	352.583	581.286
115817	DHRS1	ENSG00000157379	0.675234	0.00437247	0.0237283	451.391	278.654
79913	ACTR5	ENSG00000101442	-0.540691	0.00438442	0.0237861	768.148	1126.67
101928578	RAP2C-AS1	ENSG00000232160	-1.27526	0.00438729	0.0237946	8.43201	22.7859
4925	NUCB2	ENSG00000070081	0.521148	0.00441604	0.0239237	1036.95	718.001
27086	FOXP1	ENSG00000114861	0.585373	0.00442974	0.0239892	99.7481	65.7601
57670	KIAA1549	ENSG00000122778	0.552007	0.00444993	0.0240771	380.103	256.924
140831	ZSWIM3	ENSG00000132801	0.825232	0.00445429	0.0240935	174.45	95.8659
25791	NGEF	ENSG00000066248	-0.712099	0.00447192	0.0241746	93.248	156.03
2222	FDFT1	ENSG00000079459	-1.30515	0.00450283	0.0243129	5369.69	15241.1
25845	PP7080	ENSG00000188242	-0.732238	0.00451729	0.0243838	276.414	467.767
57030	SLC17A7	ENSG00000104888	1.06467	0.00455343	0.0245498	50.4359	22.6259
101928820	LINC02535	ENSG00000234155	1.08682	0.00457085	0.0246219	84.4067	36.8432
84520	GON7	ENSG00000170270	-0.581323	0.00458433	0.0246654	293.767	443.131
196446	MYRFL	ENSG00000166268	1.94153	0.00460552	0.0247414	4.09633	0
100131551	LINC00887	ENSG00000214145	1.94153	0.00460552	0.0247414	4.09633	0
56126	PCDHB10	ENSG00000120324	1.94153	0.00460552	0.0247414	4.09633	0
55757	UGGT2	ENSG00000102595	0.665507	0.00462813	0.0248717	613.715	380.95
23336	SYNM	ENSG00000182253	0.672469	0.00463578	0.0248909	77.9032	48.0428
5168	ENPP2	ENSG00000136960	2.26879	0.0046596	0.0250041	13.0139	0.494203
1645	AKR1C1	ENSG00000187134	1.45699	0.00467697	0.0250899	21.1997	6.2241
149483	CCDC17	ENSG00000159588	1.05134	0.00471333	0.0252627	32.847	14.8858
3927	LASP1	ENSG00000002834	0.526226	0.00475396	0.0254656	18536.1	12779.2
286204	CRB2	ENSG00000148204	1.45867	0.00475571	0.0254675	16.3021	4.80833
4093	SMAD9	ENSG00000120693	0.695699	0.00477586	0.0255678	114.524	69.3126
285593	LOC285593	ENSG00000253955	-1.94028	0.00479096	0.0256699	0	4.31413
55565	ZNF821	ENSG00000102984	0.596943	0.00482822	0.0258158	124.728	81.8014
374882	TMEM205	ENSG00000105518	-0.872998	0.00484371	0.0258856	146.958	278.279
23305	ACSL6	ENSG00000164398	1.09484	0.00488781	0.0261039	41.4455	18.0444
1943	EFNA2	ENSG00000099617	0.782133	0.00488885	0.0261039	409.259	231.906
9788	MTSS1	ENSG00000170873	-0.616329	0.00490194	0.0261651	178.848	276.83
101928103	LOC101928103	ENSG00000229267	-1.10235	0.00495958	0.0264275	10.9224	25.2903
80000	GREB1L	ENSG00000141449	0.51461	0.00496797	0.0264567	2045.8	1422.14
80199	FUZ	ENSG00000010361	-1.1609	0.00503454	0.02678	13.8117	33.4578
1812	DRD1	ENSG00000184845	-1.38184	0.00505283	0.0268538	9.07369	27.8282
414149	ACBD7	ENSG00000176244	0.961213	0.00506133	0.0268833	57.3487	28.1887
79744	ZNF419	ENSG00000105136	-0.690768	0.00508761	0.0270151	51.6395	84.6329
256691	MAMDC2	ENSG00000165072	0.925371	0.00516705	0.0273415	42.4063	21.3367
729799	SEC14L1P1	ENSG00000213693	0.722755	0.00520388	0.0275205	65.0523	38.5264
10404	CPQ	ENSG00000104324	1.57371	0.00522135	0.0275888	47.9421	11.72
57089	ENTPD7	ENSG00000198018	-0.504083	0.00523887	0.0276734	1130.38	1614.22
147912	SIX5	ENSG00000177045	-0.611389	0.00524344	0.0276895	173.395	268.164
58494	JAM2	ENSG00000154721	-1.35877	0.00525171	0.0277252	5.62249	17.2231
57493	HEG1	ENSG00000173706	0.876918	0.00526381	0.027781	560.803	294.166
154075	SAMD3	ENSG00000164483	-0.897978	0.00530534	0.0279517	129.29	250.131
8398	PLA2G6	ENSG00000184381	0.571426	0.00530705	0.0279527	276.771	184.632
2312	FLG	ENSG00000143631	1.64178	0.00530892	0.0279545	33.0134	7.27935
79781	IQCA1	ENSG00000132321	-1.89493	0.00531976	0.0279864	0	4.70807
2898	GRIK2	ENSG00000164418	1.86986	0.00532422	0.0280189	9.23669	1.44918
145270	PRIMA1	ENSG00000175785	1.21399	0.0053376	0.0280731	201.993	77.8001
2868	GRK4	ENSG00000125388	-0.517402	0.00534662	0.0281125	129.782	186.849
89782	LMLN	ENSG00000185621	-0.71966	0.00536124	0.028165	307.943	517.775
170622	COMMD6	ENSG00000188243	0.501612	0.00541042	0.0283907	1029.73	723.069
619383	SCARNA9	ENSG00000254911	1.8879	0.00541313	0.0283938	4.25589	0
28983	TMPRSS11E	ENSG00000087128	1.8879	0.00541313	0.0283938	4.25589	0
720	C4A	ENSG00000244731	1.8879	0.00541313	0.0283938	4.25589	0
4862	NPAS2	ENSG00000170485	0.521625	0.00547136	0.0286446	759.418	524.844
284656	EPHA10	ENSG00000183317	0.547132	0.00548165	0.0286903	312.654	211.925
28	ABO	ENSG00000175164	0.897986	0.00549511	0.0287443	37.9076	19.4936
7507	XPA	ENSG00000136936	0.526206	0.00550038	0.0287636	405.964	279.435
1780	DYNC1I1	ENSG00000158560	1.57589	0.00550531	0.0287729	13.2532	3.32573
255082	CASC2	ENSG00000177640	-0.701339	0.00551378	0.0288089	41.5218	68.8256
1285	COL4A3	ENSG00000169031	1.48931	0.00553217	0.0288719	117.483	32.4623
6320	CLEC11A	ENSG00000105472	-1.11802	0.00554765	0.028928	103.272	243.609
10581	IFITM2	ENSG00000185201	0.698312	0.00555003	0.0289321	2868.21	1736.39
2584	GALK1	ENSG00000108479	-0.507088	0.00559409	0.0291368	1255.95	1796.79
5874	RAB27B	ENSG00000041353	0.845792	0.00561806	0.029245	273.688	147.086
387718	TEX36	ENSG00000175018	1.71298	0.0056247	0.0292712	12.2058	2.40417
51316	PLAC8	ENSG00000145287	2.33018	0.00565407	0.0294157	9.15691	0.494203
79784	MYH14	ENSG00000105357	0.60347	0.00568144	0.0295328	5690.48	3702.32
55337	C19orf66	ENSG00000130813	0.809597	0.00572445	0.0297225	109.706	60.6509
8577	TMEFF1	ENSG00000241697	-1.73096	0.00574774	0.029818	2.00828	10.5048
4825	NKX6-1	ENSG00000163623	0.556076	0.00579327	0.0300201	313.94	211.397
8819	SAP30	ENSG00000164105	0.533483	0.00584794	0.0302348	374.4	256.289
150197	LINC00896	ENSG00000236499	-0.941405	0.00590042	0.0304889	18.3902	36.7167
7123	CLEC3B	ENSG00000163815	-1.8765	0.00592454	0.03059	0	4.24729
10186	LHFPL6	ENSG00000183722	1.82802	0.00594057	0.030679	12.6116	1.87654
55432	YOD1	ENSG00000180667	0.612158	0.00595827	0.030753	1148.56	742.114
84000	TMPRSS13	ENSG00000137747	1.00279	0.00603147	0.0310956	41.3622	19.3933
83445	GSG1	ENSG00000111305	1.70566	0.00606202	0.0312267	42.4895	7.80697
83666	PARP9	ENSG00000138496	0.681349	0.00607612	0.0312799	709.779	435.324
[truncated: 151 more rows]
