# Supplementary material for: Loss of the nuclear Wnt pathway effector TCF7L2 promotes migration and invasion of human colorectal cancer cells
Source: Oncogene. 2020 Mar 20;39(19):3893–909. doi: 10.1038/s41388-020-1259-7 (PMC7203011; doi:10.1038/s41388-020-1259-7)
Supplement: Supplementary file 5 — Supplementary table S4 [file 41388_2020_1259_MOESM5_ESM.xlsx]

## Sheet: Sheet 1
# Supplementary table S4: Differentially expressed genes in HT29 TCF7L2 KO compared to WT cells
Threshold: adjusted p-value <0.05 and absolute log2FC >0.5						* mean of two independent biological replicates
entrez	symbol	ensembl	log2FC	p-value	adjusted p-value	HT29_#57.count*	HT29_#83.count*	HT29_#86.count*	HT29_#56.count*	HT29_#62.count*
6927	HNF1A	ENSG00000135100	-5.68839	9.2372e-175	1.92087e-170	34.505	34.5117	28.6714	1754.25	1714.17
4054	LTBP3	ENSG00000168056	2.15552	2.88049e-142	2.99499e-138	11755.7	12093.3	11470.5	2741.59	2532.38
5621	PRNP	ENSG00000171867	2.47671	1.02508e-134	7.10552e-131	26531.5	28166.6	24989.6	4804.45	4706.98
101927318	LOC101927318	ENSG00000257588	-3.75207	9.93047e-106	4.13008e-102	50.7991	51.7676	55.3654	721.796	718.555
114793	FMNL2	ENSG00000157827	-8.00921	9.58825e-95	3.32313e-91	6.70931	7.10535	7.90934	1964.43	2456.64
2624	GATA2	ENSG00000179348	2.6482	1.42972e-91	4.2473e-88	13022.8	12175.5	12139.8	2129.5	1816.82
1299	COL9A3	ENSG00000092758	-9.42587	9.92734e-84	2.58049e-80	11.5017	12.1806	4.94334	11073	7156.65
91373	UAP1L1	ENSG00000197355	-3.41983	6.074e-80	1.40343e-76	58.4669	62.9331	60.3087	624.394	691.647
26	AOC1	ENSG00000002726	-8.6733	2.7003e-75	5.61527e-72	3.83389	3.04515	2.966	1721.44	1770.97
412	STS	ENSG00000101846	1.97991	1.04326e-74	1.97223e-71	1131.96	1063.77	1104.34	284.002	272.074
51673	TPPP3	ENSG00000159713	-7.74451	1.81441e-68	3.14422e-65	6.70931	4.0602	8.89801	2014.67	1493.92
55701	ARHGEF40	ENSG00000165801	-6.74958	6.77228e-68	1.05646e-64	10.5432	11.1656	19.7733	1501.01	1941.39
5754	PTK7	ENSG00000112655	-9.06085	7.11249e-68	1.05646e-64	4.79237	8.1204	12.8527	8213.5	5003.97
55740	ENAH	ENSG00000154380	-8.4867	2.70795e-64	3.75411e-61	8.62626	18.2709	6.92067	4549.16	6530.78
65266	WNK4	ENSG00000126562	-7.30672	3.08067e-64	4.00391e-61	3.83389	4.0602	4.94334	787.413	849.111
11100	HNRNPUL1	ENSG00000105323	0.646472	6.06158e-59	7.41473e-56	36607	36151	35780.9	23204.1	23015.7
56994	CHPT1	ENSG00000111666	-4.81023	3.9735e-58	4.59049e-55	18.211	24.3612	29.66	782.287	651.782
23554	TSPAN12	ENSG00000106025	3.36399	4.15961e-55	4.55259e-52	3890.44	4114	3571.07	309.634	423.559
10804	GJB6	ENSG00000121742	6.6392	1.70813e-54	1.77603e-51	1852.73	1422.09	2162.22	20.5056	9.96609
79817	MOB3B	ENSG00000120162	-7.76571	1.13035e-50	1.11932e-47	5.75084	2.0301	0.988667	844.829	878.012
9920	KBTBD11	ENSG00000176595	-7.11852	1.72986e-50	1.56402e-47	5.75084	4.0602	2.966	655.153	841.138
29943	PADI1	ENSG00000142623	6.58003	7.31812e-50	6.34085e-47	7483.76	7074.9	7921.2	36.91	91.688
3661	IRF3	ENSG00000126456	0.918324	6.56798e-49	5.46325e-46	7969.71	8242.21	8003.26	4181.08	4356.18
9843	HEPH	ENSG00000089472	-8.34364	8.2327e-49	6.58457e-46	2.87542	0	3.95467	1029.38	1135.14
8476	CDC42BPA	ENSG00000143776	2.01283	1.25949e-48	9.70042e-46	13370.7	13564.1	12453.3	2967.15	3505.07
55225	RAVER2	ENSG00000162437	-7.76366	3.22681e-48	2.39649e-45	0.958473	7.10535	3.95467	1289.8	1087.3
5714	PSMD8	ENSG00000099341	0.76966	5.56789e-48	3.99256e-45	22108.1	22386.9	21937.5	13243.5	12726.7
65986	ZBTB10	ENSG00000205189	-4.83781	6.61771e-48	4.58717e-45	9.58473	10.1505	6.92067	275.8	272.074
64764	CREB3L2	ENSG00000182158	2.61521	1.52123e-47	1.02045e-44	4718.56	6105.53	5600.8	891.992	874.026
8431	NR0B2	ENSG00000131910	-6.92881	9.95097e-47	6.46657e-44	5.75084	2.0301	4.94334	734.099	578.033
2261	FGFR3	ENSG00000068078	-5.52065	3.74413e-43	2.35937e-40	65.1762	48.7224	87.9914	4294.89	2734.69
79047	KCTD15	ENSG00000153885	-8.86205	1.04984e-42	6.42104e-40	4.79237	1.01505	2.966	3084.04	1745.06
51100	SH3GLB1	ENSG00000097033	1.18165	3.69021e-42	2.19251e-39	5091.41	5210.25	5380.33	2391.97	2211.48
6480	ST6GAL1	ENSG00000073849	-9.51507	2.86557e-41	1.65527e-38	0.958473	1.01505	1.97733	1615.84	1962.32
55243	KIRREL1	ENSG00000183853	-8.843	7.89e-41	4.43439e-38	0.958473	5.07525	2.966	1769.63	3195.13
11215	AKAP11	ENSG00000023516	1.13544	8.62633e-41	4.72065e-38	5334.86	5512.74	5205.33	2521.16	2345.02
54443	ANLN	ENSG00000011426	0.743081	2.51077e-40	1.33875e-37	9806.14	10206.3	10116	5953.79	6042.44
776	CACNA1D	ENSG00000157388	-2.38884	4.57184e-40	2.37678e-37	182.11	221.281	172.028	993.494	1036.47
55195	CCDC198	ENSG00000100557	-7.04952	5.89255e-40	2.98868e-37	4.79237	7.10535	1.97733	669.506	975.68
57477	SHROOM4	ENSG00000158352	-6.59571	1.04341e-38	5.1661e-36	10.5432	7.10535	3.95467	1097.05	701.613
64129	TINAGL1	ENSG00000142910	0.931075	1.43672e-38	6.94805e-36	19797.3	20065.5	18919.1	10490.6	10048.8
6646	SOAT1	ENSG00000057252	-4.02381	1.61333e-38	7.62483e-36	35.4635	25.3763	19.7733	437.794	487.342
58506	SCAF1	ENSG00000126461	0.65557	1.28938e-37	5.95836e-35	13305.5	13193.6	13459.7	8595.93	8311.72
1644	DDC	ENSG00000132437	-7.91052	1.52785e-37	6.9069e-35	4.79237	2.0301	1.97733	836.627	1400.24
182	JAG1	ENSG00000101384	-3.49437	2.39805e-36	1.06101e-33	164.857	179.664	112.708	1746.05	1821.8
5899	RALB	ENSG00000144118	1.24359	6.89243e-36	2.986e-33	9888.57	9588.17	10732	4193.39	4297.38
288	ANK3	ENSG00000151150	-2.56225	1.47641e-35	6.2657e-33	188.819	211.13	239.257	1154.46	1400.24
7040	TGFB1	ENSG00000105329	-4.13103	1.62961e-35	6.77753e-33	418.853	239.552	359.875	5783.59	6912.48
9788	MTSS1	ENSG00000170873	-4.73992	2.51935e-35	1.02725e-32	53.6745	64.9632	43.5014	2006.47	1184.97
4162	MCAM	ENSG00000076706	-6.13868	3.24639e-35	1.29824e-32	67.0931	28.4214	76.1274	5622.62	4486.73
84327	ZBED3	ENSG00000132846	-3.06775	6.61659e-35	2.59607e-32	167.733	139.062	109.742	1187.27	1204.9
10893	MMP24	ENSG00000125966	-5.32803	6.96409e-35	2.68182e-32	33.5466	24.3612	20.762	879.688	1560.69
92922	CCDC102A	ENSG00000135736	-2.95845	1.818e-34	6.87371e-32	82.4287	62.9331	83.0481	668.481	545.145
255743	NPNT	ENSG00000168743	-6.37326	3.35591e-34	1.24618e-31	37.3805	11.1656	27.6827	2703.66	2787.51
9771	RAPGEF5	ENSG00000136237	-6.94052	1.98615e-33	7.24595e-31	4.79237	3.04515	3.95467	489.058	881.999
23413	NCS1	ENSG00000107130	-2.9796	3.10192e-33	1.11214e-30	572.209	706.475	504.22	4294.89	5323.88
2264	FGFR4	ENSG00000160867	-6.07846	3.7276e-33	1.31382e-30	97.7643	72.0686	37.5694	4660.91	7154.65
3549	IHH	ENSG00000163501	-6.3402	1.70513e-32	5.90971e-30	8.62626	3.04515	2.966	439.844	603.945
84033	OBSCN	ENSG00000154358	-1.81875	2.93785e-32	1.00152e-29	443.773	470.983	380.637	1530.74	1533.78
1152	CKB	ENSG00000166165	-6.65505	4.2708e-32	1.43244e-29	184.027	54.8127	136.436	16350.1	18580.8
2275	FHL3	ENSG00000183386	-3.80304	5.22656e-32	1.72518e-29	56.5499	77.1438	49.4334	1040.66	761.409
1209	CLPTM1	ENSG00000104853	0.945887	6.61901e-32	2.15066e-29	18533	17045.7	17592.3	9063.46	9322.28
81037	CLPTM1L	ENSG00000049656	0.669257	8.89554e-32	2.84589e-29	17180.6	16758.5	17493.5	10636.2	10918.8
10083	USH1C	ENSG00000006611	-7.80749	1.43445e-31	4.51962e-29	15.3356	2.0301	10.8753	3902.21	3543.94
284021	MILR1	ENSG00000271605	3.8969	2.43513e-31	7.55799e-29	253.995	238.537	299.566	12.3033	20.9288
23189	KANK1	ENSG00000107104	-2.94152	3.0546e-31	9.34123e-29	184.985	190.829	160.164	1647.62	1171.02
4488	MSX2	ENSG00000120149	3.6702	5.37594e-31	1.61353e-28	1523.97	1379.45	941.211	92.275	98.6643
7157	TP53	ENSG00000141510	-0.809592	5.43147e-31	1.61353e-28	2932.93	2813.72	2953.15	5178.68	4993.01
401546	C9orf152	ENSG00000188959	-1.73315	5.81935e-31	1.70441e-28	431.313	355.268	414.252	1309.28	1367.35
3713	IVL	ENSG00000163207	4.69998	1.09434e-30	3.16066e-28	531.953	372.523	642.634	17.4297	17.939
9886	RHOBTB1	ENSG00000072422	-7.80303	1.48397e-30	4.22729e-28	0.958473	3.04515	0.988667	714.619	515.247
9926	LPGAT1	ENSG00000123684	-1.22416	4.93774e-30	1.38757e-27	969.975	941.967	977.792	2128.48	2380.9
6829	SUPT5H	ENSG00000196235	0.955787	7.59993e-30	2.10721e-27	15615.4	16406.3	16380.2	8634.89	7985.83
143	PARP4	ENSG00000102699	1.41113	1.06982e-29	2.92723e-27	30359.6	30402.8	30974.9	12413	10514.2
22921	MSRB2	ENSG00000148450	-1.27514	1.51139e-29	4.08173e-27	341.216	319.741	350.977	833.551	803.267
3283	HSD3B1	ENSG00000203857	8.04926	2.10933e-29	5.62354e-27	1026.52	752.152	1056.89	4.10111	0
51474	LIMA1	ENSG00000050405	0.761137	2.14294e-29	5.64082e-27	16171.4	16566.6	16163.7	9913.41	9313.31
7942	TFEB	ENSG00000112561	2.15893	3.41086e-29	8.86612e-27	1570.94	1280.99	1246.71	289.128	315.925
51347	TAOK3	ENSG00000135090	2.10337	8.1219e-29	2.08512e-26	1704.17	1330.73	1557.15	335.266	369.742
113220	KIF12	ENSG00000136883	-8.64183	1.49753e-28	3.7977e-26	1.91695	1.01505	0	804.843	731.511
7392	USF2	ENSG00000105698	0.891148	1.75201e-28	4.38951e-26	8247.66	8530.48	8659.74	4733.71	4403.02
4052	LTBP1	ENSG00000049323	-5.84315	4.37179e-28	1.07651e-25	5.75084	8.1204	8.89801	374.226	743.47
55289	ACOXL	ENSG00000153093	6.96163	4.40028e-28	1.07651e-25	1000.65	782.604	1197.28	9.2275	0.996609
57214	CEMIP	ENSG00000103888	-5.95987	4.93454e-28	1.19318e-25	41.2143	20.301	46.4674	1916.24	3946.57
828	CAPS	ENSG00000105519	1.84668	8.18593e-28	1.95663e-25	1358.16	1264.75	1299.11	403.96	317.918
1112	FOXN3	ENSG00000053254	-1.22329	9.05399e-28	2.13952e-25	292.334	280.154	303.521	687.962	678.691
23281	MTUS2	ENSG00000132938	8.26179	1.31116e-27	3.06355e-25	2338.67	893.244	1811.24	2.05056	2.98983
1266	CNN3	ENSG00000117519	-6.20227	2.03117e-27	4.69314e-25	18.211	31.4666	14.83	1299.03	3029.69
9132	KCNQ4	ENSG00000117013	-3.20974	3.26389e-27	7.45854e-25	60.3838	39.587	46.4674	412.162	529.199
79180	EFHD2	ENSG00000142634	1.33207	3.95428e-27	8.93796e-25	20316.8	17838.5	18572.1	7132.86	7846.3
57447	NDRG2	ENSG00000165795	-5.1775	4.79404e-27	1.07196e-24	17.2525	5.07525	12.8527	466.501	552.121
26065	LSM14A	ENSG00000257103	0.733437	5.69613e-27	1.26012e-24	12971	12947	13065.2	8079.19	7545.33
256987	SERINC5	ENSG00000164300	1.70172	5.79483e-27	1.26846e-24	3630.7	3359.82	4171.19	1133.96	1140.12
51088	KLHL5	ENSG00000109790	-4.13969	1.05309e-26	2.2811e-24	33.5466	17.2559	28.6714	429.591	593.979
28996	HIPK2	ENSG00000064393	-6.95036	1.07501e-26	2.2811e-24	48.8821	10.1505	23.728	5416.54	5541.15
221188	ADGRG5	ENSG00000159618	-5.73807	2.48294e-26	5.21543e-24	29.7127	12.1806	14.83	1673.25	938.806
390205	LRRC10B	ENSG00000204950	4.23263	3.74347e-26	7.78456e-24	1518.22	827.266	1253.63	67.6683	47.8372
7498	XDH	ENSG00000158125	3.00955	5.83308e-26	1.20098e-23	369.971	524.781	395.467	53.3145	49.8304
79143	MBOAT7	ENSG00000125505	2.0465	6.18775e-26	1.26151e-23	25590.3	28963.4	31765.9	7590.13	6190.93
2706	GJB2	ENSG00000165474	3.0901	2.01311e-25	4.06433e-23	8873.55	8533.53	10370.1	1285.7	806.257
55848	PLGRKT	ENSG00000107020	1.989	2.11659e-25	4.23216e-23	507.032	486.209	439.957	105.604	132.549
22807	IKZF2	ENSG00000030419	2.2247	2.30184e-25	4.55874e-23	807.034	981.554	761.274	166.095	192.346
5603	MAPK13	ENSG00000156711	1.52921	2.35541e-25	4.58436e-23	15797.6	15372.9	18524.7	5811.28	5614.89
9480	ONECUT2	ENSG00000119547	-3.58279	2.35887e-25	4.58436e-23	365.178	213.161	228.382	3691	3159.25
100233209	PCED1B-AS1	ENSG00000247774	8.08275	2.4609e-25	4.73838e-23	881.795	672.978	763.251	2.05056	0.996609
3651	PDX1	ENSG00000139515	-3.01095	9.04037e-25	1.72472e-22	19.1695	17.2559	26.694	186.601	165.437
3172	HNF4A	ENSG00000101076	-6.75188	1.28099e-24	2.42166e-22	10.5432	7.10535	24.7167	1560.47	3337.64
56848	SPHK2	ENSG00000063176	1.3879	1.35665e-24	2.54158e-22	5799.72	6718.62	6610.23	2319.18	2536.37
334	APLP2	ENSG00000084234	1.1144	1.70565e-24	3.16687e-22	49240.6	45202.2	42909.2	21141.2	21075.3
11336	EXOC3	ENSG00000180104	0.544849	1.95215e-24	3.59248e-22	5678.95	5567.55	5717.46	3843.77	3906.71
8925	HERC1	ENSG00000103657	0.609571	2.0562e-24	3.75076e-22	4078.3	4047.01	3938.85	2619.59	2649.98
1906	EDN1	ENSG00000078401	-3.52993	2.47817e-24	4.48117e-22	108.307	64.9632	94.9121	912.497	1283.63
134429	STARD4	ENSG00000164211	-2.42409	3.00302e-24	5.38342e-22	121.726	163.423	114.685	699.24	758.419
11135	CDC42EP1	ENSG00000128283	-2.24891	4.66402e-24	8.28959e-22	1078.28	841.477	1094.45	4372.81	5328.87
5743	PTGS2	ENSG00000073756	4.55127	4.80283e-24	8.46397e-22	6665.22	14089.9	7285.49	373.201	319.911
994	CDC25B	ENSG00000101224	-0.768407	5.2707e-24	9.21044e-22	4636.14	4367.76	4706.06	7842.35	7736.67
5536	PPP5C	ENSG00000011485	0.749071	8.0491e-24	1.39484e-21	12390.2	11617.3	11681.1	7184.12	6964.3
114134	SLC2A13	ENSG00000151229	-2.89746	1.20157e-23	2.05821e-21	17.2525	14.2107	20.762	129.185	139.525
5972	REN	ENSG00000143839	6.27422	1.20751e-23	2.05821e-21	54124	52152.3	64219.9	187.626	766.392
163486	DENND1B	ENSG00000213047	1.11288	1.51042e-23	2.55359e-21	970.933	998.809	939.234	469.577	425.552
22838	RNF44	ENSG00000146083	-1.15603	2.52398e-23	4.23276e-21	1325.57	1380.47	1505.74	3237.83	3032.68
4584	MUC3A	ENSG00000169894	-5.63744	2.79545e-23	4.65052e-21	22.0449	18.2709	33.6147	915.573	2332.06
11261	CHP1	ENSG00000187446	0.746749	4.22754e-23	6.97712e-21	9064.28	8555.86	8417.51	5168.43	5170.41
151258	SLC38A11	ENSG00000169507	-6.58635	5.60007e-23	9.16956e-21	6.70931	2.0301	3.95467	908.396	401.633
3398	ID2	ENSG00000115738	-5.68504	6.29488e-23	1.02267e-20	44.0898	12.1806	23.728	1595.33	2089.89
148808	MFSD4A	ENSG00000174514	3.18892	8.30736e-23	1.32886e-20	553.039	396.885	614.951	48.1881	60.7931
8881	CDC16	ENSG00000130177	0.951472	1.27067e-22	2.01706e-20	4407.06	4357.61	4651.68	2205.37	2413.79
25807	RHBDD3	ENSG00000100263	-0.988893	1.32079e-22	2.08074e-20	883.712	858.733	952.087	1758.35	1811.83
10055	SAE1	ENSG00000142230	0.732451	1.35284e-22	2.11522e-20	22959.3	24446.5	23281.1	13842.3	14504.6
8997	KALRN	ENSG00000160145	-3.6826	1.4432e-22	2.23965e-20	37.3805	58.8729	65.252	604.914	884.989
79400	NOX5	ENSG00000255346	4.65256	1.75377e-22	2.689e-20	243.452	333.952	224.427	5.12639	12.9559
54623	PAF1	ENSG00000006712	0.679339	1.75862e-22	2.689e-20	8145.11	8395.48	8318.65	5332.47	5011.95
57670	KIAA1549	ENSG00000122778	-5.08534	2.29208e-22	3.47911e-20	32.5881	35.5268	24.7167	741.276	1852.7
4602	MYB	ENSG00000118513	-4.52711	2.44742e-22	3.68798e-20	56.5499	43.6472	21.7507	974.014	1195.93
951	CD37	ENSG00000104894	-4.67589	3.35763e-22	5.02316e-20	4.79237	4.0602	3.95467	109.705	146.502
27324	TOX3	ENSG00000103460	-9.71835	3.38769e-22	5.03194e-20	0.958473	0	0	1075.52	1174.01
54509	RHOF	ENSG00000139725	1.95679	3.81152e-22	5.62132e-20	393.933	356.283	320.328	85.0981	96.6711
23255	MTCL1	ENSG00000168502	-5.74472	5.57649e-22	8.16641e-20	33.5466	21.3161	9.88667	1141.13	2049.03
3170	FOXA2	ENSG00000125798	-9.59355	6.61848e-22	9.62456e-20	0	0	0	746.402	1251.74
6456	SH3GL2	ENSG00000107295	5.1817	8.17769e-22	1.18094e-19	193.612	204.025	150.277	5.12639	2.98983
286122	C8orf31	ENSG00000177335	3.90081	9.84303e-22	1.41163e-19	122.685	138.047	136.436	4.10111	11.9593
64114	TMBIM1	ENSG00000135926	1.43311	2.18238e-21	3.1084e-19	36146.9	35348.1	35095.7	14489.2	11708.2
138065	RNF183	ENSG00000165188	-2.06352	3.0059e-21	4.23109e-19	54.633	47.7074	57.3427	208.131	243.173
4088	SMAD3	ENSG00000166949	0.752924	3.01131e-21	4.23109e-19	15242.6	14281.8	14398	8459.57	8904.7
80315	CPEB4	ENSG00000113742	1.68185	3.38375e-21	4.72249e-19	877.961	918.621	1062.82	315.786	274.067
5796	PTPRK	ENSG00000152894	-1.22044	3.62228e-21	5.02169e-19	2735.48	3078.65	2861.2	7176.95	6337.44
896	CCND3	ENSG00000112576	1.8436	3.74462e-21	5.15691e-19	10194.3	8608.64	11227.3	2581.65	2941.99
57662	CAMSAP3	ENSG00000076826	-0.931335	5.3184e-21	7.27606e-19	1383.08	1270.84	1384.13	2499.63	2641.01
5058	PAK1	ENSG00000149269	-1.65976	5.99769e-21	8.15176e-19	1739.63	2162.06	2218.57	6507.44	6476.96
8654	PDE5A	ENSG00000138735	-2.79007	6.04821e-21	8.16705e-19	29.7127	21.3161	27.6827	165.07	211.281
220213	OTUD1	ENSG00000165312	3.71672	6.10828e-21	8.19494e-19	197.445	260.868	322.306	15.3792	20.9288
2263	FGFR2	ENSG00000066468	-6.77411	6.90869e-21	9.20937e-19	12.4602	9.13545	4.94334	752.554	2772.57
285848	PNPLA1	ENSG00000180316	7.73986	6.9573e-21	9.2151e-19	660.388	487.224	947.143	2.05056	0.996609
4316	MMP7	ENSG00000137673	-5.91155	7.11259e-21	9.36116e-19	25.8788	52.7826	45.4787	1738.87	5507.26
723809	LHFPL3-AS2	ENSG00000225329	-7.29008	7.35781e-21	9.623e-19	1.91695	1.01505	0	266.572	289.017
4016	LOXL1	ENSG00000129038	4.20752	8.16144e-21	1.06073e-18	3094.91	1602.76	2145.41	137.387	79.7287
2887	GRB10	ENSG00000106070	-5.63337	8.62983e-21	1.11464e-18	30.6711	7.10535	17.796	1122.68	1419.17
2906	GRIN2D	ENSG00000105464	1.67671	9.02027e-21	1.15788e-18	4180.86	3721.17	4826.67	1299.03	1335.46
3635	INPP5D	ENSG00000168918	2.56256	9.71743e-21	1.23972e-18	8193.03	8946.65	7276.59	1067.31	1613.51
359	AQP2	ENSG00000167580	-3.74814	1.24985e-20	1.58479e-18	10.5432	11.1656	9.88667	185.575	123.579
8460	TPST1	ENSG00000169902	-2.88283	1.26689e-20	1.59666e-18	22.0449	31.4666	39.5467	248.117	227.227
222171	PRR15	ENSG00000176532	1.02446	2.00735e-20	2.51463e-18	2060.72	2107.24	2320.4	1068.34	1054.41
8463	TEAD2	ENSG00000074219	-3.27698	2.22548e-20	2.77119e-18	227.158	147.182	122.595	1767.58	1640.42
221	ALDH3B1	ENSG00000006534	2.67881	2.46794e-20	3.05481e-18	12522.5	9200.42	12244.6	2016.72	1408.21
80352	RNF39	ENSG00000204618	2.58398	2.5364e-20	3.12097e-18	602.88	520.721	754.353	90.2245	112.617
10725	NFAT5	ENSG00000102908	1.23295	3.55975e-20	4.32895e-18	2486.28	2704.09	2545.82	1180.09	1007.57
860	RUNX2	ENSG00000124813	3.5077	5.14774e-20	6.22368e-18	1523.97	1843.33	1466.19	88.1739	174.407
7644	ZNF91	ENSG00000167232	-3.88964	5.33758e-20	6.4159e-18	10.5432	9.13545	11.864	133.286	212.278
79071	ELOVL6	ENSG00000170522	1.21696	6.0418e-20	7.22064e-18	4121.43	4534.23	4915.65	1950.08	1930.43
54933	RHBDL2	ENSG00000158315	2.33431	6.27104e-20	7.45178e-18	2185.32	1522.58	1589.78	349.62	335.857
4281	MID1	ENSG00000101871	-5.10282	6.69779e-20	7.91367e-18	4.79237	2.0301	8.89801	187.626	273.071
55714	TENM3	ENSG00000218336	-9.1434	9.0465e-20	1.06284e-17	0.958473	0	0	816.121	677.694
645121	CCNI2	ENSG00000205089	2.90588	9.95273e-20	1.16274e-17	576.042	372.523	403.376	59.4661	55.8101
257629	ANKS4B	ENSG00000175311	-8.48147	1.80624e-19	2.07518e-17	0	1.01505	0.988667	509.563	744.467
170954	PPP1R18	ENSG00000146112	2.26463	1.85363e-19	2.11792e-17	2566.79	3720.16	3275.45	700.265	599.959
57482	KIAA1211	ENSG00000109265	-6.51627	2.44855e-19	2.78238e-17	3.83389	5.07525	5.932	346.544	1264.7
5174	PDZK1	ENSG00000174827	-2.47348	3.11226e-19	3.51736e-17	28.7542	27.4064	38.558	195.828	164.44
2114	ETS2	ENSG00000157557	-2.7341	3.14784e-19	3.53835e-17	2411.52	2825.9	2421.25	21867.1	13353.6
79961	DENND2D	ENSG00000162777	1.24304	3.36711e-19	3.76447e-17	7272.9	7513.4	8676.54	3276.79	3309.74
10048	RANBP9	ENSG00000010017	1.02102	3.64133e-19	4.04927e-17	3351.78	3123.31	3537.45	1695.81	1587.6
23141	ANKLE2	ENSG00000176915	0.508582	3.85908e-19	4.2686e-17	7621.78	7293.14	7471.36	5240.2	5248.14
284996	RNF149	ENSG00000163162	0.799207	4.65645e-19	5.12333e-17	2461.36	2595.48	2599.21	1517.41	1413.19
2762	GMDS	ENSG00000112699	-1.12076	4.75974e-19	5.20941e-17	2411.52	2140.74	2284.81	4684.49	5252.13
7168	TPM1	ENSG00000140416	-1.80008	6.01483e-19	6.54861e-17	883.712	1052.61	1200.24	3550.54	3806.05
4940	OAS3	ENSG00000111331	2.44038	8.47898e-19	9.13577e-17	15127.6	20156.9	22879.7	3818.14	3140.31
8412	BCAR3	ENSG00000137936	1.80888	9.45619e-19	1.01362e-16	4940.93	5047.85	4627.95	1585.08	1167.03
121227	LRIG3	ENSG00000139263	-2.34658	1.05956e-18	1.12993e-16	218.532	174.589	228.382	1250.84	906.914
10298	PAK4	ENSG00000130669	0.820898	1.09317e-18	1.15982e-16	16222.2	14946.6	16207.2	9195.72	8666.51
347735	SERINC2	ENSG00000168528	1.61143	1.40073e-18	1.47859e-16	13800.1	15124.2	17628.9	4746.01	5334.85
1192	CLIC1	ENSG00000213719	0.794008	1.99512e-18	2.09128e-16	38376.3	37203.6	41297.6	22528.4	22369.9
6916	TBXAS1	ENSG00000059377	-9.41907	2.00128e-18	2.09128e-16	0	0	0.988667	2390.95	938.806
375791	CYSRT1	ENSG00000197191	2.98488	2.41429e-18	2.51026e-16	259.746	223.311	284.736	21.5308	39.8644
7169	TPM2	ENSG00000198467	-3.82364	3.21977e-18	3.3311e-16	152.397	340.042	192.79	3796.6	3412.39
401093	MBNL1-AS1	ENSG00000229619	-2.52992	3.27449e-18	3.37094e-16	15.3356	15.2258	16.8073	93.3003	94.6778
10608	MXD4	ENSG00000123933	-1.75204	3.48103e-18	3.56591e-16	626.842	751.137	821.583	2674.95	2313.13
5829	PXN	ENSG00000089159	0.806565	3.51515e-18	3.58322e-16	11662.7	11377.7	11183.8	6848.86	6183.96
1627	DBN1	ENSG00000113758	-4.37309	3.60697e-18	3.65888e-16	375.722	135.002	288.691	6471.55	6578.62
441631	TSPAN11	ENSG00000110900	4.71428	3.73904e-18	3.77443e-16	176.359	132.972	231.348	7.17695	3.98644
374	AREG	ENSG00000109321	-2.35997	5.26896e-18	5.29314e-16	199.362	145.152	129.515	873.537	790.311
2888	GRB14	ENSG00000115290	-2.7766	7.62695e-18	7.62512e-16	90.0965	81.204	53.388	592.611	477.376
55321	TMEM74B	ENSG00000125895	-4.78121	7.82853e-18	7.7892e-16	2.87542	2.0301	2.966	79.9717	99.6609
83999	KREMEN1	ENSG00000183762	-1.92831	8.38064e-18	8.29883e-16	274.123	299.44	344.056	1029.38	1330.47
5824	PEX19	ENSG00000162735	0.840355	8.6134e-18	8.48889e-16	2881.17	3094.89	3140.01	1748.1	1642.41
22943	DKK1	ENSG00000107984	-2.73984	8.77792e-18	8.60263e-16	613.423	425.306	582.325	3023.54	4488.73
342184	FMN1	ENSG00000248905	1.5409	8.81154e-18	8.60263e-16	2169.02	1905.25	1826.07	606.965	735.497
90557	CCDC74A	ENSG00000163040	-2.28446	1.05528e-17	1.02545e-15	25.8788	32.4816	21.7507	134.311	131.552
157869	SBSPON	ENSG00000164764	-5.62717	1.19684e-17	1.15759e-15	50.7991	49.7375	20.762	4455.86	1477.97
132660	LIN54	ENSG00000189308	0.7386	1.44128e-17	1.38726e-15	2418.23	2387.4	2453.87	1387.2	1510.86
26499	PLEK2	ENSG00000100558	-0.798954	1.44763e-17	1.38726e-15	1608.32	1562.16	1687.66	2727.24	2913.09
54894	RNF43	ENSG00000108375	-1.79582	1.57383e-17	1.49962e-15	4577.67	3680.57	4276.97	12897	16444
259217	HSPA12A	ENSG00000165868	-6.80454	1.57931e-17	1.49962e-15	0	1.01505	1.97733	176.348	230.217
1474	CST6	ENSG00000175315	4.06768	1.98459e-17	1.87589e-15	1622.7	1330.73	1028.21	96.3761	40.861
80201	HKDC1	ENSG00000156510	-3.44013	2.33717e-17	2.19916e-15	183.068	132.972	92.9347	1892.66	1322.5
4154	MBNL1	ENSG00000152601	-0.958696	2.43035e-17	2.27654e-15	4119.52	4671.26	4345.19	8827.64	8221.03
23224	SYNE2	ENSG00000054654	-1.69552	2.44411e-17	2.27916e-15	734.191	886.139	656.475	2546.79	2415.78
55007	FAM118A	ENSG00000100376	0.97537	2.49699e-17	2.31808e-15	2111.52	1870.74	1928.89	1026.3	974.683
3991	LIPE	ENSG00000079435	1.7297	3.02351e-17	2.7944e-15	4692.69	4791.04	3639.28	1360.54	1250.74
208	AKT2	ENSG00000105221	0.679376	3.05895e-17	2.81464e-15	16802	17066	15948.2	10077.5	10647.8
79171	RBM42	ENSG00000126254	0.616225	3.97061e-17	3.63739e-15	9083.45	9332.37	9264.8	5803.07	6229.8
9123	SLC16A3	ENSG00000141526	2.89283	4.57882e-17	4.17616e-15	7839.35	10102.8	12020.2	1557.4	1001.59
127707	KLHDC7A	ENSG00000179023	3.14311	4.94022e-17	4.48611e-15	4633.26	5730.97	4328.39	676.683	362.766
145781	GCOM1	ENSG00000137878	1.64783	5.30276e-17	4.79439e-15	171.567	170.528	166.096	56.3903	50.8271
7515	XRCC1	ENSG00000073050	0.658086	5.36702e-17	4.83148e-15	2781.49	2870.56	2951.17	1855.75	1776.95
6581	SLC22A3	ENSG00000146477	-6.11201	6.9721e-17	6.2327e-15	0.958473	0	2.966	168.146	126.569
388610	TRNP1	ENSG00000253368	-0.730707	6.9835e-17	6.2327e-15	9633.61	8987.26	8854.5	15562.7	14857.4
55553	SOX6	ENSG00000110693	-4.54661	8.28116e-17	7.35926e-15	5.75084	4.0602	6.92067	111.755	209.288
4846	NOS3	ENSG00000164867	-3.68074	9.1181e-17	8.06855e-15	9.58473	6.0903	14.83	123.033	167.43
148932	MOB3C	ENSG00000142961	0.981212	1.15217e-16	1.01522e-14	2205.45	2110.29	2170.12	1171.89	1014.55
5209	PFKFB3	ENSG00000170525	-1.63001	1.28222e-16	1.12505e-14	1070.61	1150.05	898.699	3513.63	2979.86
9185	REPS2	ENSG00000169891	-3.52183	1.63093e-16	1.41905e-14	113.1	52.7826	62.286	895.068	1026.51
56667	MUC13	ENSG00000173702	-6.24985	1.70199e-16	1.4747e-14	11.5017	3.04515	26.694	1964.43	1956.34
81617	CAB39L	ENSG00000102547	3.31499	1.71898e-16	1.48324e-14	3213.76	4069.34	6385.8	376.277	469.403
80777	CYB5B	ENSG00000103018	0.751631	1.83538e-16	1.57714e-14	7534.56	6877.98	7538.59	4345.13	4339.23
3110	MNX1	ENSG00000130675	-1.39047	2.03099e-16	1.73805e-14	299.044	289.289	340.102	753.579	878.012
100287616	LOXL1-AS1	ENSG00000261801	3.60304	2.34781e-16	2.00093e-14	669.014	423.276	426.116	49.2133	25.9118
5834	PYGB	ENSG00000100994	-2.23755	2.51692e-16	2.1363e-14	15924.1	13520.5	10174.4	60883.1	66645.2
389432	SAMD5	ENSG00000203727	-6.96714	2.85015e-16	2.40931e-14	0.958473	2.0301	0.988667	571.08	205.301
7846	TUBA1A	ENSG00000167552	-2.98307	3.09961e-16	2.60811e-14	33.5466	58.8729	67.2294	442.92	447.477
155465	AGR3	ENSG00000173467	-8.39512	3.11042e-16	2.60811e-14	0.958473	0	0	373.201	627.864
6303	SAT1	ENSG00000130066	-0.91777	3.39126e-16	2.83218e-14	612.464	675.008	599.132	1197.52	1181.98
80714	PBX4	ENSG00000105717	2.99826	3.61545e-16	3.00733e-14	230.034	225.341	160.164	18.455	29.8983
2646	GCKR	ENSG00000084734	-7.89919	3.64262e-16	3.01786e-14	0	0	0	176.348	254.135
284129	SLC26A11	ENSG00000181045	-4.38833	3.83031e-16	3.16076e-14	5.75084	4.0602	13.8413	174.297	227.227
8082	SSPN	ENSG00000123096	2.17247	4.8067e-16	3.9508e-14	143.771	149.212	181.915	31.7836	36.8745
201294	UNC13D	ENSG00000092929	2.01183	5.20784e-16	4.26366e-14	8893.67	6340	6394.7	1833.2	1680.28
1155	TBCB	ENSG00000105254	0.868865	5.8196e-16	4.73491e-14	7016.02	6915.54	7800.59	3932.97	3989.43
64115	VSIR	ENSG00000107738	2.21525	5.82899e-16	4.73491e-14	2468.07	1961.08	2500.34	575.181	396.65
84080	ENKD1	ENSG00000124074	-0.723712	6.5548e-16	5.30378e-14	585.627	563.353	588.257	958.635	955.748
2013	EMP2	ENSG00000213853	0.712615	6.84787e-16	5.51943e-14	6065.22	5804.06	5567.19	3456.21	3631.64
11148	HHLA2	ENSG00000114455	-7.92057	6.94558e-16	5.57657e-14	0.958473	0	1.97733	417.288	1643.41
3631	INPP4A	ENSG00000040933	1.43798	7.40125e-16	5.91958e-14	1410.87	1532.73	1481.02	472.653	608.928
8204	NRIP1	ENSG00000180530	1.07052	7.5634e-16	6.02609e-14	5006.11	5034.65	4442.08	2166.41	2418.77
80221	ACSF2	ENSG00000167107	1.09689	7.66483e-16	6.0836e-14	3632.61	3198.42	3789.56	1611.74	1689.25
10071	MUC12	ENSG00000205277	-4.67039	8.40204e-16	6.64336e-14	3.83389	3.04515	6.92067	105.604	193.342
392636	AGMO	ENSG00000187546	-4.80274	8.8187e-16	6.9464e-14	3.83389	4.0602	0.988667	85.0981	129.559
219790	RTKN2	ENSG00000182010	2.12889	8.88518e-16	6.97235e-14	1597.77	1783.44	2265.04	371.151	471.396
9465	AKAP7	ENSG00000118507	-8.3351	9.49373e-16	7.42188e-14	0	0	0.988667	672.582	358.779
3221	HOXC4	ENSG00000198353	-6.50641	1.10078e-15	8.54341e-14	0.958473	1.01505	0.988667	134.311	200.318
8943	AP3D1	ENSG00000065000	0.55619	1.10105e-15	8.54341e-14	13616.1	13304.3	14171.6	9174.19	9449.85
11074	TRIM31	ENSG00000204616	2.24713	1.1328e-15	8.75706e-14	16228.9	15084.7	16321.9	2512.96	4010.35
2525	FUT3	ENSG00000171124	3.37479	1.32618e-15	1.0214e-13	881.795	595.835	888.812	92.275	46.8406
727910	TLCD2	ENSG00000185561	3.79087	1.43856e-15	1.10387e-13	302.878	187.784	343.068	12.3033	22.922
6002	RGS12	ENSG00000159788	-3.08426	1.46282e-15	1.11836e-13	70.927	122.821	96.8894	1071.42	684.67
29103	DNAJC15	ENSG00000120675	7.36729	1.73995e-15	1.32536e-13	300.002	385.719	477.526	0	1.99322
55237	VRTN	ENSG00000133980	-2.1416	1.74734e-15	1.32613e-13	64.2177	43.6472	51.4107	217.359	262.108
92291	CAPN13	ENSG00000162949	-3.3513	2.29798e-15	1.73769e-13	74.7609	37.5569	45.4787	480.855	692.643
22822	PHLDA1	ENSG00000139289	1.9444	2.51976e-15	1.89849e-13	7406.12	10986.9	8818.91	2278.17	2357.98
23200	ATP11B	ENSG00000058063	0.911629	2.72016e-15	2.04208e-13	5755.63	5559.43	6382.84	3092.24	3169.22
3485	IGFBP2	ENSG00000115457	-7.154	3.43678e-15	2.57079e-13	1.91695	0	5.932	673.608	1814.82
10791	VAMP5	ENSG00000168899	2.24811	3.58586e-15	2.67269e-13	1131	933.846	1048.98	260.421	165.437
3675	ITGA3	ENSG00000005884	1.05088	3.79705e-15	2.81999e-13	25469.5	29790.7	29908.2	13523.4	13811
83548	COG3	ENSG00000136152	0.920156	4.12677e-15	3.05396e-13	2285	2253.41	2437.06	1152.41	1300.57
259	AMBP	ENSG00000106927	-7.59655	4.26116e-15	3.14223e-13	1.91695	0	0	456.249	263.105
140828	LINC00261	ENSG00000259974	-8.28764	4.37952e-15	3.2181e-13	0	0	0	970.938	317.918
57016	AKR1B10	ENSG00000198074	-4.45518	4.65516e-15	3.40859e-13	2024.3	632.376	986.69	34335.5	32265.2
25854	FAM149A	ENSG00000109794	-2.52501	5.81329e-15	4.24166e-13	239.618	210.115	136.436	1207.78	1128.16
4051	CYP4F3	ENSG00000186529	5.26541	5.96137e-15	4.3345e-13	246.328	165.453	459.73	4.10111	5.97965
29766	TMOD3	ENSG00000138594	0.634878	7.65964e-15	5.5499e-13	5103.87	5129.05	5509.84	3381.37	3373.52
79919	C2orf54	ENSG00000172478	3.8897	8.40595e-15	6.06951e-13	4768.4	5554.36	4314.54	152.766	412.596
388650	FAM69A	ENSG00000154511	2.67276	9.09454e-15	6.54397e-13	258.788	231.431	317.362	29.7331	50.8271
9060	PAPSS2	ENSG00000198682	-3.75175	9.3042e-15	6.67176e-13	148.563	354.253	175.983	3753.54	3199.11
26525	IL36RN	ENSG00000136695	5.4328	9.60819e-15	6.86606e-13	201.279	598.88	346.034	3.07583	7.97287
29775	CARD10	ENSG00000100065	-1.05554	9.80064e-15	6.9796e-13	1407.04	1346.97	1342.61	3090.19	2602.15
6666	SOX12	ENSG00000177732	-3.29515	1.03586e-14	7.35177e-13	211.823	103.535	146.323	1963.41	1336.45
9075	CLDN2	ENSG00000165376	-6.64785	1.09375e-14	7.73622e-13	66.1347	85.2642	6.92067	16561.3	11325.5
29062	WDR91	ENSG00000105875	-1.01228	1.11486e-14	7.85885e-13	309.587	294.365	328.238	600.813	655.769
112399	EGLN3	ENSG00000129521	-3.56718	1.16836e-14	8.20812e-13	36.422	41.6171	62.286	818.172	423.559
117583	PARD3B	ENSG00000116117	-5.83326	1.2598e-14	8.82071e-13	4.79237	2.0301	2.966	154.817	507.274
23315	SLC9A8	ENSG00000197818	0.913592	1.26679e-14	8.83992e-13	3111.2	2954.81	2759.37	1628.14	1489.93
29924	EPN1	ENSG00000063245	0.864057	1.32491e-14	9.21453e-13	24777.5	22372.7	22930.2	12191.6	13438.3
1672	DEFB1	ENSG00000164825	4.48934	1.33408e-14	9.24738e-13	899.048	319.741	438.968	17.4297	20.9288
5315	PKM	ENSG00000067225	1.47976	1.45573e-14	1.00571e-12	291191	326357	314257	95670.7	125366
9107	MTMR6	ENSG00000139505	1.22094	1.51168e-14	1.04091e-12	2470.94	2467.59	2803.86	1196.5	1008.57
5125	PCSK5	ENSG00000099139	-6.80649	1.54906e-14	1.06312e-12	8.62626	2.0301	0.988667	576.206	1963.32
11076	TPPP	ENSG00000171368	-4.18752	1.60825e-14	1.09888e-12	63.2592	56.8428	60.3087	1984.94	668.725
285172	FAM126B	ENSG00000155744	1.01192	1.61172e-14	1.09888e-12	766.779	849.597	782.036	417.288	373.728
168455	CCDC71L	ENSG00000253276	2.8054	1.8899e-14	1.28113e-12	292.334	439.517	486.424	46.1375	63.783
5239	PGM5	ENSG00000154330	-7.24554	1.89136e-14	1.28113e-12	0	0	0	110.73	111.62
57463	AMIGO1	ENSG00000181754	-1.48817	1.96083e-14	1.32388e-12	52.716	57.8579	57.3427	156.868	159.457
6649	SOD3	ENSG00000109610	-6.77632	2.23216e-14	1.50219e-12	0	1.01505	1.97733	163.019	356.786
81563	C1orf21	ENSG00000116667	-1.9873	2.32274e-14	1.55811e-12	462.943	493.314	327.249	1686.58	1770.97
91862	MARVELD3	ENSG00000140832	-0.697034	2.44281e-14	1.63339e-12	683.391	680.084	666.362	1065.26	1130.15
5294	PIK3CG	ENSG00000105851	7.46067	2.62223e-14	1.74773e-12	290.417	663.843	753.364	2.05056	0
126068	ZNF441	ENSG00000197044	1.44344	2.95272e-14	1.95547e-12	185.944	207.07	209.597	76.8958	69.7626
56521	DNAJC12	ENSG00000108176	-5.42152	3.28618e-14	2.1694e-12	0.958473	2.0301	1.97733	137.387	79.7287
6280	S100A9	ENSG00000163220	6.65028	3.64266e-14	2.39713e-12	4292.04	444.592	6548.93	3.07583	7.97287
5335	PLCG1	ENSG00000124181	-1.11018	3.71174e-14	2.43488e-12	1170.3	1344.94	1430.6	2865.65	2831.37
11284	PNKP	ENSG00000039650	0.916443	3.79708e-14	2.48303e-12	3699.71	4012.49	4254.24	2180.77	2038.07
51291	GMIP	ENSG00000089639	0.899217	4.34061e-14	2.82072e-12	2174.78	2206.72	2356.98	1276.47	1128.16
338442	HCAR2	ENSG00000182782	4.7848	4.54926e-14	2.9471e-12	884.671	311.62	1127.08	20.5056	19.9322
4938	OAS1	ENSG00000089127	2.52633	4.74903e-14	3.06696e-12	3845.39	4507.84	6449.08	920.7	723.538
7062	TCHH	ENSG00000159450	4.61166	4.89404e-14	3.15082e-12	141.854	99.4749	96.8894	6.15167	0.996609
27250	PDCD4	ENSG00000150593	-2.01136	5.2991e-14	3.40107e-12	339.3	293.35	227.393	1293.9	1065.37
8000	PSCA	ENSG00000167653	5.01173	5.40346e-14	3.45738e-12	1489.47	614.105	2132.56	41.0111	17.939
6558	SLC12A2	ENSG00000064651	-2.02169	5.50219e-14	3.50975e-12	4149.23	4976.79	5581.03	23698.3	16943.3
57586	SYT13	ENSG00000019505	-7.92284	5.91328e-14	3.76045e-12	0.958473	0	0.988667	320.912	1322.5
5332	PLCB4	ENSG00000101333	-7.39875	5.93175e-14	3.76069e-12	0.958473	2.0301	0	269.648	1102.25
26249	KLHL3	ENSG00000146021	1.71624	5.99547e-14	3.78954e-12	528.119	686.174	539.812	160.969	190.352
91442	FAAP24	ENSG00000131944	0.926748	6.95457e-14	4.38243e-12	897.131	959.223	902.653	452.148	513.254
2739	GLO1	ENSG00000124767	-0.707665	7.10011e-14	4.46063e-12	3545.39	3757.72	3846.9	6294.18	5856.07
130576	LYPD6B	ENSG00000150556	5.2763	8.30694e-14	5.18747e-12	1421.42	1106.4	1937.79	39.9858	6.97626
5361	PLXNA1	ENSG00000114554	0.95858	8.56577e-14	5.33309e-12	24964.4	23059.9	24242.1	13321.4	11415.2
10487	CAP1	ENSG00000131236	0.703517	8.63385e-14	5.35943e-12	22719.6	22332.1	24661.3	14537.4	13977.4
201501	ZBTB7C	ENSG00000184828	2.22715	9.90919e-14	6.11496e-12	4522.08	3875.46	5672.97	810.995	1136.13
2051	EPHB6	ENSG00000106123	4.29938	9.9098e-14	6.11496e-12	18916.4	9884.56	30984.8	983.242	615.904
7173	TPO	ENSG00000115705	-2.07304	1.05016e-13	6.46096e-12	29.7127	21.3161	21.7507	108.679	100.657
140707	BRI3BP	ENSG00000184992	-0.784718	1.09955e-13	6.74485e-12	4736.77	4510.88	4160.31	7641.4	7776.54
101927125	ELFN1-AS1	ENSG00000236081	-1.59621	1.14483e-13	7.00199e-12	255.912	233.462	189.824	643.875	739.484
2568	GABRP	ENSG00000094755	-7.65986	1.19276e-13	7.27377e-12	1.91695	1.01505	0	346.544	2303.16
805	CALM2	ENSG00000160014	0.813409	1.36097e-13	8.27524e-12	26798.9	23612.1	24646.5	13823.8	14611.3
9315	NREP	ENSG00000134986	-6.94715	1.37562e-13	8.33995e-12	0	1.01505	0.988667	233.763	152.481
11270	NRM	ENSG00000137404	0.69811	1.39235e-13	8.41686e-12	1718.54	1625.1	1685.68	991.444	1073.35
8202	NCOA3	ENSG00000124151	0.769009	1.57114e-13	9.4701e-12	3420.79	3317.18	3274.47	2072.09	1840.74
1465	CSRP1	ENSG00000159176	1.00442	1.707e-13	1.02592e-11	17198.8	15073.5	17908.7	8543.64	8089.47
3570	IL6R	ENSG00000160712	-3.96608	1.72807e-13	1.0356e-11	8.62626	18.2709	17.796	371.151	183.376
7852	CXCR4	ENSG00000121966	-7.82206	1.73865e-13	1.03894e-11	0	0	0	3072.76	492.325
54756	IL17RD	ENSG00000144730	-2.67168	1.74488e-13	1.03968e-11	12.4602	7.10535	10.8753	71.7695	64.7796
55638	SYBU	ENSG00000147642	-1.20374	1.8167e-13	1.07938e-11	635.468	514.631	625.826	1395.4	1344.43
728463	TGFB2-AS1	ENSG00000232480	-3.52209	1.86184e-13	1.10305e-11	4.79237	4.0602	2.966	50.2386	51.8237
26577	PCOLCE2	ENSG00000163710	-3.50744	2.03639e-13	1.20303e-11	22.0449	10.1505	8.89801	196.853	155.471
85458	DIXDC1	ENSG00000150764	-3.72424	2.17659e-13	1.28222e-11	36.422	47.7074	23.728	359.873	738.487
2054	STX2	ENSG00000111450	-1.10585	2.21479e-13	1.30103e-11	252.078	250.717	218.495	542.372	496.311
57590	WDFY1	ENSG00000085449	0.568503	2.26989e-13	1.32964e-11	3139.96	3245.12	3206.25	2227.93	2081.92
51361	HOOK1	ENSG00000134709	-0.540227	2.37438e-13	1.38694e-11	1847.94	1759.08	1745.99	2592.93	2599.16
116987	AGAP1	ENSG00000157985	-0.812714	2.44135e-13	1.42207e-11	2858.17	3090.83	2717.85	5214.56	4948.16
5371	PML	ENSG00000140464	0.952589	3.06972e-13	1.77813e-11	2112.48	2189.46	2169.14	1206.75	1017.54
152926	PPM1K	ENSG00000163644	1.77594	3.67631e-13	2.1177e-11	259.746	294.365	348.011	94.3256	78.7321
3340	NDST1	ENSG00000070614	-2.61645	3.77322e-13	2.16752e-11	494.572	508.54	689.101	2695.46	4569.45
23017	FAIM2	ENSG00000135472	-5.38822	3.81391e-13	2.18486e-11	2.87542	1.01505	2.966	224.536	90.6914
4649	MYO9A	ENSG00000066933	0.610438	4.00556e-13	2.28834e-11	1322.69	1336.82	1279.34	841.753	877.016
5530	PPP3CA	ENSG00000138814	0.889577	4.08747e-13	2.32874e-11	4061.05	4436.78	4697.16	2443.24	2296.19
9891	NUAK1	ENSG00000074590	-2.75156	4.10006e-13	2.32953e-11	48.8821	64.9632	65.252	542.372	308.949
23287	AGTPBP1	ENSG00000135049	-1.47858	4.12768e-13	2.33883e-11	414.06	412.11	349.988	1232.38	971.694
26060	APPL1	ENSG00000157500	-1.86829	4.43774e-13	2.50769e-11	451.441	399.93	375.694	1241.61	1797.88
10155	TRIM28	ENSG00000130726	0.517563	4.50185e-13	2.53452e-11	47469.3	46992.8	44751	33105.2	31703.1
51702	PADI3	ENSG00000142619	5.55115	4.50961e-13	2.53452e-11	116.934	118.761	100.844	1.02528	1.99322
91663	MYADM	ENSG00000179820	-2.1542	4.66863e-13	2.61683e-11	900.006	1126.71	1487.94	5572.39	5143.5
1911	PHC1	ENSG00000111752	-2.62049	4.70305e-13	2.62903e-11	22.0449	41.6171	35.592	187.626	239.186
51231	VRK3	ENSG00000105053	0.91093	5.29829e-13	2.95383e-11	4607.38	3945.5	4437.14	2255.61	2341.03
339983	NAT8L	ENSG00000185818	-4.52998	5.39948e-13	3.0022e-11	1.91695	1.01505	3.95467	83.0475	56.8067
441178	LINC02487	ENSG00000203688	-6.56082	5.65583e-13	3.13635e-11	1.91695	0	0	125.084	131.552
3174	HNF4G	ENSG00000164749	-2.50191	5.744e-13	3.17677e-11	117.892	112.671	195.756	815.096	866.053
25865	PRKD2	ENSG00000105287	0.823943	6.54909e-13	3.59336e-11	7200.05	8080.82	8095.21	4529.68	4260.5
11200	CHEK2	ENSG00000183765	-0.706924	6.72646e-13	3.68096e-11	1119.5	1046.52	1019.32	1698.89	1770.97
5787	PTPRB	ENSG00000127329	-1.60497	7.06598e-13	3.85662e-11	782.114	835.386	1087.53	2718.01	2829.37
4212	MEIS2	ENSG00000134138	1.67324	7.14524e-13	3.88966e-11	3215.68	3837.91	4320.48	1041.68	1305.56
5358	PLS3	ENSG00000102024	-4.36633	7.21518e-13	3.91748e-11	87.2211	298.425	299.566	6596.64	5570.05
8581	LY6D	ENSG00000167656	5.51249	7.81005e-13	4.21844e-11	351.76	223.311	994.599	6.15167	5.97965
2997	GYS1	ENSG00000104812	0.833951	8.37649e-13	4.51267e-11	7817.31	8451.31	8494.63	4347.18	4899.33
2254	FGF9	ENSG00000102678	-7.47158	8.40334e-13	4.51544e-11	0	0	0	142.514	406.616
415	ARSE	ENSG00000157399	-6.29361	8.67155e-13	4.64755e-11	2.87542	0	7.90934	522.892	955.748
219855	SLC37A2	ENSG00000134955	5.43689	9.14208e-13	4.88714e-11	190.736	913.545	461.708	5.12639	7.97287
6856	SYPL1	ENSG00000008282	0.686066	9.39473e-13	5.00025e-11	8135.52	8015.85	8900.97	5206.36	5165.42
5339	PLEC	ENSG00000178209	1.46705	9.42134e-13	5.00025e-11	127287	96550.6	108654	36636.3	42852.2
66002	CYP4F12	ENSG00000186204	5.04002	9.42581e-13	5.00025e-11	320.13	132.972	482.47	7.17695	4.98304
6722	SRF	ENSG00000112658	-0.9027	9.88167e-13	5.22874e-11	1675.41	1913.37	1740.05	3172.21	3482.15
7286	TUFT1	ENSG00000143367	0.806679	9.91694e-13	5.23408e-11	2870.63	2705.11	3102.44	1643.52	1659.35
84679	SLC9A7	ENSG00000065923	2.04411	1.03214e-12	5.43377e-11	3070.95	3234.97	3549.32	956.584	598.962
5450	POU2AF1	ENSG00000110777	-5.7778	1.03553e-12	5.43783e-11	3.83389	2.0301	2.966	520.841	120.59
27346	TMEM97	ENSG00000109084	-0.708015	1.08997e-12	5.70931e-11	3462.01	3116.2	3440.56	5528.3	5393.65
4148	MATN3	ENSG00000132031	2.84684	1.2432e-12	6.49556e-11	336.424	232.447	436.002	49.2133	37.8711
100288175	LOC100288175	ENSG00000217801	1.70734	1.24903e-12	6.50967e-11	300.961	334.967	331.204	78.9464	115.607
57216	VANGL2	ENSG00000162738	-3.82714	1.26881e-12	6.59622e-11	109.266	49.7375	157.198	1860.88	1688.26
41	ASIC1	ENSG00000110881	-2.41842	1.33268e-12	6.91101e-11	482.112	287.259	295.612	1851.65	2100.85
101929567	LINC01814	ENSG00000236008	-4.04917	1.35913e-12	7.03062e-11	6.70931	5.07525	8.89801	88.1739	192.346
6337	SCNN1A	ENSG00000111319	1.45884	1.43043e-12	7.38108e-11	14302.3	13562.1	15939.3	5984.55	4547.53
160897	GPR180	ENSG00000152749	0.740286	1.46226e-12	7.52667e-11	1023.65	931.816	995.588	591.585	585.009
89849	ATG16L2	ENSG00000168010	-1.0578	1.54778e-12	7.94639e-11	143.771	144.137	129.515	293.229	288.02
389289	ANXA2R	ENSG00000177721	-1.32398	1.55145e-12	7.94639e-11	128.435	111.656	115.674	323.988	274.067
3229	HOXC13	ENSG00000123364	-3.49169	1.82491e-12	9.30121e-11	13.4186	19.286	6.92067	135.337	202.312
9615	GDA	ENSG00000119125	-4.48073	1.96631e-12	9.9737e-11	177.318	79.1739	43.5014	2834.89	3146.29
976	ADGRE5	ENSG00000123146	-0.959455	1.96644e-12	9.9737e-11	1710.87	1636.26	1653.05	2965.1	3532.98
285313	IGSF10	ENSG00000152580	-3.52063	1.97527e-12	9.99409e-11	54.633	33.4967	66.2407	905.32	444.488
91107	TRIM47	ENSG00000132481	-1.6862	2.08001e-12	1.04985e-10	784.031	565.383	665.373	1965.46	2416.78
23204	ARL6IP1	ENSG00000170540	0.595605	2.1888e-12	1.10208e-10	6837.75	6936.85	7458.51	4662.96	4699.01
5753	PTK6	ENSG00000101213	2.04768	2.36231e-12	1.18657e-10	4465.53	3684.63	4809.87	1229.31	809.246
123920	CMTM3	ENSG00000140931	-2.83848	2.47731e-12	1.24134e-10	203.196	184.739	96.8894	1222.13	1252.74
11186	RASSF1	ENSG00000068028	-0.635053	2.58563e-12	1.2925e-10	725.564	678.054	707.886	1085.77	1102.25
10406	WFDC2	ENSG00000101443	3.40393	2.59348e-12	1.29332e-10	4805.78	3053.27	5362.53	503.411	232.21
2517	FUCA1	ENSG00000179163	1.89955	2.65249e-12	1.31958e-10	2996.19	4104.86	4045.63	1115.5	837.151
1839	HBEGF	ENSG00000113070	1.40683	2.72379e-12	1.35182e-10	887.546	1035.35	813.673	312.71	369.742
403	ARL3	ENSG00000138175	0.514979	2.84701e-12	1.40961e-10	1562.31	1523.59	1573.96	1095	1078.33
10397	NDRG1	ENSG00000104419	-2.82693	3.10186e-12	1.53214e-10	63.2592	89.3244	112.708	830.475	512.257
2060	EPS15	ENSG00000085832	0.885815	3.1988e-12	1.57628e-10	2707.69	2531.54	2974.9	1491.78	1466.01
51128	SAR1B	ENSG00000152700	0.648028	3.2341e-12	1.58991e-10	2053.05	2212.81	2238.34	1399.5	1365.35
8870	IER3	ENSG00000137331	1.9769	3.44436e-12	1.68928e-10	5378.95	6913.51	4648.71	1580.98	1223.84
27077	B9D1	ENSG00000108641	-0.75715	3.60607e-12	1.76443e-10	317.255	323.801	318.351	530.069	552.121
51660	MPC1	ENSG00000060762	0.903612	3.65091e-12	1.78218e-10	1016.94	964.298	935.279	482.906	554.115
54972	TMEM132A	ENSG00000006118	-2.83904	3.94957e-12	1.92345e-10	559.748	353.238	695.033	4848.54	3374.52
9586	CREB5	ENSG00000146592	-6.42545	4.02502e-12	1.95561e-10	0	1.01505	3.95467	213.258	640.819
8792	TNFRSF11A	ENSG00000141655	-3.89268	4.54024e-12	2.19568e-10	22.0449	57.8579	54.3767	560.827	1047.44
201799	TMEM154	ENSG00000170006	5.08536	4.83078e-12	2.33077e-10	222.366	249.702	635.713	3.07583	9.96609
389203	SMIM20	ENSG00000250317	-0.837496	4.97534e-12	2.38943e-10	715.98	700.385	795.877	1356.44	1283.63
164832	LONRF2	ENSG00000170500	-2.2453	5.00052e-12	2.39599e-10	20.1279	19.286	32.626	120.983	114.61
54558	SPATA6	ENSG00000132122	-3.12609	5.30953e-12	2.53238e-10	4.79237	10.1505	13.8413	82.0222	101.654
285203	EOGT	ENSG00000163378	-1.00268	5.37962e-12	2.55994e-10	211.823	203.01	183.892	389.606	412.596
10529	NEBL	ENSG00000078114	-6.43947	5.67073e-12	2.68617e-10	0	0	1.97733	150.716	105.641
81796	SLCO5A1	ENSG00000137571	-5.65705	6.16361e-12	2.913e-10	2.87542	1.01505	0.988667	85.0981	236.196
26234	FBXL5	ENSG00000118564	0.545355	6.2646e-12	2.95402e-10	1298.73	1303.32	1351.51	902.245	902.928
139285	AMER1	ENSG00000184675	-1.15339	6.31759e-12	2.97227e-10	388.182	474.028	484.447	1009.9	995.612
10904	BLCAP	ENSG00000166619	1.42788	6.70172e-12	3.14588e-10	10564.3	10011.4	9984.55	4347.18	3160.25
203286	ANKS6	ENSG00000165138	-1.93366	6.80685e-12	3.18803e-10	1229.72	917.605	870.027	3368.04	4485.74
347902	AMIGO2	ENSG00000139211	2.24265	7.42192e-12	3.46829e-10	9188.88	8286.87	13820.6	1962.38	2296.19
83992	CTTNBP2	ENSG00000077063	-4.24538	7.74235e-12	3.60991e-10	0.958473	2.0301	6.92067	73.82	87.7016
90135	BTBD6	ENSG00000184887	0.65353	8.22637e-12	3.81847e-10	2754.65	2567.06	2634.8	1752.2	1617.5
91523	PCED1B	ENSG00000179715	1.86985	8.58233e-12	3.97482e-10	993.937	694.294	1010.42	259.395	223.24
79177	ZNF576	ENSG00000124444	0.675992	9.78125e-12	4.52003e-10	1023.65	1093.21	1065.78	641.824	684.67
84981	MIR22HG	ENSG00000186594	1.43619	1.35431e-11	6.23073e-10	542.496	517.676	586.28	231.713	170.42
129642	MBOAT2	ENSG00000143797	2.73255	1.77418e-11	8.14441e-10	312.462	379.629	262.986	29.7331	59.7965
25907	TMEM158	ENSG00000249992	4.74008	1.86882e-11	8.55994e-10	63.2592	75.1137	91.9461	3.07583	0.996609
10100	TSPAN2	ENSG00000134198	3.51051	1.98497e-11	9.07196e-10	69.0101	59.888	50.422	6.15167	2.98983
25981	DNAH1	ENSG00000114841	-1.49014	2.05866e-11	9.38811e-10	60.3838	48.7224	64.2634	156.868	171.417
120224	TMEM45B	ENSG00000151715	1.36038	2.07531e-11	9.44335e-10	6777.36	5484.32	7275.6	2659.57	2373.92
474	ATOH1	ENSG00000172238	-7.013	2.16907e-11	9.84845e-10	0	1.01505	0	279.901	120.59
122553	TRAPPC6B	ENSG00000182400	1.03991	2.17849e-11	9.86965e-10	880.837	928.771	880.903	479.83	389.674
6943	TCF21	ENSG00000118526	-6.32654	2.2073e-11	9.97844e-10	0	0	0	52.2892	51.8237
1896	EDA	ENSG00000158813	-2.60663	2.27922e-11	1.02613e-09	59.4253	30.4515	45.4787	245.041	337.85
84171	LOXL4	ENSG00000138131	4.00894	2.27974e-11	1.02613e-09	13412.9	10959.5	16238.9	292.204	1030.49
27440	HDHD5	ENSG00000069998	-0.745621	2.33814e-11	1.05014e-09	1699.37	1493.14	1532.43	2631.89	2656.96
80235	PIGZ	ENSG00000119227	-4.93543	2.44972e-11	1.09789e-09	23.9618	5.07525	12.8527	996.57	365.755
467	ATF3	ENSG00000162772	-2.65773	2.85023e-11	1.27464e-09	45.0482	69.0234	31.6374	312.71	338.847
196264	MPZL3	ENSG00000160588	0.576215	3.18772e-11	1.4225e-09	1187.55	1141.93	1190.36	803.818	769.382
83641	FAM107B	ENSG00000065809	-2.3226	3.21199e-11	1.43026e-09	831.955	667.903	1201.23	5131.52	4252.53
51316	PLAC8	ENSG00000145287	4.3626	3.34422e-11	1.48596e-09	456.233	496.36	1270.44	35.8847	15.9457
23024	PDZRN3	ENSG00000121440	-7.0757	3.43456e-11	1.52285e-09	0	0	0	416.263	111.62
2006	ELN	ENSG00000049540	-3.53599	4.06127e-11	1.79308e-09	10.5432	3.04515	4.94334	70.7442	97.6677
11067	DEPP1	ENSG00000165507	-2.82858	4.1191e-11	1.81476e-09	22.0449	35.5268	15.8187	213.258	161.451
4139	MARK1	ENSG00000116141	6.33638	4.25507e-11	1.8707e-09	220.449	119.776	281.77	2.05056	0
3770	KCNJ14	ENSG00000182324	1.12249	4.41032e-11	1.93487e-09	187.861	185.754	196.745	88.1739	85.7084
6594	SMARCA1	ENSG00000102038	-0.599116	4.77994e-11	2.09261e-09	2817.91	2826.92	2621.95	4297.97	4056.2
64919	BCL11B	ENSG00000127152	-6.78138	4.97107e-11	2.17171e-09	0	0	0	72.7947	193.342
118	ADD1	ENSG00000087274	0.640249	4.99158e-11	2.1761e-09	12883.8	12335.9	13563.5	7996.14	8578.81
55353	LAPTM4B	ENSG00000104341	-1.57899	5.01436e-11	2.18145e-09	1841.23	2337.66	1785.53	5274.03	6758
51513	ETV7	ENSG00000010030	5.2857	5.19203e-11	2.25381e-09	95.8473	105.565	223.439	3.07583	0.996609
55205	ZNF532	ENSG00000074657	-1.1468	5.20234e-11	2.25381e-09	723.647	767.378	614.951	1471.27	1652.38
57664	PLEKHA4	ENSG00000105559	2.02133	5.49306e-11	2.37481e-09	415.977	574.518	536.846	97.4014	146.502
4209	MEF2D	ENSG00000116604	0.690543	5.5536e-11	2.396e-09	2628.13	2776.16	2616.01	1744	1565.67
79026	AHNAK	ENSG00000124942	1.50087	5.61411e-11	2.41709e-09	122975	105866	101202	32655.1	44235.5
266977	ADGRF1	ENSG00000153292	2.34628	6.16206e-11	2.64752e-09	9584.73	9947.49	7027.45	1235.46	2096.87
79921	TCEAL4	ENSG00000133142	-2.81324	6.27467e-11	2.69034e-09	75.7194	139.062	156.209	774.085	1102.25
55540	IL17RB	ENSG00000056736	-2.62648	6.48931e-11	2.77665e-09	194.57	235.492	156.209	900.194	1667.33
55565	ZNF821	ENSG00000102984	-1.16695	6.61148e-11	2.82312e-09	87.2211	83.2341	98.8667	203.005	202.312
272	AMPD3	ENSG00000133805	1.72465	7.09864e-11	3.01874e-09	600.004	765.348	855.197	245.041	195.335
375057	STUM	ENSG00000203685	-6.28018	7.23714e-11	3.07135e-09	0	0	0	44.087	65.7762
2037	EPB41L2	ENSG00000079819	-5.70929	7.49937e-11	3.17616e-09	28.7542	20.301	23.728	464.451	5636.82
347404	LANCL3	ENSG00000147036	3.70809	7.61421e-11	3.21824e-09	98.7227	127.896	60.3087	6.15167	5.97965
3572	IL6ST	ENSG00000134352	-0.832499	7.7221e-11	3.25722e-09	1115.66	1079	1013.38	2032.1	1783.93
570	BAAT	ENSG00000136881	-5.30988	8.18471e-11	3.44536e-09	3.83389	1.01505	2.966	84.0728	309.945
10479	SLC9A6	ENSG00000198689	-0.968035	8.79329e-11	3.68663e-09	409.268	439.517	360.864	800.742	781.341
55552	ZNF823	ENSG00000197933	1.11854	8.93996e-11	3.74057e-09	517.576	491.284	605.064	248.117	245.166
51668	HSPB11	ENSG00000081870	1.15885	9.41882e-11	3.93302e-09	1404.16	1514.46	1209.14	576.206	649.789
8942	KYNU	ENSG00000115919	2.63691	9.93842e-11	4.13733e-09	672.848	484.179	510.152	111.755	55.8101
8975	USP13	ENSG00000058056	-4.00775	9.94789e-11	4.13733e-09	77.6363	54.8127	29.66	619.268	1603.54
2859	GPR35	ENSG00000178623	-1.54408	1.00135e-10	4.15629e-09	620.132	501.435	733.591	1896.76	1755.03
114908	TMEM123	ENSG00000152558	-0.845925	1.01371e-10	4.18257e-09	9722.75	10423.6	8745.75	17568.1	17121.7
7227	TRPS1	ENSG00000104447	-2.03225	1.0738e-10	4.42172e-09	505.115	496.36	315.385	1679.41	2016.14
7380	UPK3A	ENSG00000100373	4.13971	1.08125e-10	4.44359e-09	723.647	228.386	484.447	27.6825	12.9559
127343	DMBX1	ENSG00000197587	2.75428	1.09947e-10	4.50955e-09	1852.73	1573.33	1349.53	298.356	139.525
23129	PLXND1	ENSG00000004399	-4.9496	1.14983e-10	4.69984e-09	127.477	92.3696	235.303	13159.4	2519.43
339766	MROH2A	ENSG00000185038	3.00458	1.15038e-10	4.69984e-09	207.989	242.597	128.527	27.6825	15.9457
644873	LINC01184	ENSG00000245937	-1.03665	1.17045e-10	4.77244e-09	619.174	527.826	619.894	1291.85	1134.14
55884	WSB2	ENSG00000176871	0.77407	1.21112e-10	4.92863e-09	6842.54	6701.36	7721.49	4081.63	4195.72
27314	RAB30	ENSG00000137502	-3.30035	1.27078e-10	5.15123e-09	11.5017	21.3161	21.7507	135.337	273.071
50486	G0S2	ENSG00000123689	-3.43314	1.31624e-10	5.32514e-09	24.9203	18.2709	6.92067	224.536	195.335
27286	SRPX2	ENSG00000102359	2.51312	1.42875e-10	5.76909e-09	353.677	340.042	596.166	63.5672	78.7321
114991	ZNF618	ENSG00000157657	-5.09063	1.51843e-10	6.09982e-09	1.91695	5.07525	1.97733	79.9717	280.047
6563	SLC14A1	ENSG00000141469	4.49651	1.51946e-10	6.09982e-09	173.484	545.082	669.328	18.455	8.96948
338002	LINC00524	ENSG00000259023	3.04829	1.5274e-10	6.11988e-09	182.11	95.4147	111.719	12.3033	15.9457
10966	RAB40B	ENSG00000141542	-2.30748	1.55575e-10	6.2215e-09	91.055	129.926	175.983	721.796	645.803
9170	LPAR2	ENSG00000064547	0.987119	1.56907e-10	6.26274e-09	1154	942.982	1047	522.892	531.193
2900	GRIK4	ENSG00000149403	4.00289	1.61556e-10	6.43591e-09	86.2626	60.903	100.844	1.02528	6.97626
2494	NR5A2	ENSG00000116833	-5.94621	1.62403e-10	6.4573e-09	2.87542	2.0301	0	112.781	456.447
101929549	LOC101929549	ENSG00000255474	-2.92197	1.65603e-10	6.57198e-09	6.70931	6.0903	4.94334	57.4156	40.861
4888	NPY6R	ENSG00000226306	-6.62514	1.66692e-10	6.60258e-09	0	0	0	178.398	63.783
3760	KCNJ3	ENSG00000162989	-6.36299	1.67741e-10	6.63153e-09	0	0	0	47.1628	94.6778
2331	FMOD	ENSG00000122176	-6.26487	1.71551e-10	6.76926e-09	0	0	0.988667	73.82	77.7355
113828	FAM83F	ENSG00000133477	-4.66788	1.76253e-10	6.94163e-09	30.6711	5.07525	33.6147	1001.7	803.267
84206	MEX3B	ENSG00000183496	-3.34013	1.78157e-10	7.00336e-09	10.5432	16.2408	11.864	206.081	93.6812
6334	SCN8A	ENSG00000196876	-3.78201	1.81088e-10	7.10513e-09	5.75084	8.1204	6.92067	167.12	67.7694
953	ENTPD1	ENSG00000138185	-1.04072	1.84968e-10	7.24371e-09	247.286	216.206	237.28	518.791	446.481
283460	HNF1A-AS1	ENSG00000241388	-6.3449	1.86916e-10	7.30624e-09	0	0	0.988667	101.503	71.7558
5446	PON3	ENSG00000105852	-1.43097	1.90964e-10	7.45046e-09	38.3389	44.6622	39.5467	108.679	113.613
65996	CENPBD1P1	ENSG00000213753	0.544063	1.92986e-10	7.51526e-09	2446.98	2476.72	2548.78	1641.47	1772.97
23504	RIMBP2	ENSG00000060709	-6.40071	2.02287e-10	7.86272e-09	0	0	0	49.2133	107.634
54845	ESRP1	ENSG00000104413	0.81857	2.14492e-10	8.32157e-09	11051.2	9304.97	10342.4	5772.31	5810.23
100131089	SRP14-AS1	ENSG00000248508	-1.53369	2.24527e-10	8.69466e-09	43.1313	35.5268	39.5467	106.629	124.576
10726	NUDC	ENSG00000090273	-0.72828	2.2617e-10	8.74201e-09	9731.38	9343.54	9476.38	14662.5	16912.5
84640	USP38	ENSG00000170185	0.51739	2.31138e-10	8.91748e-09	2001.29	2065.63	1955.58	1436.41	1367.35
6275	S100A4	ENSG00000196154	4.49867	2.41118e-10	9.28528e-09	99570	89381.3	110023	859.183	4901.32
4306	NR3C2	ENSG00000151623	-3.80505	2.44445e-10	9.39584e-09	7.66779	14.2107	8.89801	256.319	99.6609
5783	PTPN13	ENSG00000163629	0.921042	2.44893e-10	9.39584e-09	2955.93	3189.29	3568.1	1757.33	1653.37
54869	EPS8L1	ENSG00000131037	1.21027	2.52924e-10	9.66829e-09	21768.8	16894.5	20991.4	8997.84	8084.49
23467	NPTXR	ENSG00000221890	-3.96242	2.82589e-10	1.07627e-08	2.87542	3.04515	1.97733	37.9353	66.7728
83998	REG4	ENSG00000134193	-5.97655	3.00932e-10	1.14195e-08	1.91695	1.01505	17.796	1705.04	1278.65
27283	TINAG	ENSG00000137251	-6.23382	3.03499e-10	1.14959e-08	0.958473	1.01505	0	79.9717	193.342
93432	MGAM2	ENSG00000257743	-6.24787	3.19824e-10	1.20595e-08	0	2.0301	0.988667	98.4267	438.508
747	DAGLA	ENSG00000134780	1.94494	3.20631e-10	1.20595e-08	3982.46	2596.5	2923.49	915.573	686.663
55681	SCYL2	ENSG00000136021	0.593779	3.20698e-10	1.20595e-08	3671.91	3777	4026.84	2597.03	2468.6
26064	RAI14	ENSG00000039560	-3.06201	3.37187e-10	1.26567e-08	224.283	552.187	520.039	3676.65	4375.11
7032	TFF2	ENSG00000160181	4.92935	3.47073e-10	1.30043e-08	358.469	189.814	454.787	1.02528	10.9627
5580	PRKCD	ENSG00000163932	1.1288	3.48772e-10	1.30445e-08	5614.74	5978.65	7219.25	2909.74	2796.48
55214	P3H2	ENSG00000090530	-4.53262	3.75747e-10	1.4003e-08	30.6711	32.4816	26.694	323.988	1753.03
126526	C19orf47	ENSG00000160392	0.656875	3.7673e-10	1.40145e-08	2438.36	2267.62	2169.14	1469.22	1435.12
6385	SDC4	ENSG00000124145	1.14067	3.9748e-10	1.476e-08	8198.78	8585.3	8499.57	3291.14	4313.32
345079	SOWAHB	ENSG00000186212	0.941043	4.12335e-10	1.52843e-08	1539.31	1532.73	1827.06	852.006	844.128
94120	SYTL3	ENSG00000164674	2.4232	4.19248e-10	1.55129e-08	120.768	154.288	135.447	15.3792	32.8881
221491	SMIM29	ENSG00000186577	1.43626	4.22669e-10	1.56117e-08	1245.06	1046.52	1460.26	487.007	427.545
83596	BCL2L12	ENSG00000126453	0.649185	4.24323e-10	1.5645e-08	3481.17	3327.33	3757.92	2235.11	2252.34
51422	PRKAG2	ENSG00000106617	1.15945	4.30504e-10	1.58448e-08	1289.15	1396.71	1472.13	692.063	542.155
10653	SPINT2	ENSG00000167642	1.1401	4.3264e-10	1.58953e-08	55442.9	49065.5	64475.9	25642.2	25203.2
2192	FBLN1	ENSG00000077942	2.53093	4.34307e-10	1.59284e-08	51.7576	69.0234	56.354	11.2781	7.97287
8867	SYNJ1	ENSG00000159082	0.771152	4.36924e-10	1.59962e-08	527.16	549.142	528.937	331.165	294.996
23333	DPY19L1	ENSG00000173852	-1.52833	4.4859e-10	1.63944e-08	738.024	938.922	682.18	2055.68	2539.36
91614	DEPDC7	ENSG00000121690	-4.03331	4.61751e-10	1.68458e-08	15.3356	17.2559	2.966	261.446	249.152
6941	TCF19	ENSG00000137310	0.70329	4.68126e-10	1.70485e-08	5311.86	4695.62	4711.99	2995.86	3023.71
730102	CRYZL2P	ENSG00000242193	-3.22716	4.72978e-10	1.71951e-08	56.5499	58.8729	43.5014	818.172	313.932
27335	EIF3K	ENSG00000178982	0.629756	4.95428e-10	1.79798e-08	17935	16730.1	16662	11566.2	10529.2
10045	SH2D3A	ENSG00000125731	1.17469	5.01047e-10	1.8152e-08	5107.7	3979	4239.41	1849.6	2062.98
1555	CYP2B6	ENSG00000197408	-5.76096	5.05025e-10	1.82643e-08	0.958473	2.0301	0.988667	65.6178	307.952
9620	CELSR1	ENSG00000075275	2.70766	5.06627e-10	1.82905e-08	4328.47	2254.43	4093.08	615.167	393.66
56895	AGPAT4	ENSG00000026652	-3.14033	5.14635e-10	1.85474e-08	4.79237	7.10535	3.95467	41.0111	63.783
143503	OR51E1	ENSG00000180785	-6.73375	5.17645e-10	1.86236e-08	0	0	0	557.751	102.651
7991	TUSC3	ENSG00000104723	4.84627	5.36729e-10	1.92768e-08	71.8855	173.574	203.665	5.12639	0.996609
2627	GATA6	ENSG00000141448	-4.6903	5.55172e-10	1.99048e-08	67.0931	13.1957	15.8187	1245.71	1399.24
26053	AUTS2	ENSG00000158321	-6.82083	5.66314e-10	2.02694e-08	1.91695	0	0	224.536	1938.4
5345	SERPINF2	ENSG00000167711	-1.51648	5.68443e-10	2.03106e-08	153.356	127.896	147.311	349.62	478.372
1806	DPYD	ENSG00000188641	1.55896	6.08046e-10	2.16884e-08	323.005	350.192	439.957	111.755	136.535
2548	GAA	ENSG00000171298	-1.91197	6.51619e-10	2.31631e-08	133.228	126.881	180.926	666.431	469.403
80830	APOL6	ENSG00000221963	2.68596	6.6463e-10	2.35665e-08	2320.46	2526.46	3069.81	522.892	237.193
23475	QPRT	ENSG00000103485	-2.21508	7.01899e-10	2.48231e-08	190.736	247.672	172.028	1231.36	737.491
10626	TRIM16	ENSG00000221926	0.676679	7.49215e-10	2.64515e-08	1671.58	1498.21	1518.59	960.685	992.622
54567	DLL4	ENSG00000128917	-4.99802	7.5957e-10	2.67716e-08	4.79237	3.04515	12.8527	643.875	164.44
57460	PPM1H	ENSG00000111110	-2.42834	7.91466e-10	2.78486e-08	138.979	259.853	260.02	1404.63	1093.28
5997	RGS2	ENSG00000116741	-2.20722	8.0198e-10	2.81709e-08	641.219	444.592	623.849	3422.38	2061.98
146712	B3GNTL1	ENSG00000175711	-1.08175	8.2018e-10	2.87616e-08	443.773	389.779	354.932	890.967	794.297
5267	SERPINA4	ENSG00000100665	-6.22676	8.55375e-10	2.9895e-08	0.958473	0	0	111.755	62.7864
8428	STK24	ENSG00000102572	1.09326	8.60895e-10	3.00374e-08	19076.5	17817.2	20642.4	7957.18	9934.2
2821	GPI	ENSG00000105220	0.822731	8.7596e-10	3.05119e-08	45053	45257	41207.7	22864.7	26604.5
8780	RIOK3	ENSG00000101782	0.951541	9.03844e-10	3.14305e-08	2654.97	2891.88	2777.17	1575.85	1284.63
9921	RNF10	ENSG00000022840	0.517075	9.45844e-10	3.27814e-08	9676.75	9288.73	10202.1	6747.35	6833.75
79042	TSEN34	ENSG00000170892	0.563534	9.57113e-10	3.31168e-08	7386.95	7342.87	6892.99	5058.72	4689.04
7638	ZNF221	ENSG00000159905	-2.46147	9.61108e-10	3.31997e-08	9.58473	9.13545	16.8073	60.4914	77.7355
10788	IQGAP2	ENSG00000145703	-3.11238	1.13419e-09	3.90486e-08	52.716	45.6773	27.6827	261.446	561.091
29995	LMCD1	ENSG00000071282	-2.69468	1.13664e-09	3.90686e-08	85.3041	52.7826	45.4787	321.937	535.179
2941	GSTA4	ENSG00000170899	-2.47301	1.1404e-09	3.91332e-08	122.685	66.9933	86.0141	660.279	423.559
1849	DUSP7	ENSG00000164086	-1.04357	1.15016e-09	3.9403e-08	660.388	642.527	702.942	1230.33	1537.77
6317	SERPINB3	ENSG00000057149	5.36626	1.16933e-09	3.99936e-08	170.608	344.102	886.835	7.17695	0.996609
441478	NRARP	ENSG00000198435	-2.59698	1.22771e-09	4.19216e-08	368.054	280.154	165.107	1924.45	1593.58
387882	C12orf75	ENSG00000235162	-1.4913	1.29685e-09	4.41374e-08	1296.81	1616.98	1409.84	3433.66	4772.76
11004	KIF2C	ENSG00000142945	0.528838	1.35365e-09	4.59953e-08	5526.56	6070	5724.38	3956.55	4042.25
284340	CXCL17	ENSG00000189377	3.10458	1.38833e-09	4.69436e-08	216.615	193.875	318.351	35.8847	13.9525
8844	KSR1	ENSG00000141068	-2.11554	1.4021e-09	4.73324e-08	62.3008	114.701	107.765	432.667	420.569
7678	ZNF124	ENSG00000196418	-1.04037	1.41589e-09	4.77204e-08	148.563	141.092	147.311	274.774	326.888
91683	SYT12	ENSG00000173227	4.36093	1.43833e-09	4.83983e-08	209.906	260.868	658.452	6.15167	17.939
80207	OPA3	ENSG00000125741	0.775514	1.58354e-09	5.30782e-08	4420.48	3954.64	4221.61	2607.28	2290.21
84674	CARD6	ENSG00000132357	2.37637	1.64231e-09	5.48182e-08	662.305	965.313	1293.18	154.817	200.318
103910	MYL12B	ENSG00000118680	0.741224	1.67486e-09	5.58154e-08	36305	36850.4	41993.6	22587.9	23264.8
2001	ELF5	ENSG00000135374	2.98967	1.69999e-09	5.65621e-08	454.316	468.953	727.659	36.91	86.705
105375166	LOC105375166	ENSG00000237070	-5.60894	1.87564e-09	6.23065e-08	0.958473	1.01505	0	80.997	52.8203
50999	TMED5	ENSG00000117500	0.555979	1.88765e-09	6.26056e-08	2851.46	2843.16	2904.7	1849.6	2047.03
134549	SHROOM1	ENSG00000164403	1.75316	1.94125e-09	6.42806e-08	3762.97	3642	2887.9	1197.52	795.294
79960	JADE1	ENSG00000077684	-1.0387	1.94869e-09	6.44244e-08	645.052	754.182	790.934	1404.63	1607.53
100506686	IQCH-AS1	ENSG00000259673	-1.24652	2.04811e-09	6.76038e-08	59.4253	54.8127	52.3994	126.109	139.525
7481	WNT11	ENSG00000085741	-6.34854	2.05852e-09	6.78397e-08	0.958473	2.0301	0	105.604	2013.15
183	AGT	ENSG00000135744	-4.34225	2.1409e-09	7.04432e-08	2.87542	3.04515	10.8753	232.738	102.651
9314	KLF4	ENSG00000136826	-3.06699	2.32629e-09	7.6422e-08	46.9652	53.7977	119.629	745.377	646.799
6755	SSTR5	ENSG00000162009	-5.44085	2.34331e-09	7.68599e-08	0.958473	1.01505	3.95467	349.62	73.7491
6455	SH3GL1	ENSG00000141985	0.746315	2.38007e-09	7.78199e-08	4867.13	4136.33	4565.67	2688.28	2695.83
9846	GAB2	ENSG00000033327	-1.20729	2.44882e-09	7.99423e-08	278.916	235.492	293.634	565.953	686.663
7106	TSPAN4	ENSG00000214063	-1.28259	2.47872e-09	8.07915e-08	488.821	397.9	443.912	949.407	1226.83
79733	E2F8	ENSG00000129173	0.53506	2.55922e-09	8.32847e-08	2390.43	2218.9	2276.9	1539.97	1626.47
5050	PAFAH1B3	ENSG00000079462	0.747399	2.61656e-09	8.50178e-08	4512.49	3867.34	4102.97	2537.56	2411.79
1001	CDH3	ENSG00000062038	-5.66254	2.70927e-09	8.78928e-08	0.958473	2.0301	12.8527	378.328	1336.45
1601	DAB2	ENSG00000153071	-5.69508	2.767e-09	8.96257e-08	0	5.07525	0.988667	160.969	490.332
8436	CAVIN2	ENSG00000168497	-3.25017	2.93837e-09	9.50285e-08	0.958473	5.07525	3.95467	33.8342	38.8677
10612	TRIM3	ENSG00000110171	-0.91418	3.07074e-09	9.91552e-08	358.469	314.666	358.886	607.99	692.643
6519	SLC3A1	ENSG00000138079	-4.83551	3.28257e-09	1.05831e-07	0.958473	2.0301	0.988667	91.2497	38.8677
2239	GPC4	ENSG00000076716	-6.18651	3.31193e-09	1.06504e-07	0.958473	0	2.966	125.084	2005.18
84793	FOXD2-AS1	ENSG00000237424	-2.018	3.34963e-09	1.07493e-07	46.9652	52.7826	71.184	284.002	193.342
6590	SLPI	ENSG00000124107	5.28993	3.40476e-09	1.09094e-07	3676.7	1096.25	2669.4	1.02528	27.905
9021	SOCS3	ENSG00000184557	2.92752	3.53255e-09	1.12841e-07	77.6363	114.701	168.073	13.3286	14.9491
10090	UST	ENSG00000111962	5.70664	3.69304e-09	1.17787e-07	142.813	177.634	69.2067	2.05056	0
51741	WWOX	ENSG00000186153	1.26975	3.70068e-09	1.17849e-07	807.034	929.786	1092.48	410.111	365.755
6535	SLC6A8	ENSG00000130821	-3.22068	3.72431e-09	1.1836e-07	1630.36	592.789	867.061	13546	8724.31
254102	EHBP1L1	ENSG00000173442	1.23281	3.72809e-09	1.1836e-07	13752.2	13633.1	10286.1	5263.78	5341.82
1969	EPHA2	ENSG00000142627	0.881272	3.79771e-09	1.20386e-07	21371.1	23322.8	18911.2	11319.1	11638.4
55024	BANK1	ENSG00000153064	1.55852	3.90396e-09	1.22866e-07	222.366	291.319	292.646	77.9211	101.654
54970	TTC12	ENSG00000149292	-1.14328	3.90689e-09	1.22866e-07	207.989	206.055	247.167	534.17	445.484
83756	TAS1R3	ENSG00000169962	2.41905	3.90942e-09	1.22866e-07	112.141	69.0234	111.719	19.4803	14.9491
79962	DNAJC22	ENSG00000178401	-3.52504	3.91138e-09	1.22866e-07	60.3838	17.2559	25.7054	428.566	541.159
81857	MED25	ENSG00000104973	0.741764	4.01957e-09	1.26074e-07	5280.23	5779.7	6023.95	3230.65	3568.86
123283	TARSL2	ENSG00000185418	-1.82514	4.49615e-09	1.40809e-07	154.314	199.965	157.198	751.529	487.342
83478	ARHGAP24	ENSG00000138639	-3.9674	4.50988e-09	1.41027e-07	1.91695	3.04515	4.94334	42.0364	96.6711
4151	MB	ENSG00000198125	3.90417	4.57798e-09	1.42942e-07	143.771	126.881	282.759	14.3539	3.98644
11228	RASSF8	ENSG00000123094	3.52961	4.74082e-09	1.47609e-07	113.1	151.242	59.32	9.2275	5.97965
259173	ALS2CL	ENSG00000178038	2.63924	4.74166e-09	1.47609e-07	2166.15	1607.84	1554.19	163.019	362.766
84239	ATP13A4	ENSG00000127249	-5.55442	4.88075e-09	1.51712e-07	0	0	0	26.6572	27.905
4651	MYO10	ENSG00000145555	-1.17711	4.95072e-09	1.53657e-07	4212.49	4358.63	4305.65	8278.09	11262.7
2696	GIPR	ENSG00000010310	1.38557	5.13415e-09	1.58876e-07	147.605	145.152	183.892	61.5167	58.7999
9148	NEURL1	ENSG00000107954	-6.50137	5.2708e-09	1.62621e-07	0.958473	0	0	448.046	78.7321
100506691	LOC100506691	ENSG00000256546	-3.22534	5.31125e-09	1.63626e-07	4.79237	5.07525	6.92067	41.0111	80.7253
79762	C1orf115	ENSG00000162817	2.936	5.38542e-09	1.65665e-07	657.513	437.487	927.37	53.3145	103.647
64838	FNDC4	ENSG00000115226	-6.14421	5.39478e-09	1.65708e-07	0	0	0	42.0364	139.525
4147	MATN2	ENSG00000132561	-4.80407	5.45279e-09	1.67243e-07	29.7127	14.2107	12.8527	1689.66	251.145
5324	PLAG1	ENSG00000181690	0.742035	5.67248e-09	1.73725e-07	400.642	371.508	398.433	230.688	235.2
3612	IMPA1	ENSG00000133731	0.68484	5.73644e-09	1.75426e-07	969.016	926.741	954.064	628.495	552.121
85377	MICALL1	ENSG00000100139	0.701314	5.76801e-09	1.76132e-07	3726.54	3758.73	4068.37	2220.75	2509.46
1428	CRYM	ENSG00000103316	-2.90802	5.84402e-09	1.78191e-07	5.75084	3.04515	10.8753	50.2386	59.7965
7276	TTR	ENSG00000118271	-5.78728	5.98943e-09	1.82091e-07	0	0	0.988667	45.1122	66.7728
51661	FKBP7	ENSG00000079150	-2.30008	6.91555e-09	2.09619e-07	8.62626	10.1505	11.864	44.087	61.7897
201164	PLD6	ENSG00000179598	-1.73353	6.92515e-09	2.09619e-07	57.5084	60.903	37.5694	165.07	188.359
55013	MCUB	ENSG00000005059	2.76609	7.04585e-09	2.12963e-07	87.2211	113.686	173.017	13.3286	19.9322
2909	ARHGAP35	ENSG00000160007	0.681288	7.25413e-09	2.1894e-07	23500.8	27050.1	26612	16203.5	15834.1
3613	IMPA2	ENSG00000141401	-1.44717	7.33577e-09	2.21083e-07	946.972	1123.66	1242.75	2592.93	3507.07
27289	RND1	ENSG00000172602	-2.03668	7.38632e-09	2.21963e-07	30.6711	24.3612	30.6487	148.665	94.6778
79805	VASH2	ENSG00000143494	-3.53261	7.50286e-09	2.2514e-07	6.70931	16.2408	4.94334	95.3508	169.424
55349	CHDH	ENSG00000016391	-1.73269	7.53096e-09	2.25658e-07	1277.64	1271.86	1119.17	3155.81	5154.46
63827	BCAN	ENSG00000132692	-1.06008	7.55023e-09	2.25909e-07	336.424	334.967	349	800.742	624.874
7402	UTRN	ENSG00000152818	-3.68101	7.7456e-09	2.31329e-07	66.1347	146.167	265.952	3098.39	2106.83
653082	ZDHHC11B	ENSG00000206077	-5.529	7.75359e-09	2.31329e-07	0.958473	0	1.97733	186.601	53.8169
10389	SCML2	ENSG00000102098	-2.41975	7.85785e-09	2.33768e-07	50.7991	90.3395	42.5127	326.038	370.738
79899	PRR5L	ENSG00000135362	-0.952615	7.94643e-09	2.36066e-07	1568.06	1486.03	1248.69	2846.17	2725.73
1850	DUSP8	ENSG00000184545	-1.87444	7.99272e-09	2.37102e-07	581.793	514.631	336.147	1697.86	1904.52
51	ACOX1	ENSG00000161533	1.0654	8.43694e-09	2.49568e-07	4832.62	4992.02	5305.19	2084.39	2710.78
29800	ZDHHC1	ENSG00000159714	-3.94543	8.49151e-09	2.50825e-07	4.79237	3.04515	15.8187	140.463	190.352
11240	PADI2	ENSG00000117115	4.43593	8.67264e-09	2.55088e-07	1830.68	325.831	586.28	30.7583	18.9356
254428	SLC41A1	ENSG00000133065	-2.31324	8.89072e-09	2.60765e-07	237.701	473.013	339.113	1555.35	2117.79
377007	KLHL30	ENSG00000168427	2.83091	9.23537e-09	2.70492e-07	460.067	341.057	234.314	58.4408	28.9017
51655	RASD1	ENSG00000108551	-4.55442	9.26967e-09	2.71115e-07	2.87542	3.04515	1.97733	163.019	42.8542
63924	CIDEC	ENSG00000187288	-3.7194	9.4271e-09	2.75332e-07	4.79237	1.01505	2.966	35.8847	63.783
10136	CELA3A	ENSG00000142789	-5.53704	9.55566e-09	2.78696e-07	0	0	0	34.8595	22.922
25903	OLFML2B	ENSG00000162745	-5.62165	9.60073e-09	2.79618e-07	0	1.01505	0	43.0617	48.8338
9114	ATP6V0D1	ENSG00000159720	0.559939	1.00291e-08	2.91277e-07	5488.22	5247.81	5823.25	3835.56	3647.59
3915	LAMC1	ENSG00000135862	0.963522	1.0213e-08	2.96206e-07	8067.47	6393.8	7683.92	3703.3	3838.94
55647	RAB20	ENSG00000139832	0.587024	1.02429e-08	2.9666e-07	3772.55	3583.13	3387.17	2314.05	2449.66
6751	SSTR1	ENSG00000139874	-5.87598	1.0608e-08	3.06805e-07	0	0	0	82.0222	30.8949
6376	CX3CL1	ENSG00000006210	-5.08025	1.07765e-08	3.11246e-07	0.958473	3.04515	6.92067	95.3508	452.46
126375	ZNF792	ENSG00000180884	0.71332	1.08009e-08	3.11519e-07	709.27	800.875	780.059	453.173	476.379
10874	NMU	ENSG00000109255	4.79421	1.08851e-08	3.13512e-07	53.6745	170.528	87.9914	3.07583	0.996609
64600	PLA2G2F	ENSG00000158786	4.95692	1.092e-08	3.14081e-07	271.248	199.965	1421.7	6.15167	9.96609
2168	FABP1	ENSG00000163586	-6.13389	1.09558e-08	3.14677e-07	0	0	0	45.1122	188.359
84875	PARP10	ENSG00000178685	1.93005	1.12612e-08	3.23002e-07	902.882	808.995	1159.71	299.381	187.362
22894	DIS3	ENSG00000083520	0.737496	1.23655e-08	3.54189e-07	6030.71	6520.68	5980.45	3429.55	3967.5
10906	TRAFD1	ENSG00000135148	0.882253	1.25588e-08	3.59229e-07	2038.67	1926.57	2314.47	1191.37	1073.35
200728	TMEM17	ENSG00000186889	-2.84952	1.26529e-08	3.61425e-07	5.75084	15.2258	5.932	65.6178	77.7355
675	BRCA2	ENSG00000139618	1.20557	1.29803e-08	3.70268e-07	2844.75	2733.53	2599.21	1359.52	986.643
633	BGN	ENSG00000182492	-4.40592	1.31119e-08	3.7351e-07	8.62626	10.1505	10.8753	59258	19.9322
5333	PLCD1	ENSG00000187091	-2.19535	1.33295e-08	3.7919e-07	65.1762	73.0836	110.731	316.811	480.365
3371	TNC	ENSG00000041982	-5.4803	1.37818e-08	3.91114e-07	0	1.01505	0.988667	47.1628	3949.56
64132	XYLT2	ENSG00000015532	-0.772617	1.37863e-08	3.91114e-07	1010.23	990.689	1028.21	1579.95	1876.61
64847	SPATA20	ENSG00000006282	-0.987408	1.42007e-08	4.01228e-07	807.034	981.554	802.798	1810.64	1628.46
54491	FAM105A	ENSG00000145569	-2.26552	1.51611e-08	4.27202e-07	149.522	178.649	84.0367	706.417	686.663
128866	CHMP4B	ENSG00000101421	0.5904	1.53341e-08	4.31491e-07	15713.2	16251	16067.8	11295.5	9953.13
8573	CASK	ENSG00000147044	0.946743	1.55939e-08	4.3821e-07	2053.05	1947.88	2158.26	944.281	1177.99
23612	PHLDA3	ENSG00000174307	1.94274	1.61619e-08	4.53558e-07	2492.03	1999.65	2809.79	459.325	765.396
113878	DTX2	ENSG00000091073	0.874054	1.67963e-08	4.70727e-07	1452.09	1217.05	1462.24	733.074	765.396
124935	SLC43A2	ENSG00000167703	-0.917216	1.68607e-08	4.71895e-07	1221.09	983.584	1110.27	2185.89	2002.19
64968	MRPS6	ENSG00000243927	0.76332	1.76407e-08	4.93062e-07	1365.82	1358.14	1562.09	810.995	869.043
80704	SLC19A3	ENSG00000135917	-5.49276	1.80587e-08	5.04068e-07	0	0	0	21.5308	36.8745
3225	HOXC9	ENSG00000180806	-2.89931	1.83688e-08	5.12036e-07	3.83389	4.0602	2.966	27.6825	32.8881
10486	CAP2	ENSG00000112186	-6.10537	1.85002e-08	5.15008e-07	0	0	0	49.2133	259.118
220	ALDH1A3	ENSG00000184254	2.9598	1.85339e-08	5.15258e-07	256.871	706.475	510.152	49.2133	61.7897
348094	ANKDD1A	ENSG00000166839	0.987371	1.89512e-08	5.25454e-07	175.401	182.709	170.051	84.0728	92.6846
7408	VASP	ENSG00000125753	0.540587	1.89766e-08	5.25458e-07	22090.9	22909.7	24049.3	16445.5	15180.3
8507	ENC1	ENSG00000171617	-1.84076	1.91553e-08	5.297e-07	5467.13	5436.61	8485.73	26674.7	20953.7
147965	FAM98C	ENSG00000130244	0.76479	1.93926e-08	5.3555e-07	1117.58	1128.74	1300.1	693.088	695.633
55008	HERC6	ENSG00000138642	2.89353	1.95826e-08	5.40079e-07	582.752	1002.87	1409.84	150.716	87.7016
79465	ULBP3	ENSG00000131019	-0.904302	1.99078e-08	5.4832e-07	124.602	143.122	134.459	242.991	260.115
79760	GEMIN7	ENSG00000142252	0.525347	2.0271e-08	5.57586e-07	836.747	850.612	816.639	565.953	592.982
6442	SGCA	ENSG00000108823	-5.375	2.04298e-08	5.61211e-07	0	0	0	20.5056	27.905
167681	PRSS35	ENSG00000146250	-5.16978	2.05088e-08	5.62639e-07	0	2.0301	0	39.9858	51.8237
4595	MUTYH	ENSG00000132781	-0.860339	2.11787e-08	5.80251e-07	426.521	381.659	405.354	676.683	796.29
10783	NEK6	ENSG00000119408	-4.94976	2.15222e-08	5.88886e-07	98.7227	8.1204	23.728	3069.68	2776.55
114548	NLRP3	ENSG00000162711	-5.31542	2.15951e-08	5.90105e-07	3.83389	0	0	97.4014	174.407
85477	SCIN	ENSG00000006747	-5.5638	2.21381e-08	6.04148e-07	0.958473	1.01505	0.988667	252.218	40.861
84985	FAM83A	ENSG00000147689	3.03467	2.26969e-08	6.18587e-07	5345.41	2286.91	4798	583.383	294
150	ADRA2A	ENSG00000150594	-4.23687	2.27932e-08	6.20399e-07	57.5084	16.2408	13.8413	499.31	1188.95
9536	PTGES	ENSG00000148344	4.54119	2.29814e-08	6.24704e-07	268.373	63.9482	383.603	4.10111	6.97626
25799	ZNF324	ENSG00000083812	0.585499	2.4522e-08	6.65711e-07	1444.42	1377.42	1390.07	884.815	984.65
10221	TRIB1	ENSG00000173334	-0.781969	2.4619e-08	6.67474e-07	4768.4	4666.19	5226.1	9057.31	7784.51
23220	DTX4	ENSG00000110042	1.75893	2.4756e-08	6.70315e-07	14638.8	13252.5	11520	2865.65	4704.99
5493	PPL	ENSG00000118898	1.65629	2.49518e-08	6.74736e-07	14985.7	14297	21940.5	4857.77	5752.43
29899	GPSM2	ENSG00000121957	0.61945	2.53255e-08	6.83953e-07	2512.16	2474.69	2755.42	1620.96	1735.1
23526	ARHGAP45	ENSG00000180448	0.792941	2.5562e-08	6.89445e-07	4902.59	4049.04	4510.3	2532.44	2636.03
3964	LGALS8	ENSG00000116977	1.7369	2.67465e-08	7.20458e-07	3278.94	3149.7	3522.62	717.695	1224.83
116115	ZNF526	ENSG00000167625	0.648305	2.7086e-08	7.28659e-07	1971.58	1978.33	2161.23	1362.59	1233.8
2719	GPC3	ENSG00000147257	-4.5979	2.71715e-08	7.30015e-07	5.75084	11.1656	6.92067	89.1992	602.948
2306	FOXD2	ENSG00000186564	-2.19368	2.7329e-08	7.33298e-07	46.9652	34.5117	68.218	275.8	204.305
79623	GALNT14	ENSG00000158089	-0.979286	2.78613e-08	7.46618e-07	2661.68	2804.58	2193.85	4912.11	5198.31
151963	MB21D2	ENSG00000180611	2.27631	2.85633e-08	7.64444e-07	367.095	433.426	456.764	111.755	51.8237
9469	CHST3	ENSG00000122863	5.0166	2.86734e-08	7.66406e-07	294.251	293.35	2202.75	12.3033	3.98644
79799	UGT2A3	ENSG00000135220	-5.29819	2.87984e-08	7.68758e-07	0	0	0	24.6067	19.9322
284309	ZNF776	ENSG00000152443	0.889342	2.90746e-08	7.75135e-07	1246.97	1531.71	1428.62	725.897	783.335
631	BFSP1	ENSG00000125864	-2.22315	2.9244e-08	7.78654e-07	16.294	32.4816	22.7393	98.4267	135.539
8671	SLC4A4	ENSG00000080493	-5.16074	2.93435e-08	7.79308e-07	4.79237	31.4666	1.97733	1141.13	1261.71
5602	MAPK10	ENSG00000109339	2.97392	2.94729e-08	7.81746e-07	98.7227	151.242	254.088	18.455	18.9356
171425	CLYBL	ENSG00000125246	-2.15714	3.06068e-08	8.10788e-07	23.0034	17.2559	19.7733	70.7442	116.603
79022	TMEM106C	ENSG00000134291	-0.720112	3.10686e-08	8.21973e-07	3641.24	3523.24	3222.07	5368.36	6057.39
291	SLC25A4	ENSG00000151729	-0.960529	3.23044e-08	8.53583e-07	737.066	663.843	573.427	1310.31	1261.71
92312	MEX3A	ENSG00000254726	-2.07177	3.26508e-08	8.61642e-07	811.827	1062.76	561.563	4021.14	3100.45
7705	ZNF146	ENSG00000167635	0.55014	3.3934e-08	8.93768e-07	8789.2	9546.55	9614.79	6580.23	6136.12
64781	CERK	ENSG00000100422	-0.533995	3.39542e-08	8.93768e-07	1741.55	1596.67	1630.31	2469.89	2330.07
83862	TMEM120A	ENSG00000189077	0.70934	3.47588e-08	9.13792e-07	2290.75	1945.85	2110.8	1276.47	1307.55
3965	LGALS9	ENSG00000168961	1.72795	3.62038e-08	9.49379e-07	1448.25	2100.14	2069.28	647.976	455.45
2769	GNA15	ENSG00000060558	1.42252	3.6762e-08	9.62803e-07	1493.3	1135.84	1686.67	561.852	497.308
312	ANXA13	ENSG00000104537	-5.81274	3.68452e-08	9.63768e-07	0	0	0	617.217	63.783
377	ARF3	ENSG00000134287	0.54369	3.71495e-08	9.70508e-07	15843.6	14760.9	16648.2	10779.8	10815.2
1316	KLF6	ENSG00000067082	0.761478	3.96883e-08	1.03423e-06	6056.59	5578.72	6202.9	3228.6	3772.16
10087	COL4A3BP	ENSG00000113163	0.605661	3.97778e-08	1.03527e-06	1677.33	1708.33	1769.71	1060.14	1195.93
28234	SLCO1B3	ENSG00000111700	-4.39107	4.02999e-08	1.04755e-06	2.87542	1.01505	0.988667	79.9717	31.8915
91039	DPP9	ENSG00000142002	0.684664	4.233e-08	1.09894e-06	7270.02	7075.92	7647.34	4221.07	4887.37
51385	ZNF589	ENSG00000164048	-1.00931	4.31441e-08	1.11868e-06	188.819	219.251	245.189	449.072	431.532
643414	LIPK	ENSG00000204021	4.64997	4.35127e-08	1.12683e-06	73.8024	102.52	363.83	4.10111	2.98983
7379	UPK2	ENSG00000110375	4.70515	4.39791e-08	1.13749e-06	307.67	101.505	941.211	8.20222	6.97626
1520	CTSS	ENSG00000163131	2.6635	4.45684e-08	1.14988e-06	623.966	664.858	1176.51	153.792	81.7219
6183	MRPS12	ENSG00000128626	0.665759	4.55499e-08	1.17374e-06	7879.61	7347.95	6722.94	4572.74	4639.21
100124700	HOTAIR	ENSG00000228630	-3.67124	4.60953e-08	1.18633e-06	69.9685	49.7375	13.8413	674.633	816.223
154043	CNKSR3	ENSG00000153721	-5.13782	4.61921e-08	1.18735e-06	0.958473	0	5.932	294.255	130.556
125144	LRRC75A-AS1	ENSG00000175061	-0.854427	4.68252e-08	1.20214e-06	5967.45	6407	5662.1	9887.78	11915.5
57673	BEND3	ENSG00000178409	-0.87554	4.73706e-08	1.21464e-06	648.886	669.933	563.54	1229.31	1080.32
55466	DNAJA4	ENSG00000140403	1.27266	4.80337e-08	1.23012e-06	2676.06	2169.16	3139.02	1078.59	1103.25
10150	MBNL2	ENSG00000139793	2.10942	4.83059e-08	1.23557e-06	7057.24	5482.29	6108.98	930.952	1819.81
114818	KLHL29	ENSG00000119771	-3.50395	4.87983e-08	1.24663e-06	20.1279	21.3161	6.92067	323.988	138.529
84152	PPP1R1B	ENSG00000131771	-5.26281	4.95841e-08	1.26515e-06	7.66779	3.04515	0	211.207	6475.96
5639	PRRG2	ENSG00000126460	0.790724	5.01834e-08	1.27888e-06	1003.52	961.253	1092.48	546.473	628.86
114041	B3GALT5-AS1	ENSG00000184809	6.38432	5.17647e-08	1.31756e-06	118.851	110.64	158.187	1.02528	0
146206	CARMIL2	ENSG00000159753	-1.83624	5.19662e-08	1.32107e-06	27.7957	27.4064	16.8073	78.9464	97.6677
3957	LGALS2	ENSG00000100079	-5.32266	5.21851e-08	1.32502e-06	0	1.01505	1.97733	44.087	177.396
284611	FAM102B	ENSG00000162636	-3.42028	5.51679e-08	1.39904e-06	37.3805	63.9482	147.311	1063.21	1143.11
23396	PIP5K1C	ENSG00000186111	0.717759	5.66324e-08	1.43443e-06	3937.41	3499.89	4068.37	2421.71	2234.4
4929	NR4A2	ENSG00000153234	-2.18547	5.7087e-08	1.4431e-06	31.6296	64.9632	36.5807	220.435	204.305
3672	ITGA1	ENSG00000213949	-4.20788	5.71134e-08	1.4431e-06	7.66779	32.4816	11.864	764.857	239.186
11275	KLHL2	ENSG00000109466	-0.779445	5.85452e-08	1.47652e-06	488.821	526.811	523.994	953.508	812.236
654346	LGALS9C	ENSG00000171916	3.51773	6.07044e-08	1.52827e-06	32.5881	43.6472	32.626	2.05056	2.98983
4345	CD200	ENSG00000091972	-5.69716	6.17356e-08	1.55047e-06	0	0	0	588.51	57.8033
94240	EPSTI1	ENSG00000133106	4.67282	6.30356e-08	1.58121e-06	52.716	111.656	231.348	4.10111	0.996609
101929374	LINC01659	ENSG00000234928	-3.60605	6.33521e-08	1.58724e-06	2.87542	0	2.966	35.8847	25.9118
10398	MYL9	ENSG00000101335	-4.35318	6.37865e-08	1.5962e-06	0.958473	0	3.95467	38.9606	70.7592
143686	SESN3	ENSG00000149212	-4.36779	6.38966e-08	1.59703e-06	13.4186	7.10535	3.95467	98.4267	470.399
57185	NIPAL3	ENSG00000001461	0.760154	6.53527e-08	1.63146e-06	3971.91	3457.26	4071.33	2168.46	2349.01
6342	SCP2	ENSG00000116171	1.05267	6.57541e-08	1.63952e-06	6159.15	4836.71	6357.13	2813.36	2732.7
7133	TNFRSF1B	ENSG00000028137	4.46827	6.64342e-08	1.65449e-06	275.082	56.8428	100.844	3.07583	3.98644
1284	COL4A2	ENSG00000134871	-1.5066	6.85945e-08	1.70625e-06	123.643	157.333	102.821	334.241	404.623
84456	L3MBTL3	ENSG00000198945	1.74839	7.02389e-08	1.74506e-06	442.815	563.353	474.56	106.629	179.39
8934	RAB29	ENSG00000117280	-2.34902	7.0595e-08	1.75182e-06	167.733	125.866	156.209	518.791	1113.21
91050	CCDC149	ENSG00000181982	-5.90602	7.14461e-08	1.76983e-06	0.958473	0	0	44.087	199.322
1830	DSG3	ENSG00000134757	3.54277	7.32954e-08	1.81234e-06	28.7542	43.6472	39.5467	3.07583	1.99322
3227	HOXC11	ENSG00000123388	-5.50451	7.44106e-08	1.83773e-06	0	0	0	21.5308	55.8101
5066	PAM	ENSG00000145730	-1.74245	7.53445e-08	1.85755e-06	826.204	1086.1	1307.02	3073.78	4297.38
200407	CREG2	ENSG00000175874	6.39671	7.53918e-08	1.85755e-06	236.743	93.3846	159.175	0	0.996609
222166	MTURN	ENSG00000180354	-1.29243	7.59644e-08	1.86944e-06	295.21	365.418	367.784	726.922	969.7
136895	C7orf31	ENSG00000153790	-3.57821	7.73023e-08	1.8999e-06	2.87542	3.04515	2.966	27.6825	63.783
1890	TYMP	ENSG00000025708	3.40789	7.73915e-08	1.8999e-06	138.02	114.701	336.147	17.4297	11.9593
56923	NMUR2	ENSG00000132911	-4.83951	7.74762e-08	1.8999e-06	2.87542	54.8127	27.6827	2071.06	1578.63
3131	HLF	ENSG00000108924	-2.19679	7.77821e-08	1.90516e-06	7.66779	11.1656	7.90934	49.2133	36.8745
4792	NFKBIA	ENSG00000100906	1.04669	7.90007e-08	1.93273e-06	1970.62	1710.36	2134.53	843.804	1022.52
1490	CTGF	ENSG00000118523	-4.99391	8.03218e-08	1.96274e-06	3.83389	4.0602	0	335.266	81.7219
4660	PPP1R12B	ENSG00000077157	1.30597	8.08273e-08	1.97277e-06	2091.39	2047.36	1567.04	673.608	848.114
64426	SUDS3	ENSG00000111707	0.634056	8.09945e-08	1.97454e-06	4274.79	3932.3	4454.93	2829.77	2603.14
6929	TCF3	ENSG00000071564	-0.642523	8.20574e-08	1.99811e-06	8119.23	8637.06	8713.13	12358.7	14180.7
84144	SYDE2	ENSG00000097096	1.41269	8.26914e-08	2.01119e-06	524.285	570.458	397.444	167.12	201.315
1340	COX6B1	ENSG00000126267	0.869906	8.32478e-08	2.02236e-06	14983.8	12128.8	14288.2	7843.38	7211.46
388552	BLOC1S3	ENSG00000189114	0.632767	8.43349e-08	2.04638e-06	1872.86	1636.26	1822.11	1156.51	1133.14
9957	HS3ST1	ENSG00000002587	-1.40379	8.52282e-08	2.06564e-06	914.383	1219.08	1324.81	3405.97	2777.55
4216	MAP3K4	ENSG00000085511	-1.0542	8.58515e-08	2.07833e-06	1384.04	1368.29	1188.38	3079.93	2406.81
5825	ABCD3	ENSG00000117528	0.848189	8.73214e-08	2.10653e-06	5587.9	5834.51	6359.11	2978.43	3586.8
10135	NAMPT	ENSG00000105835	2.0524	8.73795e-08	2.10653e-06	14636.8	22591	17864.2	5382.71	3088.49
80319	CXXC4	ENSG00000168772	-5.6211	8.74218e-08	2.10653e-06	0	0	0	82.0222	24.9152
3087	HHEX	ENSG00000152804	-1.53226	8.86349e-08	2.13329e-06	46.9652	43.6472	33.6147	137.387	106.637
339403	RXFP4	ENSG00000173080	-1.75905	8.88465e-08	2.13591e-06	29.7127	19.286	18.7847	72.7947	84.7118
56906	THAP10	ENSG00000129028	0.727028	8.91217e-08	2.14005e-06	294.251	286.244	304.51	180.449	175.403
29966	STRN3	ENSG00000196792	0.626511	8.97668e-08	2.15306e-06	989.144	1088.13	1057.87	707.442	644.806
55835	CENPJ	ENSG00000151849	0.854798	9.04206e-08	2.16624e-06	1823.02	2075.78	1769.71	1118.58	964.717
57088	PLSCR4	ENSG00000114698	-3.6697	9.12336e-08	2.1832e-06	2.87542	5.07525	1.97733	78.9464	32.8881
6690	SPINK1	ENSG00000164266	-4.48081	9.15293e-08	2.18776e-06	61.3423	16.2408	167.085	2944.6	3666.52
27143	PALD1	ENSG00000107719	-1.44844	9.19877e-08	2.19619e-06	1322.69	1350.02	1020.3	2851.3	3969.49
1175	AP2S1	ENSG00000042753	0.59868	9.23945e-08	2.20337e-06	8932.97	7864.61	8687.42	5748.73	5459.42
57605	PITPNM2	ENSG00000090975	1.6527	9.45411e-08	2.25199e-06	483.071	592.789	499.277	203.005	123.579
166968	MIER3	ENSG00000155545	0.608496	9.65563e-08	2.29324e-06	962.307	1021.14	1048.98	631.571	692.643
1958	EGR1	ENSG00000120738	0.887576	9.65699e-08	2.29324e-06	2571.58	2693.94	2236.37	1250.84	1443.09
1509	CTSD	ENSG00000117984	1.95213	9.66041e-08	2.29324e-06	39872.5	43737.5	59425.8	14830.6	8891.74
6009	RHEB	ENSG00000106615	0.824936	9.70355e-08	2.30086e-06	10920.8	12531.8	11106.7	7008.8	5961.71
57648	KIAA1522	ENSG00000162522	0.670409	9.75019e-08	2.30928e-06	29638.9	26027.9	30532	17943.4	18111.4
284352	PPP1R37	ENSG00000104866	0.670569	9.86998e-08	2.33467e-06	4600.67	4345.43	4802.95	3066.61	2683.87
7364	UGT2B7	ENSG00000171234	-5.29674	9.87982e-08	2.33467e-06	0	1.01505	0	46.1375	29.8983
362	AQP5	ENSG00000161798	-3.38678	9.9823e-08	2.35621e-06	329.715	324.816	203.665	5885.1	1578.63
56935	SMCO4	ENSG00000166002	0.891803	1.00505e-07	2.36961e-06	1272.85	1260.69	1053.92	675.658	608.928
79365	BHLHE41	ENSG00000123095	1.64128	1.00643e-07	2.37019e-06	10479.9	11345.2	11190.7	2558.07	4342.22
10591	DNPH1	ENSG00000112667	-1.22187	1.01692e-07	2.39217e-06	771.571	537.977	632.747	1477.43	1570.66
1948	EFNB2	ENSG00000125266	1.76437	1.03146e-07	2.42364e-06	11635.9	8572.1	9983.56	2174.61	3586.8
6566	SLC16A1	ENSG00000155380	-0.87768	1.04173e-07	2.44501e-06	3235.81	3341.55	2684.23	5532.4	5850.09
105375355	UPK3B	ENSG00000243566	2.69693	1.06153e-07	2.48868e-06	21022.2	10274.3	28504.3	2946.65	2573.24
342897	NCCRP1	ENSG00000188505	6.25229	1.09737e-07	2.56691e-06	114.058	93.3846	169.062	1.02528	0
55316	RSAD1	ENSG00000136444	-0.687817	1.11355e-07	2.60183e-06	1675.41	1606.82	1550.23	2404.28	2793.49
3198	HOXA1	ENSG00000105991	1.16709	1.11526e-07	2.60289e-06	176.359	219.251	218.495	84.0728	96.6711
6403	SELP	ENSG00000174175	5.63586	1.12153e-07	2.61459e-06	231.951	32.4816	329.226	0	0
3171	FOXA3	ENSG00000170608	-4.22918	1.18355e-07	2.75609e-06	42.1728	6.0903	19.7733	993.494	396.65
161753	ODF3L1	ENSG00000182950	-2.28597	1.19315e-07	2.77224e-06	8.62626	4.0602	10.8753	41.0111	40.861
29126	CD274	ENSG00000120217	3.86518	1.22426e-07	2.84134e-06	201.279	412.11	126.549	5.12639	17.939
145853	C15orf61	ENSG00000189227	-1.09054	1.26272e-07	2.92734e-06	56.5499	66.9933	63.2747	127.134	139.525
58472	SQOR	ENSG00000137767	-3.84734	1.28756e-07	2.97828e-06	20.1279	9.13545	46.4674	334.241	697.626
9515	STXBP5L	ENSG00000145087	3.86798	1.29055e-07	2.98189e-06	35.4635	98.4599	55.3654	3.07583	2.98983
401286	LINC02538	ENSG00000272549	-5.18073	1.32692e-07	3.05912e-06	0	0	0.988667	36.91	28.9017
22978	NT5C2	ENSG00000076685	0.782024	1.3406e-07	3.08724e-06	3074.78	2898.98	3475.17	1747.07	1907.51
5629	PROX1	ENSG00000117707	-4.175	1.36166e-07	3.12881e-06	0	5.07525	2.966	101.503	51.8237
79616	CCNJL	ENSG00000135083	-1.06182	1.36849e-07	3.14103e-06	464.86	586.699	536.846	1220.08	1003.59
388630	TRABD2B	ENSG00000269113	-5.57292	1.38446e-07	3.17069e-06	0	1.01505	0	101.503	33.8847
56670	SUCNR1	ENSG00000198829	-5.29035	1.38985e-07	3.17953e-06	7.66779	8.1204	6.92067	7485.55	31.8915
5104	SERPINA5	ENSG00000188488	-2.31919	1.40978e-07	3.22157e-06	69.0101	91.3545	46.4674	459.325	276.061
120376	COLCA2	ENSG00000214290	-3.94842	1.41196e-07	3.22302e-06	46.0067	15.2258	13.8413	863.284	276.061
79165	LENG1	ENSG00000105617	0.769307	1.45008e-07	3.29916e-06	669.014	633.391	608.03	402.934	342.833
113278	SLC52A3	ENSG00000101276	1.53433	1.45822e-07	3.31406e-06	4672.56	3427.82	5341.77	1359.52	1677.29
125058	TBC1D16	ENSG00000167291	-2.2666	1.50846e-07	3.4185e-06	1171.25	1076.97	2222.52	7312.28	7950.95
11043	MID2	ENSG00000080561	3.31299	1.51419e-07	3.42628e-06	171.567	177.634	294.623	27.6825	6.97626
100128071	FAM229A	ENSG00000225828	-1.85696	1.51893e-07	3.43327e-06	13.4186	9.13545	15.8187	48.1881	47.8372
5334	PLCL1	ENSG00000115896	4.14962	1.52129e-07	3.43487e-06	37.3805	49.7375	33.6147	3.07583	0
3995	FADS3	ENSG00000221968	-0.59094	1.53139e-07	3.45392e-06	760.069	862.793	789.945	1215.98	1208.89
5583	PRKCH	ENSG00000027075	0.908039	1.57611e-07	3.54709e-06	1476.05	1428.18	1783.56	849.955	809.246
3725	JUN	ENSG00000177606	-1.8976	1.59359e-07	3.58256e-06	1234.51	1403.81	2166.17	5391.94	6978.26
65983	GRAMD2B	ENSG00000155324	1.79858	1.66354e-07	3.73579e-06	361.344	359.328	543.767	137.387	97.6677
388886	LRRC75B	ENSG00000178026	-2.84089	1.69621e-07	3.80504e-06	22.0449	35.5268	12.8527	242.991	139.525
51094	ADIPOR1	ENSG00000159346	0.559042	1.72388e-07	3.86295e-06	8828.5	7908.26	8422.46	5903.55	5471.38
7319	UBE2A	ENSG00000077721	0.677686	1.76762e-07	3.95669e-06	3131.33	3052.26	3572.06	2045.43	2014.15
25	ABL1	ENSG00000097007	-1.13104	1.78663e-07	3.99066e-06	2406.73	2408.71	1783.56	4921.33	4785.72
9940	DLEC1	ENSG00000008226	-1.94849	1.83495e-07	4.09417e-06	18.211	13.1957	8.89801	53.3145	54.8135
3423	IDS	ENSG00000010404	1.67811	1.84032e-07	4.10176e-06	4294.92	6480.08	7251.87	1688.63	1974.28
219285	SAMD9L	ENSG00000177409	5.0251	1.90289e-07	4.23215e-06	53.6745	130.941	260.02	3.07583	0
729970	LOC729970	ENSG00000235501	-5.59156	1.91118e-07	4.24417e-06	0	0	0	25.6319	108.63
10447	FAM3C	ENSG00000196937	1.26579	1.91238e-07	4.24417e-06	3323.99	4058.17	4512.28	1830.12	1433.12
54947	LPCAT2	ENSG00000087253	1.49499	1.95381e-07	4.32689e-06	5668.41	7122.61	6719.97	2745.69	1788.91
54578	UGT1A6	ENSG00000167165	-4.13835	2.06268e-07	4.55828e-06	27.7957	61.9181	54.3767	2362.24	361.769
402778	IFITM10	ENSG00000244242	2.66141	2.08808e-07	4.60952e-06	708.312	1171.37	1398.96	212.233	97.6677
118788	PIK3AP1	ENSG00000155629	-3.44946	2.09125e-07	4.61161e-06	24.9203	86.2793	74.15	526.993	1205.9
57165	GJC2	ENSG00000198835	-1.80783	2.13343e-07	4.69965e-06	737.066	588.729	656.475	3059.43	1716.16
91351	DDX60L	ENSG00000181381	2.54126	2.21429e-07	4.87262e-06	846.332	1003.88	1883.41	234.789	154.474
23007	PLCH1	ENSG00000114805	-1.75809	2.26044e-07	4.9689e-06	114.058	109.625	182.903	431.642	512.257
7280	TUBB2A	ENSG00000137267	1.46996	2.26901e-07	4.97897e-06	2870.63	2224.99	1969.43	951.458	720.548
23231	SEL1L3	ENSG00000091490	-0.833221	2.33765e-07	5.12238e-06	4889.17	5092.51	5409	10123.6	8212.06
8313	AXIN2	ENSG00000168646	-3.41364	2.34905e-07	5.14195e-06	286.584	431.396	92.9347	3850.94	3500.09
7570	ZNF22	ENSG00000165512	-1.0169	2.3799e-07	5.20401e-06	257.829	285.229	212.563	509.563	515.247
10846	PDE10A	ENSG00000112541	-2.24281	2.40389e-07	5.24264e-06	349.843	443.577	267.929	2345.84	1218.85
823	CAPN1	ENSG00000014216	0.844626	2.40513e-07	5.24264e-06	33129.6	32832.8	28976.9	15933.8	19200.7
387264	KRTAP5-1	ENSG00000205869	-3.29132	2.41697e-07	5.26292e-06	1.91695	2.0301	1.97733	26.6572	20.9288
118663	BTBD16	ENSG00000138152	2.53696	2.47844e-07	5.38862e-06	817.578	712.565	776.104	64.5925	176.4
100131726	FAM83A-AS1	ENSG00000204949	2.8025	2.57316e-07	5.58548e-06	209.906	94.3997	215.529	27.6825	15.9457
38	ACAT1	ENSG00000075239	-0.794874	2.60198e-07	5.64214e-06	877.003	977.493	1061.83	1606.61	1774.96
3557	IL1RN	ENSG00000136689	1.78135	2.6342e-07	5.69419e-06	1647.62	2380.29	2916.57	580.307	725.531
10109	ARPC2	ENSG00000163466	0.831557	2.64069e-07	5.70231e-06	23201.8	29287.2	25701.4	14700.4	14502.7
8322	FZD4	ENSG00000174804	-1.8084	2.65032e-07	5.71715e-06	51.7576	26.3913	38.558	138.413	143.512
28968	SLC6A16	ENSG00000063127	-5.03211	2.6866e-07	5.78941e-06	0	1.01505	0	30.7583	26.9084
51611	DPH5	ENSG00000117543	-0.579327	2.7036e-07	5.81827e-06	318.213	306.545	301.544	459.325	464.42
80034	CSRNP3	ENSG00000178662	-4.70587	2.70558e-07	5.81827e-06	0	2.0301	0	32.8089	29.8983
5896	RAG1	ENSG00000166349	-2.78925	2.72705e-07	5.85838e-06	3.83389	3.04515	2.966	22.5561	28.9017
100128893	GATA6-AS1	ENSG00000266010	-5.28945	2.73185e-07	5.86263e-06	0.958473	1.01505	0	32.8089	118.596
10769	PLK2	ENSG00000145632	-1.8364	2.73544e-07	5.86427e-06	1962.95	1980.36	2817.7	10311.2	6338.43
338651	KRTAP5-AS1	ENSG00000233930	-2.89164	2.74875e-07	5.88674e-06	1.91695	2.0301	4.94334	25.6319	24.9152
101927480	LOC101927480	ENSG00000245694	-2.23112	2.76066e-07	5.9001e-06	71.8855	40.602	96.8894	357.822	339.844
285513	GPRIN3	ENSG00000185477	-4.56982	2.76595e-07	5.90533e-06	0.958473	14.2107	7.90934	180.449	575.043
84807	NFKBID	ENSG00000167604	1.047	2.79149e-07	5.95374e-06	658.471	771.438	601.11	299.381	351.803
7409	VAV1	ENSG00000141968	3.34932	2.8006e-07	5.96705e-06	253.995	90.3395	288.691	21.5308	10.9627
80003	PCNX2	ENSG00000135749	-1.2162	2.80487e-07	5.97004e-06	618.215	683.129	562.552	1225.21	1689.25
147040	KCTD11	ENSG00000213859	0.864799	2.88936e-07	6.13731e-06	688.184	652.677	787.968	364.999	411.599
101060264	FOXP4-AS1	ENSG00000234753	-2.98499	2.92555e-07	6.20784e-06	14.3771	11.1656	2.966	79.9717	96.6711
6001	RGS10	ENSG00000148908	-1.67951	2.9297e-07	6.21031e-06	84.3456	57.8579	77.1161	193.778	287.023
1778	DYNC1H1	ENSG00000197102	0.636622	3.007e-07	6.36768e-06	15608.7	16143.4	17326.4	9841.64	11175
55103	RALGPS2	ENSG00000116191	0.81012	3.05149e-07	6.45532e-06	1783.72	1742.84	2039.62	980.166	1130.15
989	SEPT7	ENSG00000122545	0.554777	3.07361e-07	6.49549e-06	7781.84	8188.41	8053.68	5791.8	5101.64
55094	GPATCH1	ENSG00000076650	0.783222	3.10834e-07	6.56222e-06	1301.61	1353.06	1546.28	769.984	853.097
5704	PSMC4	ENSG00000013275	0.661081	3.11813e-07	6.57621e-06	10950.6	12731.8	11884.8	7813.64	7158.64
80740	LY6G6C	ENSG00000204421	4.18897	3.22551e-07	6.7958e-06	154.314	58.8729	380.637	5.12639	6.97626
84959	UBASH3B	ENSG00000154127	-2.8191	3.23333e-07	6.80536e-06	292.334	400.945	251.121	1322.61	3751.24
117144	CATSPER1	ENSG00000175294	1.16031	3.24829e-07	6.82995e-06	142.813	150.227	155.221	76.8958	55.8101
162394	SLFN5	ENSG00000166750	2.17039	3.2788e-07	6.88713e-06	2281.17	3955.65	3503.84	870.461	490.332
7556	ZNF10	ENSG00000256223	-1.60853	3.3142e-07	6.95448e-06	26.8373	25.3763	21.7507	89.1992	64.7796
29984	RHOD	ENSG00000173156	1.36039	3.31924e-07	6.95802e-06	2616.63	2530.52	2371.81	756.655	1169.02
50937	CDON	ENSG00000064309	2.03461	3.33764e-07	6.98955e-06	1933.24	1419.04	946.155	362.948	303.966
10538	BATF	ENSG00000156127	5.28838	3.35019e-07	7.00878e-06	150.48	34.5117	292.646	1.02528	0.996609
8178	ELL	ENSG00000105656	0.540454	3.36255e-07	7.02756e-06	921.093	903.395	860.141	638.748	590.989
2869	GRK5	ENSG00000198873	-1.85295	3.37112e-07	7.03839e-06	126.518	85.2642	65.252	352.696	338.847
27134	TJP3	ENSG00000105289	1.00973	3.38052e-07	7.05094e-06	4268.08	3335.46	4405.5	1951.1	2003.18
4696	NDUFA3	ENSG00000170906	0.686325	3.39984e-07	7.08414e-06	3617.28	3273.54	3680.81	2329.43	2043.05
81622	UNC93B1	ENSG00000110057	1.33332	3.40578e-07	7.0894e-06	8228.49	6619.14	6815.87	3335.23	2323.1
9985	REC8	ENSG00000100918	1.49716	3.42415e-07	7.12053e-06	95.8473	109.625	95.9007	43.0617	26.9084
54629	MINDY2	ENSG00000128923	1.36263	3.45653e-07	7.18068e-06	1114.7	1245.47	1461.25	403.96	573.05
23177	CEP68	ENSG00000011523	-1.38684	3.47289e-07	7.20745e-06	184.985	262.898	233.325	519.816	684.67
54905	CYP2W1	ENSG00000073067	-3.81505	3.53172e-07	7.32224e-06	5.75084	2.0301	0.988667	83.0475	36.8745
30819	KCNIP2	ENSG00000120049	1.44267	3.63493e-07	7.51376e-06	81.4702	66.9933	86.0141	28.7078	27.905
822	CAPG	ENSG00000042493	1.27879	3.73066e-07	7.69634e-06	17286.1	15829.7	20974.6	6277.78	8415.37
58473	PLEKHB1	ENSG00000021300	-1.74798	3.73459e-07	7.69681e-06	777.322	737.942	487.413	1903.94	2715.76
399664	MEX3D	ENSG00000181588	-0.540467	3.74358e-07	7.70769e-06	855.917	877.003	933.302	1245.71	1341.44
133308	SLC9B2	ENSG00000164038	-1.71636	3.82343e-07	7.86431e-06	93.9304	98.4599	78.1047	228.637	380.705
9585	KIF20B	ENSG00000138182	0.719313	3.83005e-07	7.87015e-06	2956.89	3271.51	3528.55	1894.71	2048.03
142679	DUSP19	ENSG00000162999	-2.09253	3.95267e-07	8.11409e-06	9.58473	8.1204	9.88667	33.8342	48.8338
2735	GLI1	ENSG00000111087	-2.28407	3.98689e-07	8.16822e-06	75.7194	77.1438	74.15	550.574	239.186
51226	COPZ2	ENSG00000005243	2.53351	4.00827e-07	8.20394e-06	191.695	85.2642	176.971	20.5056	26.9084
1803	DPP4	ENSG00000197635	-3.27992	4.08741e-07	8.3577e-06	65.1762	110.64	265.952	1660.95	1916.48
5959	RDH5	ENSG00000135437	-3.08098	4.09524e-07	8.36548e-06	2.87542	2.0301	1.97733	20.5056	25.9118
7706	TRIM25	ENSG00000121060	0.595523	4.12087e-07	8.40132e-06	7448.3	7879.84	8060.6	4818.81	5488.32
145508	CEP128	ENSG00000100629	1.03129	4.18786e-07	8.52954e-06	388.182	316.696	408.32	188.651	172.413
120071	LARGE2	ENSG00000165905	-4.35079	4.1987e-07	8.54324e-06	13.4186	34.5117	9.88667	193.778	1273.67
8099	CDK2AP1	ENSG00000111328	0.809832	4.29733e-07	8.72685e-06	2903.22	2772.1	3111.34	1501.01	1830.77
56981	PRDM11	ENSG00000019485	-2.42593	4.41092e-07	8.94007e-06	41.2143	51.7676	43.5014	157.893	373.728
57189	KIAA1147	ENSG00000257093	-1.26495	4.46126e-07	9.03329e-06	1948.58	2369.13	1731.16	5526.25	4273.46
10170	DHRS9	ENSG00000073737	3.5048	4.52594e-07	9.15008e-06	1438.67	1825.06	4283.9	245.041	81.7219
11309	SLCO2B1	ENSG00000137491	-5.08557	4.52774e-07	9.15008e-06	0	0	0	14.3539	32.8881
57458	TMCC3	ENSG00000057704	0.569174	4.61095e-07	9.29115e-06	934.511	875.988	845.311	578.257	613.911
133746	JMY	ENSG00000152409	-1.18155	4.69532e-07	9.452e-06	247.286	307.56	231.348	663.355	536.176
199990	FAAP20	ENSG00000162585	-0.544223	4.7502e-07	9.55322e-06	1957.2	2023	2201.76	3084.04	2931.03
28959	TMEM176B	ENSG00000106565	-4.6175	4.8229e-07	9.69008e-06	0.958473	0	0.988667	32.8089	25.9118
23242	COBL	ENSG00000106078	-4.64009	4.85912e-07	9.75342e-06	0.958473	0	1.97733	17.4297	2928.04
79818	ZNF552	ENSG00000178935	1.09317	4.9127e-07	9.85146e-06	1827.81	1904.23	1412.81	840.728	755.43
5165	PDK3	ENSG00000067992	1.75232	4.92452e-07	9.86133e-06	260.705	218.236	202.677	84.0728	46.8406
144717	FAM109A	ENSG00000198324	-1.73952	4.92711e-07	9.86133e-06	217.573	238.537	378.66	897.118	1017.54
5098	PCDHGC3	ENSG00000240184	-1.93707	4.95714e-07	9.9119e-06	16.294	25.3763	24.7167	69.7189	106.637
3717	JAK2	ENSG00000096968	1.4482	5.10952e-07	1.0197e-05	185.944	173.574	247.167	80.997	64.7796
79837	PIP4K2C	ENSG00000166908	0.768912	5.14345e-07	1.02548e-05	5233.26	5416.31	6241.46	3473.64	3118.39
7791	ZYX	ENSG00000159840	-1.02449	5.28312e-07	1.05232e-05	4471.28	6102.48	5371.43	10552.2	11200.9
84969	TOX2	ENSG00000124191	2.47446	5.4992e-07	1.09432e-05	204.155	313.651	364.818	66.6431	29.8983
10603	SH2B2	ENSG00000160999	-2.2588	5.5268e-07	1.09876e-05	25.8788	27.4064	19.7733	83.0475	166.434
23258	DENND5A	ENSG00000184014	-2.36298	5.65628e-07	1.12342e-05	326.839	351.207	152.255	1312.36	1768.98
2770	GNAI1	ENSG00000127955	-4.2263	5.76195e-07	1.14223e-05	17.2525	102.52	21.7507	2250.49	889.972
162073	ITPRIPL2	ENSG00000205730	-1.28245	5.83098e-07	1.15481e-05	299.044	304.515	415.24	914.548	757.423
28231	SLCO4A1	ENSG00000101187	-1.15661	5.87936e-07	1.16329e-05	1236.43	1637.28	1412.81	3596.68	2829.37
8705	B3GALT4	ENSG00000235863	1.82554	5.93285e-07	1.17275e-05	360.386	263.913	479.504	110.73	89.6948
57655	GRAMD1A	ENSG00000089351	2.3536	6.01401e-07	1.18767e-05	985.311	1249.53	1910.11	174.297	324.894
9517	SPTLC2	ENSG00000100596	0.752882	6.21038e-07	1.22528e-05	7157.88	8003.67	8778.38	4575.82	4872.42
10014	HDAC5	ENSG00000108840	-1.83655	6.28678e-07	1.23861e-05	463.901	719.671	799.832	2009.54	2886.18
23046	KIF21B	ENSG00000116852	0.928849	6.28985e-07	1.23861e-05	2363.6	2068.67	2390.6	1052.96	1325.49
56997	COQ8A	ENSG00000163050	-1.70439	6.41268e-07	1.26161e-05	912.467	795.799	725.682	1976.74	3465.21
3860	KRT13	ENSG00000171401	2.41195	6.44927e-07	1.2676e-05	5612.82	4341.37	4818.76	477.78	1218.85
84913	ATOH8	ENSG00000168874	-5.4259	6.57801e-07	1.29169e-05	0	0	0	139.438	23.9186
1762	DMWD	ENSG00000185800	0.660089	6.58736e-07	1.2923e-05	2436.44	2432.06	2680.28	1698.89	1480.96
55689	YEATS2	ENSG00000163872	-0.92291	6.63931e-07	1.30127e-05	2126.85	2324.47	1778.61	3813.01	4096.06
145748	LYSMD4	ENSG00000183060	-1.11344	6.80585e-07	1.33265e-05	494.572	409.065	512.13	1159.59	898.941
115825	WDFY2	ENSG00000139668	1.15541	6.98077e-07	1.36367e-05	649.845	494.329	676.248	286.053	254.135
79041	TMEM38A	ENSG00000072954	-1.76363	6.98392e-07	1.36367e-05	294.251	304.515	237.28	1248.79	705.599
149420	PDIK1L	ENSG00000175087	0.631112	7.03522e-07	1.3724e-05	637.385	686.174	650.543	397.808	450.467
3418	IDH2	ENSG00000182054	-1.89184	7.10609e-07	1.38492e-05	2389.47	1535.77	2737.62	10173.8	6983.24
10536	P3H3	ENSG00000110811	-4.14305	7.12226e-07	1.38677e-05	15.3356	2.0301	14.83	500.336	155.471
53833	IL20RB	ENSG00000174564	1.2617	7.16595e-07	1.39267e-05	101.598	97.4448	87.9914	45.1122	33.8847
4837	NNMT	ENSG00000166741	4.15484	7.17445e-07	1.39302e-05	3216.64	2673.64	1696.55	133.286	11.9593
200010	SLC5A9	ENSG00000117834	-4.82623	7.2664e-07	1.40956e-05	0	0	0	19.4803	11.9593
10008	KCNE3	ENSG00000175538	-4.56308	7.49599e-07	1.45274e-05	4.79237	8.1204	11.864	65.6178	822.202
27333	GOLIM4	ENSG00000173905	-0.922415	7.59223e-07	1.47002e-05	1360.07	1391.63	1116.21	2631.89	2277.25
353135	LCE1E	ENSG00000186226	-4.76106	7.65989e-07	1.48169e-05	0	0	0	12.3033	15.9457
112752	IFT43	ENSG00000119650	-0.748829	7.66673e-07	1.48169e-05	290.417	262.898	315.385	502.386	473.389
7474	WNT5A	ENSG00000114251	5.24399	7.96804e-07	1.53422e-05	32.5881	47.7074	22.7393	0	0
196410	METTL7B	ENSG00000170439	-2.50625	8.19067e-07	1.57271e-05	203.196	132.972	260.02	788.439	1703.2
134637	ADAT2	ENSG00000189007	-1.40183	8.31192e-07	1.59452e-05	136.103	140.077	98.8667	382.429	289.017
23057	NMNAT2	ENSG00000157064	4.53962	8.37821e-07	1.60576e-05	29.7127	48.7224	50.422	0	1.99322
3224	HOXC8	ENSG00000037965	-2.81842	8.45663e-07	1.6193e-05	5.75084	11.1656	21.7507	91.2497	118.596
26509	MYOF	ENSG00000138119	1.81096	8.46833e-07	1.62005e-05	11945.5	12979.4	17507.3	2883.08	4896.34
60674	GAS5	ENSG00000234741	-1.11196	8.72066e-07	1.66678e-05	2790.12	2766.01	2488.48	6814	4870.43
122786	FRMD6	ENSG00000139926	-4.15911	9.02412e-07	1.7232e-05	3.83389	3.04515	3.95467	196.853	30.8949
11338	U2AF2	ENSG00000063244	0.647441	9.24897e-07	1.76452e-05	42209.2	38702.9	43797	28197.2	24797.6
2938	GSTA1	ENSG00000243955	-4.9808	9.48843e-07	1.80854e-05	0	0	0	31.7836	12.9559
23443	SLC35A3	ENSG00000117620	0.606555	9.50806e-07	1.81062e-05	1381.16	1384.53	1338.66	965.812	829.179
29950	SERTAD1	ENSG00000197019	1.17285	9.56863e-07	1.82049e-05	1764.55	2067.66	2469.69	1006.82	839.145
55107	ANO1	ENSG00000131620	2.66687	9.58119e-07	1.82121e-05	8609.01	3876.48	8838.69	663.355	1311.54
3978	LIG1	ENSG00000105486	0.520147	9.72688e-07	1.84553e-05	6659.47	6799.82	7136.2	4515.32	5050.81
3053	SERPIND1	ENSG00000099937	3.4637	9.75127e-07	1.84848e-05	25.8788	71.0535	60.3087	4.10111	2.98983
10501	SEMA6B	ENSG00000167680	3.13774	9.99911e-07	1.89373e-05	307.67	256.808	356.909	46.1375	9.96609
7739	ZNF185	ENSG00000147394	2.64453	1.01815e-06	1.92651e-05	5741.25	3887.64	10139.8	1175.99	688.657
83605	CCM2	ENSG00000136280	0.713762	1.02692e-06	1.94134e-05	4419.52	3767.87	3904.25	2590.88	2314.13
55841	WWC3	ENSG00000047644	1.61175	1.04004e-06	1.96259e-05	790.74	777.529	1238.8	325.013	272.074
129293	TRABD2A	ENSG00000186854	-4.13526	1.05519e-06	1.98937e-05	53.6745	21.3161	20.762	239.915	1739.08
8091	HMGA2	ENSG00000149948	-3.18242	1.06841e-06	2.01035e-05	47.9237	170.528	56.354	1169.84	903.924
2643	GCH1	ENSG00000131979	0.668881	1.06922e-06	2.01035e-05	986.269	941.967	938.245	651.051	549.131
326625	MMAB	ENSG00000139428	-0.823636	1.07812e-06	2.02526e-05	1041.86	871.928	906.608	1542.02	1796.89
151230	KLHL23	ENSG00000213160	-2.47898	1.09388e-06	2.053e-05	265.497	216.206	94.9121	1162.67	1199.92
149773	APCDD1L-AS1	ENSG00000231290	-3.49569	1.11308e-06	2.08526e-05	3.83389	6.0903	4.94334	118.932	32.8881
55502	HES6	ENSG00000144485	-2.38304	1.15417e-06	2.15836e-05	354.635	393.84	250.133	2654.44	1131.15
9388	LIPG	ENSG00000101670	1.38541	1.16739e-06	2.18111e-05	8762.36	7025.16	5964.63	3119.92	2343.03
25946	ZNF385A	ENSG00000161642	-1.70913	1.16921e-06	2.18256e-05	115.975	71.0535	65.252	295.28	272.074
165186	TOGARAM2	ENSG00000189350	-3.30672	1.18037e-06	2.20141e-05	0.958473	1.01505	2.966	19.4803	21.9254
9334	B4GALT5	ENSG00000158470	1.20692	1.18562e-06	2.20923e-05	11871.6	16882.3	12056.8	5828.71	5834.15
9732	DOCK4	ENSG00000128512	-2.18109	1.19967e-06	2.23341e-05	54.633	132.972	92.9347	425.49	479.369
23261	CAMTA1	ENSG00000171735	-0.658908	1.20466e-06	2.24069e-05	969.975	857.718	831.469	1450.77	1353.39
79669	C3orf52	ENSG00000114529	-1.60583	1.20652e-06	2.24215e-05	184.027	267.973	277.816	620.293	897.945
4237	MFAP2	ENSG00000117122	-3.39225	1.22755e-06	2.27919e-05	2.87542	1.01505	2.966	20.5056	42.8542
29888	STRN4	ENSG00000090372	0.641069	1.26834e-06	2.35073e-05	13867.2	14052.4	14189.4	9790.38	8183.16
85409	NKD2	ENSG00000145506	1.97943	1.27387e-06	2.35887e-05	766.779	669.933	887.823	122.008	252.142
221416	C6orf223	ENSG00000181577	-2.02942	1.27977e-06	2.36769e-05	16.294	25.3763	17.796	63.5672	106.637
7538	ZFP36	ENSG00000128016	0.930384	1.28864e-06	2.38199e-05	4475.11	4032.79	4701.11	2582.68	2016.14
93429	LOC93429	ENSG00000268460	5.76875	1.29605e-06	2.39106e-05	86.2626	61.9181	215.529	0	0.996609
6772	STAT1	ENSG00000115415	1.33911	1.29697e-06	2.39106e-05	9010.61	12026.3	12995	5006.43	3831.96
6277	S100A6	ENSG00000197956	1.34964	1.31617e-06	2.42425e-05	160710	122835	149963	45352.1	66373.2
100422957	MIR3131	ENSG00000264755	-4.64419	1.35853e-06	2.49757e-05	0	0	0	12.3033	12.9559
1437	CSF2	ENSG00000164400	3.41858	1.3587e-06	2.49757e-05	36.422	95.4147	42.5127	5.12639	2.98983
375704	ENHO	ENSG00000168913	-3.34552	1.35958e-06	2.49757e-05	1.91695	1.01505	3.95467	39.9858	20.9288
283375	SLC39A5	ENSG00000139540	-5.18123	1.36226e-06	2.50028e-05	0	1.01505	1.97733	28.7078	354.793
25861	WHRN	ENSG00000095397	-2.85643	1.38616e-06	2.54002e-05	1.91695	3.04515	2.966	25.6319	18.9356
23176	SEPT8	ENSG00000164402	1.88315	1.38636e-06	2.54002e-05	12511	10901.6	10774.5	1957.26	3966.5
83666	PARP9	ENSG00000138496	1.85239	1.40075e-06	2.56414e-05	2593.63	3370.98	5047.15	1067.31	885.985
826	CAPNS1	ENSG00000126247	0.944796	1.40778e-06	2.57474e-05	31175.3	24969.2	33372.5	15527.8	15318.9
27163	NAAA	ENSG00000138744	1.14334	1.43753e-06	2.62216e-05	969.016	681.099	862.118	394.732	356.786
2302	FOXJ1	ENSG00000129654	-4.74457	1.43875e-06	2.62216e-05	0	3.04515	1.97733	216.334	36.8745
101927851	LOC101927851	ENSG00000238005	-1.99677	1.44899e-06	2.63844e-05	6.70931	9.13545	9.88667	41.0111	30.8949
5308	PITX2	ENSG00000164093	1.20142	1.47818e-06	2.68695e-05	762.945	936.891	857.175	430.617	302.969
6523	SLC5A1	ENSG00000100170	-5.04138	1.49172e-06	2.70919e-05	0	5.07525	0	179.424	366.752
118987	PDZD8	ENSG00000165650	-1.5934	1.5116e-06	2.74121e-05	3968.08	4044.98	2395.54	10203.6	11266.7
8775	NAPA	ENSG00000105402	0.567843	1.51198e-06	2.74121e-05	7957.24	7863.59	8580.64	5813.33	5149.48
83943	IMMP2L	ENSG00000184903	-1.22344	1.51557e-06	2.74532e-05	201.279	169.513	165.107	491.108	352.8
257407	C2orf72	ENSG00000204128	-4.57506	1.55582e-06	2.81333e-05	0.958473	1.01505	0.988667	86.1233	19.9322
5910	RAP1GDS1	ENSG00000138698	0.545966	1.56573e-06	2.82878e-05	1880.52	1792.58	1852.76	1343.11	1177.99
23022	PALLD	ENSG00000129116	-2.55306	1.57441e-06	2.84003e-05	86.2626	173.574	93.9234	498.285	1047.44
3092	HIP1	ENSG00000127946	0.927322	1.57468e-06	2.84003e-05	1602.57	1902.2	1919.99	846.88	1045.44
9168	TMSB10	ENSG00000034510	-0.561061	1.59116e-06	2.86725e-05	50451.2	51124	47821.8	68539.8	78557.7
84451	MAP3K21	ENSG00000143674	-1.63434	1.59367e-06	2.86929e-05	631.634	546.097	437.98	1315.43	2120.78
55819	RNF130	ENSG00000113269	-1.45008	1.6119e-06	2.89961e-05	383.389	419.216	445.889	1436.41	881.002
27076	LYPD3	ENSG00000124466	2.92013	1.6192e-06	2.90954e-05	103.515	78.1589	229.371	14.3539	15.9457
8971	H1FX	ENSG00000184897	-0.613977	1.62041e-06	2.90954e-05	1502.89	1504.3	1298.12	2205.37	2193.54
6867	TACC1	ENSG00000147526	-2.95708	1.62704e-06	2.91675e-05	306.711	107.595	94.9121	1578.93	1577.63
6305	SBF1	ENSG00000100241	0.644064	1.65888e-06	2.97128e-05	9768.76	9854.11	10691.4	5957.89	6953.34
7050	TGIF1	ENSG00000177426	-0.748852	1.68541e-06	3.01359e-05	2419.19	2728.46	2765.3	4071.38	4815.61
400743	LOC400743	ENSG00000204362	2.93312	1.6978e-06	3.0297e-05	49.8406	35.5268	24.7167	4.10111	3.98644
730101	LOC730101	ENSG00000216775	-2.10155	1.69872e-06	3.0297e-05	43.1313	41.6171	73.1614	300.406	179.39
818	CAMK2G	ENSG00000148660	0.900226	1.69879e-06	3.0297e-05	6725.61	5505.63	7131.26	3284.99	3600.75
10458	BAIAP2	ENSG00000175866	0.605221	1.70806e-06	3.04363e-05	5742.21	5138.18	6054.6	3675.62	3736.29
375612	LHFPL3	ENSG00000187416	-4.72023	1.71409e-06	3.04915e-05	0	1.01505	0	27.6825	18.9356
167227	DCP2	ENSG00000172795	0.5285	1.73298e-06	3.07749e-05	3024.94	3374.03	3141	2289.45	2115.8
162989	DEDD2	ENSG00000160570	0.94536	1.75081e-06	3.10649e-05	3893.32	3550.65	3726.29	1646.6	2200.51
8645	KCNK5	ENSG00000164626	1.60959	1.76108e-06	3.12205e-05	7135.83	4299.75	7010.64	1761.43	2163.64
5097	PCDH1	ENSG00000156453	1.02048	1.85183e-06	3.27455e-05	9986.33	7651.45	10484.8	4531.73	4650.18
7802	DNALI1	ENSG00000163879	-3.76391	1.86522e-06	3.29543e-05	6.70931	2.0301	5.932	39.9858	163.444
23401	FRAT2	ENSG00000181274	-0.842256	1.89004e-06	3.33645e-05	540.579	538.992	591.223	888.916	1115.21
63874	ABHD4	ENSG00000100439	1.02696	1.89542e-06	3.34028e-05	1138.67	1055.65	1193.32	636.698	464.42
10466	COG5	ENSG00000164597	0.708697	1.90962e-06	3.36245e-05	3035.48	3038.05	3255.68	2081.31	1716.16
3373	HYAL1	ENSG00000114378	-3.06733	1.92256e-06	3.38238e-05	4.79237	4.0602	13.8413	55.365	100.657
169693	TMEM252	ENSG00000181778	-4.58874	1.93475e-06	3.40094e-05	0	0	0	13.3286	10.9627
2931	GSK3A	ENSG00000105723	0.726395	1.95964e-06	3.44179e-05	5424.96	5177.77	6234.54	3225.52	3542.94
10020	GNE	ENSG00000159921	1.41306	1.96184e-06	3.44274e-05	4736.77	4746.38	3222.07	1361.57	1763
11227	GALNT5	ENSG00000136542	-4.25813	1.97713e-06	3.46665e-05	6.70931	2.0301	4.94334	39.9858	308.949
1213	CLTC	ENSG00000141367	0.604279	2.05688e-06	3.59133e-05	26843	29509.5	30239.4	20073.9	17848.3
79642	ARSJ	ENSG00000180801	-1.91098	2.0773e-06	3.62395e-05	946.013	940.952	574.416	4023.19	2433.72
79567	RIPOR1	ENSG00000039523	-1.24191	2.08555e-06	3.6353e-05	1220.14	1266.78	1492.89	3760.72	2590.19
116113	FOXP4	ENSG00000137166	-1.17964	2.10952e-06	3.67399e-05	3681.5	2983.23	2603.16	7789.04	6351.39
1946	EFNA5	ENSG00000184349	1.05674	2.12896e-06	3.70475e-05	2020.46	1862.62	1577.91	975.039	762.406
222643	UNC5CL	ENSG00000124602	-3.03082	2.13834e-06	3.71795e-05	4.79237	4.0602	15.8187	69.7189	94.6778
9595	CYTIP	ENSG00000115165	-4.80935	2.17506e-06	3.7755e-05	0	0	0	26.6572	10.9627
10194	TSHZ1	ENSG00000179981	1.15719	2.21705e-06	3.84517e-05	1246.97	1611.9	1387.1	535.195	721.545
2852	GPER1	ENSG00000164850	-1.71736	2.23482e-06	3.86997e-05	36.422	30.4515	30.6487	138.413	82.7185
2152	F3	ENSG00000117525	-1.88527	2.23507e-06	3.86997e-05	88.1795	61.9181	54.3767	329.114	197.329
22848	AAK1	ENSG00000115977	1.20334	2.25455e-06	3.90044e-05	809.91	1029.26	827.515	321.937	441.498
285758	LINC01268	ENSG00000227502	-2.83556	2.31411e-06	4.00016e-05	2.87542	4.0602	1.97733	30.7583	18.9356
4739	NEDD9	ENSG00000111859	-2.04835	2.34012e-06	4.04177e-05	366.137	443.577	397.444	1089.87	2433.72
57479	PRR12	ENSG00000126464	0.649707	2.35298e-06	4.0606e-05	6812.83	6856.66	8021.06	4662.96	4538.56
6786	STIM1	ENSG00000167323	1.3653	2.36977e-06	4.08619e-05	9532.02	9006.54	6011.1	3120.95	3129.35
10317	B3GALT5	ENSG00000183778	3.15534	2.37814e-06	4.09722e-05	3452.42	3310.08	4598.29	117.907	546.142
23035	PHLPP2	ENSG00000040199	0.857068	2.41257e-06	4.1531e-05	3577.02	2915.22	3141	1918.3	1613.51
80176	SPSB1	ENSG00000171621	2.18797	2.41672e-06	4.15681e-05	1479.88	1339.87	1806.3	186.601	443.491
79801	SHCBP1	ENSG00000171241	0.529778	2.49407e-06	4.28275e-05	1584.36	1804.76	1712.37	1189.32	1164.04
100128531	LOC100128531	ENSG00000203280	-1.64207	2.57173e-06	4.41248e-05	22.0449	24.3612	24.7167	59.4661	92.6846
9854	C2CD2L	ENSG00000172375	0.759144	2.58795e-06	4.43663e-05	2492.99	2154.95	2027.76	1258.02	1364.36
2840	GPR17	ENSG00000144230	-4.5908	2.60591e-06	4.46376e-05	0	1.01505	0	20.5056	19.9322
23348	DOCK9	ENSG00000088387	1.5132	2.65672e-06	4.54329e-05	6498.45	5964.44	7161.91	1653.77	2827.38
5922	RASA2	ENSG00000155903	0.829462	2.67229e-06	4.56616e-05	547.288	611.06	520.039	342.443	285.03
7066	THPO	ENSG00000090534	-3.19313	2.7216e-06	4.6466e-05	5.75084	1.01505	5.932	66.6431	32.8881
101927111	SUCLG2-AS1	ENSG00000241316	-2.46394	2.72955e-06	4.65636e-05	3.83389	7.10535	3.95467	23.5814	36.8745
91661	ZNF765	ENSG00000196417	0.651141	2.85685e-06	4.86155e-05	898.089	853.657	969.883	541.347	611.918
253012	HEPACAM2	ENSG00000188175	-5.22143	2.86068e-06	4.8641e-05	0.958473	1.01505	0	308.609	19.9322
166012	CHST13	ENSG00000180767	-2.93846	2.86709e-06	4.871e-05	1.91695	4.0602	0.988667	18.455	23.9186
22925	PLA2R1	ENSG00000153246	1.6216	2.88021e-06	4.8893e-05	2276.37	1766.19	2329.3	848.93	493.321
123207	C15orf40	ENSG00000169609	-0.51874	2.90792e-06	4.93232e-05	704.478	675.008	631.758	938.129	984.65
80339	PNPLA3	ENSG00000100344	3.35133	2.92123e-06	4.94719e-05	22.0449	25.3763	33.6147	1.02528	2.98983
221749	PXDC1	ENSG00000168994	1.83809	2.92145e-06	4.94719e-05	3136.12	3498.88	2796.94	1126.78	560.094
29919	WDR98	ENSG00000141452	0.631365	2.93889e-06	4.96864e-05	793.616	757.228	815.651	469.577	547.138
22870	PPP6R1	ENSG00000105063	0.637351	2.96732e-06	5.00856e-05	15559.9	16340.3	17364	9738.09	11341.4
100505854	APTR	ENSG00000214293	-0.678834	2.98386e-06	5.02993e-05	298.085	286.244	277.816	427.541	494.318
7410	VAV2	ENSG00000160293	-1.28239	2.98482e-06	5.02993e-05	2217.91	2211.79	1493.88	5166.38	4571.44
1768	DNAH6	ENSG00000115423	-2.02633	2.99351e-06	5.0405e-05	4.79237	8.1204	7.90934	27.6825	31.8915
25800	SLC39A6	ENSG00000141424	0.505692	3.05049e-06	5.13228e-05	4277.67	4245.96	4756.48	3053.28	3177.19
400997	ACOXL-AS1	ENSG00000204581	4.88074	3.05433e-06	5.13458e-05	19.1695	21.3161	26.694	0	0
4060	LUM	ENSG00000139329	-5.17827	3.06224e-06	5.14373e-05	0	0	0.988667	20.5056	384.691
4248	MGAT3	ENSG00000128268	3.14914	3.12452e-06	5.23565e-05	993.937	644.557	2681.27	142.514	109.627
90378	SAMD1	ENSG00000141858	-0.836952	3.47336e-06	5.80614e-05	1746.34	1609.87	1463.23	3168.11	2593.18
1464	CSPG4	ENSG00000173546	-3.8966	3.53944e-06	5.91186e-05	1838.35	256.808	413.263	26553.7	15416.5
7015	TERT	ENSG00000164362	-4.28865	3.55584e-06	5.931e-05	1.91695	3.04515	0.988667	21.5308	143.512
4179	CD46	ENSG00000117335	0.619123	3.5566e-06	5.931e-05	11200.7	11599	13289.7	7829.02	7811.42
780	DDR1	ENSG00000204580	1.02342	3.56576e-06	5.9415e-05	13520.2	14315.3	14820.1	5783.59	8108.41
6546	SLC8A1	ENSG00000183023	2.75625	3.61883e-06	6.01789e-05	37.3805	70.0385	85.0254	11.2781	4.98304
257396	LOC257396	ENSG00000247796	-1.04587	3.62027e-06	6.01789e-05	60.3838	64.9632	63.2747	115.856	145.505
634	CEACAM1	ENSG00000079385	1.40932	3.62029e-06	6.01789e-05	6906.76	5964.44	7421.93	3085.06	1914.49
523	ATP6V1A	ENSG00000114573	0.818274	3.66474e-06	6.07729e-05	7426.25	7211.93	6182.14	4265.16	3578.82
221150	SKA3	ENSG00000165480	0.664808	3.66479e-06	6.07729e-05	2993.31	3291.81	3252.72	2171.54	1831.77
80820	EEPD1	ENSG00000122547	-1.72963	3.67226e-06	6.08484e-05	577.001	335.982	577.382	1438.46	1974.28
647024	C6orf132	ENSG00000188112	1.1152	3.6828e-06	6.09555e-05	5566.81	5098.6	5171.72	1961.36	2868.24
27243	CHMP2A	ENSG00000130724	0.657779	3.68459e-06	6.09555e-05	8026.25	7237.31	8583.61	5275.06	4783.72
140467	ZNF358	ENSG00000198816	-3.12575	3.76477e-06	6.22324e-05	14.3771	12.1806	19.7733	69.7189	272.074
6318	SERPINB4	ENSG00000206073	5.40212	3.81923e-06	6.30324e-05	43.1313	111.656	395.467	1.02528	0
7027	TFDP1	ENSG00000198176	0.753216	3.86355e-06	6.37134e-05	30818.7	28365.6	29674.8	15579.1	19468.8
64788	LMF1	ENSG00000260807	-4.2511	3.87662e-06	6.38783e-05	0	2.0301	0.988667	19.4803	54.8135
101927482	LOC101927482	ENSG00000229056	4.92248	3.90065e-06	6.42233e-05	15.3356	40.602	27.6827	0	0
151827	LRRC34	ENSG00000171757	1.39722	3.94832e-06	6.49053e-05	58.4669	57.8579	50.422	21.5308	19.9322
5831	PYCR1	ENSG00000183010	-0.911737	3.97295e-06	6.52071e-05	4131.98	3939.41	3103.43	7139.01	6946.36
54625	PARP14	ENSG00000173193	1.86725	4.01783e-06	6.58746e-05	5329.11	7996.57	9403.21	2463.74	1505.88
91543	RSAD2	ENSG00000134321	3.70262	4.01995e-06	6.58746e-05	88.1795	172.559	386.569	16.4044	3.98644
8879	SGPL1	ENSG00000166224	0.651947	4.03551e-06	6.60255e-05	6694.94	6665.84	7485.2	4733.71	4095.07
1184	CLCN5	ENSG00000171365	-1.45175	4.04723e-06	6.61652e-05	92.9719	133.987	139.402	394.732	287.023
518	ATP5G3	ENSG00000154518	0.531456	4.05284e-06	6.62049e-05	9783.14	10290.6	10088.4	6460.28	7437.69
389384	C6orf222	ENSG00000189325	2.87297	4.0759e-06	6.65292e-05	63.2592	49.7375	126.549	6.15167	11.9593
171177	RHOV	ENSG00000104140	1.84391	4.0879e-06	6.66728e-05	420.77	279.139	566.506	104.578	120.59
64121	RRAGC	ENSG00000116954	0.613602	4.09748e-06	6.67768e-05	965.183	1017.08	1116.21	699.24	648.792
1384	CRAT	ENSG00000095321	1.59893	4.18146e-06	6.8092e-05	7745.42	5999.96	4272.03	1754.25	2101.85
10007	GNPDA1	ENSG00000113552	-0.995741	4.19448e-06	6.82506e-05	1732.92	2322.44	1935.81	4337.95	3678.48
127294	MYOM3	ENSG00000142661	-2.49576	4.20291e-06	6.83342e-05	538.662	228.386	706.897	3077.88	3129.35
201163	FLCN	ENSG00000154803	-0.54477	4.28883e-06	6.96767e-05	355.594	358.313	374.705	507.513	552.121
3109	HLA-DMB	ENSG00000242574	-3.69043	4.46967e-06	7.23885e-05	0	1.01505	1.97733	19.4803	17.939
115019	SLC26A9	ENSG00000174502	-4.71947	4.52726e-06	7.32071e-05	0.958473	2.0301	1.97733	15.3792	298.983
55588	MED29	ENSG00000063322	0.64584	4.66561e-06	7.52392e-05	5458.51	6202.97	6606.28	3848.89	3920.66
9600	PITPNM1	ENSG00000110697	1.07272	4.6674e-06	7.52392e-05	3345.07	4167.8	3752.98	1502.03	2039.06
348761	SPATA3-AS1	ENSG00000238062	-2.10841	4.68949e-06	7.55367e-05	6.70931	6.0903	3.95467	24.6067	26.9084
1432	MAPK14	ENSG00000112062	0.549205	4.74577e-06	7.63842e-05	4633.26	4229.71	4924.55	3180.41	3094.47
348013	TMEM255B	ENSG00000184497	5.42149	4.85233e-06	7.79786e-05	34.505	115.716	243.212	1.02528	0
222	ALDH3B2	ENSG00000132746	3.80451	4.95181e-06	7.95158e-05	325.881	168.498	1292.19	28.7078	18.9356
50674	NEUROG3	ENSG00000122859	-5.10214	4.9595e-06	7.95778e-05	0	1.01505	0	156.868	18.9356
65108	MARCKSL1	ENSG00000175130	-1.13121	5.00582e-06	8.01972e-05	9912.53	10333.2	14066.8	26718.7	23878.7
132321	C4orf33	ENSG00000151470	0.742047	5.01971e-06	8.03578e-05	355.594	332.936	399.422	212.233	220.251
8445	DYRK2	ENSG00000127334	-0.791166	5.07121e-06	8.11199e-05	1117.58	1158.17	1378.2	2236.13	1993.22
100287898	TTC34	ENSG00000215912	-2.3	5.111e-06	8.16935e-05	5.75084	8.1204	10.8753	31.7836	56.8067
30812	SOX8	ENSG00000005513	-4.93711	5.12266e-06	8.18169e-05	0	2.0301	0	28.7078	131.552
81603	TRIM8	ENSG00000171206	0.763216	5.22313e-06	8.33576e-05	5124.96	5282.32	6021.97	3495.17	2939
83856	FSD1L	ENSG00000106701	-1.85684	5.23077e-06	8.34156e-05	64.2177	89.3244	45.4787	297.331	205.301
8647	ABCB11	ENSG00000073734	3.14049	5.3281e-06	8.48376e-05	25.8788	69.0234	78.1047	6.15167	3.98644
10650	PRELID3A	ENSG00000141391	-3.20255	5.42062e-06	8.62446e-05	9.58473	24.3612	5.932	98.4267	221.247
928	CD9	ENSG00000010278	2.21153	5.47495e-06	8.70424e-05	21003	16884.3	25228.8	2449.39	5934.81
7008	TEF	ENSG00000167074	0.677933	5.48933e-06	8.72045e-05	1129.08	1260.69	1140.92	793.565	674.704
3581	IL9R	ENSG00000124334	5.3854	5.52535e-06	8.77097e-05	42.1728	83.2341	275.838	0	0.996609
85301	COL27A1	ENSG00000196739	-4.30938	5.66478e-06	8.97307e-05	11.5017	0	0	2141.81	2021.12
9479	MAPK8IP1	ENSG00000121653	-1.4468	5.66561e-06	8.97307e-05	16.294	18.2709	17.796	53.3145	43.8508
286204	CRB2	ENSG00000148204	1.15731	5.68343e-06	8.99444e-05	139.937	112.671	129.515	48.1881	64.7796
10050	SLC17A4	ENSG00000146039	-4.60315	5.70179e-06	9.01663e-05	0	0	0	21.5308	8.96948
144811	LACC1	ENSG00000179630	1.17238	5.71188e-06	9.02573e-05	537.703	484.179	419.195	175.323	246.162
6122	RPL3	ENSG00000100316	-0.536253	5.7296e-06	9.04685e-05	58419.9	60253.4	56834.5	91056	78800.9
102723775	LINC01315	ENSG00000229891	-2.14515	5.74545e-06	9.06499e-05	63.2592	42.6321	23.728	193.778	217.261
11329	STK38	ENSG00000112079	0.762634	5.76778e-06	9.09332e-05	2533.24	2720.33	3203.28	1652.75	1660.35
65010	SLC26A6	ENSG00000225697	-0.960244	5.81872e-06	9.16669e-05	428.438	331.921	435.014	727.947	832.168
10814	CPLX2	ENSG00000145920	-4.3785	5.83917e-06	9.19194e-05	0	0	0	10.2528	9.96609
100506779	TSPOAP1-AS1	ENSG00000265148	-2.38171	5.86629e-06	9.22765e-05	5.75084	7.10535	3.95467	23.5814	40.861
126129	CPT1C	ENSG00000169169	3.7598	5.89009e-06	9.25808e-05	60.3838	20.301	87.0027	2.05056	2.98983
374443	LOC374443	ENSG00000256594	1.32278	5.92486e-06	9.30213e-05	87.2211	71.0535	99.8554	34.8595	32.8881
317649	EIF4E3	ENSG00000163412	-4.48676	5.92706e-06	9.30213e-05	2.87542	4.0602	1.97733	19.4803	361.769
10331	B3GNT3	ENSG00000179913	1.02249	5.99926e-06	9.40834e-05	3110.25	2864.47	4011.02	1650.7	1602.55
6514	SLC2A2	ENSG00000163581	-4.64422	6.06162e-06	9.49459e-05	0	1.01505	0	15.3792	36.8745
5463	POU6F1	ENSG00000184271	-2.61594	6.11596e-06	9.5697e-05	4.79237	6.0903	3.95467	22.5561	46.8406
8862	APLN	ENSG00000171388	-4.50171	6.1428e-06	9.60448e-05	0	1.01505	0	25.6319	14.9491
9636	ISG15	ENSG00000187608	1.84543	6.16994e-06	9.63967e-05	5384.7	6623.2	9409.15	2370.44	1426.15
23366	KIAA0895	ENSG00000164542	-1.95142	6.22312e-06	9.71545e-05	44.0898	74.0987	78.1047	196.853	336.854
3742	KCNA6	ENSG00000130035	-2.34656	6.24769e-06	9.74649e-05	6.70931	3.04515	8.89801	42.0364	27.905
3784	KCNQ1	ENSG00000053918	-4.46278	6.35848e-06	9.90447e-05	19.1695	39.587	2.966	262.471	2372.93
145773	FAM81A	ENSG00000157470	-0.948128	6.44917e-06	0.000100272	703.519	562.338	549.699	1075.52	1273.67
100507377	LOC100507377	ENSG00000251138	-4.44627	6.45175e-06	0.000100272	0	0	0	8.20222	14.9491
7625	ZNF74	ENSG00000185252	-1.02157	6.52708e-06	0.000101292	742.817	837.416	848.277	1389.25	1921.46
100129484	LOC100129484	ENSG00000234432	-1.39907	6.77801e-06	0.000105029	23.9618	26.3913	16.8073	62.542	57.8033
1536	CYBB	ENSG00000165168	1.51044	6.79356e-06	0.000105191	69.0101	63.9482	48.4447	20.5056	20.9288
83937	RASSF4	ENSG00000107551	-2.51499	6.87232e-06	0.000106332	2.87542	5.07525	1.97733	23.5814	18.9356
10808	HSPH1	ENSG00000120694	1.02398	7.00596e-06	0.000108238	29905.3	29206	28704	16849.4	11726.1
80004	ESRP2	ENSG00000103067	0.68613	7.11968e-06	0.000109751	6906.76	6227.33	7068.97	4532.75	3820
3727	JUND	ENSG00000130522	-1.34381	7.13258e-06	0.000109868	1142.5	992.719	1330.75	2366.34	3599.75
10265	IRX5	ENSG00000176842	-1.98148	7.14205e-06	0.000109933	48.8821	36.5418	84.0367	254.269	218.257
100507308	TARID	ENSG00000227954	-4.1694	7.19506e-06	0.000110667	0.958473	1.01505	0	25.6319	16.9424
7349	UCN	ENSG00000163794	-1.5976	7.38587e-06	0.000113518	14.3771	10.1505	11.864	36.91	38.8677
101928099	PCAT7	ENSG00000231806	-1.26535	7.44787e-06	0.000114386	42.1728	35.5268	29.66	78.9464	95.6744
4647	MYO7A	ENSG00000137474	-1.21942	7.49894e-06	0.000115085	38.3389	54.8127	39.5467	109.705	98.6643
25924	MYRIP	ENSG00000170011	-3.4215	7.51068e-06	0.00011518	0.958473	3.04515	1.97733	43.0617	16.9424
23332	CLASP1	ENSG00000074054	0.539976	7.5659e-06	0.000115942	3995.87	4616.45	4094.07	2901.54	2918.07
196527	ANO6	ENSG00000177119	0.84724	7.62838e-06	0.000116813	6770.66	6810.99	8213.85	4385.11	3657.55
55680	RUFY2	ENSG00000204130	0.637328	7.66662e-06	0.000117226	560.707	568.428	509.164	372.176	328.881
55567	DNAH3	ENSG00000158486	2.62373	7.68636e-06	0.000117442	104.474	71.0535	161.153	22.5561	8.96948
6402	SELL	ENSG00000188404	3.91515	7.86116e-06	0.000120024	622.049	143.122	1526.5	12.3033	35.8779
64418	TMEM168	ENSG00000146802	-1.64972	8.05383e-06	0.000122682	469.652	550.157	548.71	2222.8	1167.03
151050	KANSL1L	ENSG00000144445	-1.32197	8.05886e-06	0.000122682	206.072	256.808	220.473	703.341	454.454
6997	TDGF1	ENSG00000241186	-2.9379	8.0749e-06	0.000122836	3.83389	2.0301	3.95467	43.0617	18.9356
829	CAPZA1	ENSG00000116489	0.688528	8.08912e-06	0.000122963	9379.62	10281.4	10352.3	6785.29	5601.94
84960	CCDC183	ENSG00000213213	-1.84727	8.1824e-06	0.000124199	23.9618	22.3311	15.8187	98.4267	57.8033
3268	AGFG2	ENSG00000106351	1.15658	8.22929e-06	0.000124729	1810.56	1400.77	1901.21	652.077	860.073
4756	NEO1	ENSG00000067141	-2.56433	8.24975e-06	0.000124948	352.718	701.4	219.484	2459.64	3275.85
9958	USP15	ENSG00000135655	0.584697	8.30105e-06	0.000125633	2023.34	1958.03	1878.47	1402.58	1198.92
100506060	SMG1P7	ENSG00000261556	0.881573	8.31082e-06	0.00012569	167.733	149.212	140.391	83.0475	81.7219
153	ADRB1	ENSG00000043591	-4.37047	8.34203e-06	0.00012607	0	1.01505	0	19.4803	14.9491
2353	FOS	ENSG00000170345	-1.18725	8.34998e-06	0.000126099	584.669	494.329	446.878	1370.8	973.687
9871	SEC24D	ENSG00000150961	1.71292	8.51318e-06	0.000128377	3179.26	3177.11	4722.86	1367.72	803.267
140680	C20orf96	ENSG00000196476	-2.37613	8.54639e-06	0.000128784	45.0482	50.7525	101.833	268.623	490.332
7358	UGDH	ENSG00000109814	-1.6313	8.58716e-06	0.000129305	2040.59	2896.95	2473.65	10077.5	5721.53
8874	ARHGEF7	ENSG00000102606	0.831288	8.59656e-06	0.000129353	4926.55	4594.12	4647.73	2285.34	3001.79
91409	CCDC74B	ENSG00000152076	-2.40317	8.61247e-06	0.000129498	4.79237	2.0301	4.94334	19.4803	26.9084
10164	CHST4	ENSG00000140835	-3.99333	8.62424e-06	0.000129582	1.91695	4.0602	1.97733	20.5056	140.522
223075	CCDC129	ENSG00000180347	-4.34014	8.67035e-06	0.00013018	0	0	0	12.3033	7.97287
51690	LSM7	ENSG00000130332	-0.604341	8.79348e-06	0.000131757	1766.47	1895.1	1620.43	2552.94	2808.44
5791	PTPRE	ENSG00000132334	2.40397	8.79434e-06	0.000131757	1064.86	952.117	832.458	78.9464	242.176
85285	KRTAP4-1	ENSG00000198443	1.94816	8.8208e-06	0.000132058	35.4635	49.7375	57.3427	14.3539	8.96948
100128640	ACVR2B-AS1	ENSG00000229589	-2.55747	8.85463e-06	0.000132469	1.91695	3.04515	7.90934	25.6319	31.8915
1139	CHRNA7	ENSG00000175344	-3.87137	8.86232e-06	0.000132489	2.87542	1.01505	0	47.1628	18.9356
256815	C10orf67	ENSG00000179133	4.69949	8.97459e-06	0.000134071	21.0864	30.4515	12.8527	0	0
1645	AKR1C1	ENSG00000187134	-2.82653	9.05473e-06	0.000135171	350.801	766.363	468.628	6882.69	2145.7
6725	SRMS	ENSG00000125508	1.8314	9.11466e-06	0.000135968	207.03	178.649	322.306	75.8706	50.8271
5919	RARRES2	ENSG00000106538	2.98991	9.12567e-06	0.000136035	1001.6	697.34	2266.03	75.8706	186.366
2529	FUT7	ENSG00000180549	-2.82025	9.29159e-06	0.000138409	3.83389	1.01505	6.92067	41.0111	25.9118
6310	ATXN1	ENSG00000124788	-0.931983	9.3077e-06	0.000138467	1131	1346.97	1023.27	2427.86	2051.02
57414	RHBDD2	ENSG00000005486	0.53296	9.30879e-06	0.000138467	3622.07	3120.26	3308.08	2348.91	2277.25
64400	AKTIP	ENSG00000166971	0.868046	9.64034e-06	0.000142989	1156.88	995.764	1209.14	545.448	676.697
51129	ANGPTL4	ENSG00000167772	2.1522	9.72182e-06	0.000144095	52.716	31.4666	61.2974	10.2528	9.96609
29881	NPC1L1	ENSG00000015520	-3.25619	9.80556e-06	0.000145233	1.91695	1.01505	0.988667	18.455	14.9491
9659	PDE4DIP	ENSG00000178104	0.805039	9.85279e-06	0.000145828	1900.65	2152.92	2335.23	1319.53	1109.23
23205	ACSBG1	ENSG00000103740	2.51059	9.991e-06	0.000147664	56.5499	32.4816	78.1047	10.2528	6.97626
644	BLVRA	ENSG00000106605	3.55525	1.00512e-05	0.000148447	577.001	612.075	906.608	66.6431	6.97626
389812	LCN15	ENSG00000177984	-4.31149	1.03179e-05	0.000152279	0.958473	0	0	16.4044	15.9457
1846	DUSP4	ENSG00000120875	2.66603	1.03617e-05	0.000152817	3472.55	1331.75	1103.35	290.154	238.19
1852	DUSP9	ENSG00000130829	4.75869	1.04341e-05	0.000153776	50.7991	25.3763	12.8527	0	0
203228	C9orf72	ENSG00000147894	-1.28252	1.08003e-05	0.000158722	33.5466	42.6321	47.456	114.831	88.6982
9467	SH3BP5	ENSG00000131370	2.69631	1.084e-05	0.000159	208.947	227.371	197.733	10.2528	44.8474
79006	METRN	ENSG00000103260	-0.921335	1.08492e-05	0.000159	511.825	413.125	570.461	943.256	955.748
100506737	LINC01589	ENSG00000238120	2.24476	1.08787e-05	0.000159312	30.6711	40.602	30.6487	3.07583	9.96609
91057	CCDC34	ENSG00000109881	-1.30257	1.09149e-05	0.000159729	524.285	452.712	629.781	1091.92	1593.58
1767	DNAH5	ENSG00000039139	-3.05522	1.09354e-05	0.000159917	9.58473	8.1204	24.7167	82.0222	219.254
30011	SH3KBP1	ENSG00000147010	0.57619	1.09432e-05	0.000159919	9110.29	9897.76	9406.18	5847.16	6840.72
111	ADCY5	ENSG00000173175	-4.39795	1.10436e-05	0.000161158	6.70931	9.13545	4.94334	26.6572	853.097
91775	NXPE3	ENSG00000144815	-1.35002	1.11089e-05	0.000161999	159.107	241.582	266.94	569.029	586.006
388	RHOB	ENSG00000143878	-2.1735	1.12414e-05	0.000163702	1018.86	1071.89	1184.42	2905.64	7769.56
60468	BACH2	ENSG00000112182	-4.49156	1.13027e-05	0.000164478	0	0	0	20.5056	7.97287
3757	KCNH2	ENSG00000055118	-3.7157	1.13704e-05	0.000165348	7.66779	10.1505	50.422	679.759	314.928
22898	DENND3	ENSG00000105339	1.12354	1.13921e-05	0.000165547	2613.76	2341.72	2277.89	880.714	1309.54
253832	ZDHHC20	ENSG00000180776	0.702077	1.16382e-05	0.000168888	3367.12	3551.66	3865.69	2405.3	2003.18
11182	SLC2A6	ENSG00000160326	2.49943	1.16731e-05	0.00016918	2512.16	1554.04	1064.79	160.969	369.742
80742	PRR3	ENSG00000204576	-0.567604	1.16746e-05	0.00016918	385.306	410.08	416.229	633.622	565.077
27439	TMEM121B	ENSG00000183307	-1.56371	1.23774e-05	0.00017899	15.3356	11.1656	15.8187	48.1881	37.8711
54809	SAMD9	ENSG00000205413	1.86715	1.25455e-05	0.000181191	3147.63	5842.63	6504.44	1150.36	1540.76
105372840	LINC01694	ENSG00000233922	1.61288	1.2547e-05	0.000181191	58.4669	63.9482	54.3767	12.3033	24.9152
116986	AGAP2	ENSG00000135439	1.86877	1.26448e-05	0.000182477	373.805	172.559	292.646	73.82	71.7558
147166	TRIM16L	ENSG00000108448	-0.978075	1.27625e-05	0.000184047	815.661	1075.95	795.877	1868.06	1685.27
85012	TCEAL3	ENSG00000196507	-1.7174	1.28965e-05	0.000185851	50.7991	55.8278	93.9234	196.853	260.115
409	ARRB2	ENSG00000141480	-1.01342	1.29579e-05	0.000186606	917.259	914.56	819.605	1490.75	2104.84
132989	C4orf36	ENSG00000163633	-0.703094	1.31247e-05	0.000188877	112.141	121.806	112.708	190.702	186.366
644943	RASSF10	ENSG00000189431	-2.27504	1.31758e-05	0.000189481	113.1	93.3846	81.0707	744.352	276.061
9760	TOX	ENSG00000198846	-4.79756	1.32434e-05	0.000190322	0	1.01505	0.988667	151.741	14.9491
9455	HOMER2	ENSG00000103942	-1.86428	1.33204e-05	0.000191297	29.7127	18.2709	29.66	72.7947	125.573
10379	IRF9	ENSG00000213928	1.65928	1.35098e-05	0.000193883	48.8821	58.8729	56.354	22.5561	10.9627
4337	MOCS1	ENSG00000124615	-4.1697	1.37096e-05	0.000196603	1.91695	5.07525	2.966	20.5056	260.115
51533	PHF7	ENSG00000010318	-1.20929	1.39127e-05	0.000199252	38.3389	29.4365	31.6374	69.7189	85.7084
257313	UTS2B	ENSG00000188958	-3.52755	1.39271e-05	0.000199322	0.958473	3.04515	0	29.7331	15.9457
220992	ZNF485	ENSG00000198298	-0.89137	1.39886e-05	0.000199935	179.234	150.227	142.368	316.811	270.081
51760	SYT17	ENSG00000103528	-3.29529	1.39892e-05	0.000199935	0.958473	1.01505	1.97733	13.3286	21.9254
80205	CHD9	ENSG00000177200	0.612184	1.43076e-05	0.000204205	1904.49	1989.5	1981.29	1159.59	1398.24
199731	CADM4	ENSG00000105767	-1.70429	1.43282e-05	0.000204358	124.602	109.625	175.983	580.307	345.823
153642	ARSK	ENSG00000164291	-1.05724	1.45916e-05	0.000207745	45.0482	56.8428	53.388	98.4267	118.596
3588	IL10RB	ENSG00000243646	0.973408	1.46045e-05	0.000207745	381.472	435.457	528.937	225.561	228.223
24138	IFIT5	ENSG00000152778	1.56743	1.47007e-05	0.000208955	517.576	637.452	957.03	238.89	222.244
5467	PPARD	ENSG00000112033	0.837712	1.47176e-05	0.000209052	3918.24	3124.32	3647.19	1804.49	2165.63
10461	MERTK	ENSG00000153208	-1.72253	1.48494e-05	0.00021078	29.7127	40.602	52.3994	171.221	109.627
5538	PPT1	ENSG00000131238	-0.530597	1.49707e-05	0.000212212	6835.83	6790.69	6230.58	8973.23	10170.4
284948	SH2D6	ENSG00000152292	-1.92856	1.5181e-05	0.000214901	13.4186	7.10535	7.90934	31.7836	44.8474
7103	TSPAN8	ENSG00000127324	-3.48781	1.5267e-05	0.000215971	548.247	635.421	80.0821	5848.19	8481.14
7178	TPT1	ENSG00000133112	0.508596	1.53143e-05	0.000216493	29186.5	33466.2	33323	22512	22418.7
2683	B4GALT1	ENSG00000086062	1.3251	1.53486e-05	0.00021683	9708.38	9402.41	7628.56	4289.76	2699.81
4826	NNAT	ENSG00000053438	1.28968	1.53736e-05	0.000217036	102.557	78.1589	75.1387	31.7836	36.8745
100216001	LINC00704	ENSG00000231298	-2.19157	1.55688e-05	0.000219494	12.4602	7.10535	16.8073	44.087	76.7389
57705	WDFY4	ENSG00000128815	-4.27914	1.56083e-05	0.000219902	0	0	0	13.3286	6.97626
6624	FSCN1	ENSG00000075618	-2.0704	1.57269e-05	0.000221422	19.1695	32.4816	49.4334	174.297	129.559
64077	LHPP	ENSG00000107902	-1.8353	1.57512e-05	0.000221615	165.816	104.55	78.1047	493.159	377.715
2049	EPHB3	ENSG00000182580	-3.91081	1.59702e-05	0.000224533	54.633	17.2559	215.529	3727.91	1861.67
421	ARVCF	ENSG00000099889	-1.57886	1.59802e-05	0.000224533	3734.21	2761.95	2291.73	7073.39	10971.7
101928079	SLC44A3-AS1	ENSG00000224081	-2.44795	1.61539e-05	0.000226514	20.1279	17.2559	5.932	69.7189	108.63
7428	VHL	ENSG00000134086	-0.649097	1.65864e-05	0.000232266	1123.33	1192.68	1195.3	1660.95	2017.14
57407	NMRAL1	ENSG00000153406	-0.641174	1.66426e-05	0.000232896	1511.51	1347.99	1360.41	2374.54	2022.12
55366	LGR4	ENSG00000205213	-4.01991	1.67054e-05	0.000233618	96.8058	15.2258	307.476	4545.06	5108.62
54800	KLHL24	ENSG00000114796	-1.5498	1.69261e-05	0.000236404	117.892	145.152	222.45	489.058	486.345
10579	TACC2	ENSG00000138162	-1.07942	1.69274e-05	0.000236404	1155.92	797.83	859.152	2099.77	1901.53
54838	WBP1L	ENSG00000166272	0.737008	1.69911e-05	0.000237134	3384.37	3411.58	4183.05	2253.56	2124.77
79887	PLBD1	ENSG00000121316	-3.40847	1.70094e-05	0.00023723	27.7957	5.07525	4.94334	215.308	180.386
84816	RTN4IP1	ENSG00000130347	-0.719607	1.70461e-05	0.000237582	202.238	207.07	244.201	348.595	370.738
23764	MAFF	ENSG00000185022	0.726989	1.71796e-05	0.000239284	1297.77	1380.47	1094.45	758.706	756.426
100505501	LOC100505501	ENSG00000167912	-4.54357	1.73756e-05	0.000241852	0	1.01505	0	44.087	12.9559
80017	DGLUCY	ENSG00000133943	-0.974211	1.7412e-05	0.000242196	613.423	445.607	496.311	951.458	1100.26
26298	EHF	ENSG00000135373	0.829127	1.74892e-05	0.000243106	14352.2	15510	14603.6	7135.93	9477.75
23621	BACE1	ENSG00000186318	-0.870284	1.7507e-05	0.000243192	713.104	671.963	549.699	1095	1274.66
200958	MUC20	ENSG00000176945	1.23545	1.76455e-05	0.000244952	1479.88	1149.04	1725.22	686.936	528.203
23047	PDS5B	ENSG00000083642	0.985091	1.78637e-05	0.000247651	6380.56	7030.24	6310.66	3865.3	2728.72
9704	DHX34	ENSG00000134815	0.635902	1.79136e-05	0.000248177	4929.43	5167.62	4273.02	3178.36	2974.88
6571	SLC18A2	ENSG00000165646	-1.74811	1.8085e-05	0.000250218	260.705	256.808	132.481	680.785	838.148
55809	TRERF1	ENSG00000124496	1.2846	1.81795e-05	0.000251358	2008.96	1661.64	2534.94	716.669	953.755
344595	DUBR	ENSG00000243701	-2.93399	1.82227e-05	0.000251621	6.70931	5.07525	4.94334	24.6067	82.7185
91664	ZNF845	ENSG00000213799	0.619734	1.8281e-05	0.000252259	812.785	829.296	959.996	559.802	567.07
2542	SLC37A4	ENSG00000137700	-0.782183	1.85042e-05	0.000255169	1745.38	1541.86	1381.17	2499.63	2872.23
390637	GDPGP1	ENSG00000183208	0.631146	1.85619e-05	0.000255625	213.74	219.251	223.439	140.463	141.518
91748	ELMSAN1	ENSG00000156030	0.533855	1.86061e-05	0.000256064	3813.77	3432.9	3560.19	2331.48	2639.02
83443	SF3B5	ENSG00000169976	-0.670926	1.8645e-05	0.000256431	2158.48	2097.09	2006.99	3678.7	2983.85
2119	ETV5	ENSG00000244405	-1.88238	1.88882e-05	0.000259603	296.168	619.181	588.257	1657.87	2242.37
6276	S100A5	ENSG00000196420	2.81564	1.89258e-05	0.000259948	599.046	743.017	720.738	27.6825	130.556
219293	ATAD3C	ENSG00000215915	1.1788	1.89887e-05	0.000260514	142.813	128.911	183.892	70.7442	61.7897
80228	ORAI2	ENSG00000160991	0.55334	1.92736e-05	0.000263984	4344.76	5108.75	4490.53	3168.11	3158.25
51765	STK26	ENSG00000134602	-0.790955	1.92831e-05	0.000263984	1706.08	2080.85	2004.03	3657.17	3047.63
648987	LOC648987	ENSG00000177738	-0.950321	1.95048e-05	0.000266843	246.328	197.935	211.575	373.201	477.376
284323	ZNF780A	ENSG00000197782	0.744223	1.96146e-05	0.000268169	1053.36	1269.83	1226.94	758.706	649.789
3547	IGSF1	ENSG00000147255	-3.43517	1.9644e-05	0.000268395	138.02	24.3612	46.4674	1658.9	605.938
10970	CKAP4	ENSG00000136026	-2.48192	1.96681e-05	0.000268547	448.565	147.182	291.657	2405.3	1366.35
51527	GSKIP	ENSG00000100744	0.569629	1.99094e-05	0.000271664	952.722	981.554	1093.47	706.417	651.782
2620	GAS2	ENSG00000148935	-2.46101	2.00668e-05	0.000273633	4.79237	4.0602	2.966	17.4297	31.8915
115353	LRRC42	ENSG00000116212	0.526702	2.02176e-05	0.000275327	4028.46	4003.36	3509.77	2607.28	2727.72
101927352	PLS3-AS1	ENSG00000271826	-4.15871	2.05836e-05	0.000279944	0	0	0	10.2528	6.97626
9324	HMGN3	ENSG00000118418	-1.13199	2.06754e-05	0.000281009	300.002	366.433	358.886	897.118	617.897
133	ADM	ENSG00000148926	-0.993129	2.09747e-05	0.000284892	128.435	121.806	104.799	268.623	206.298
54832	VPS13C	ENSG00000129003	1.04969	2.10771e-05	0.000286096	2251.45	2469.62	3100.46	1386.18	1110.22
2877	GPX2	ENSG00000176153	-0.85596	2.17856e-05	0.000295134	23390.6	23644.6	18172.7	41601.7	37463.5
84247	RTL6	ENSG00000188636	-0.814821	2.18791e-05	0.000296208	1061.03	1262.72	1373.26	2038.25	2315.12
6693	SPN	ENSG00000197471	-4.12248	2.20414e-05	0.000298017	1.91695	1.01505	1.97733	122.008	12.9559
1735	DIO3	ENSG00000197406	3.13017	2.212e-05	0.000298886	455.275	118.761	270.895	35.8847	10.9627
2705	GJB1	ENSG00000169562	-3.79957	2.22611e-05	0.000300467	159.107	10.1505	121.606	2728.26	2289.21
129607	CMPK2	ENSG00000134326	3.8396	2.24263e-05	0.000302435	189.778	380.644	862.118	26.6572	1.99322
84680	ACCS	ENSG00000110455	-1.08944	2.2663e-05	0.000305231	186.902	127.896	135.447	313.735	331.871
9057	SLC7A6	ENSG00000103064	0.54281	2.27311e-05	0.000305951	2996.19	2695.97	2623.92	1813.72	1987.24
56288	PARD3	ENSG00000148498	-0.53769	2.30667e-05	0.000310266	2616.63	2617.81	2324.36	3481.84	3841.93
85414	SLC45A3	ENSG00000158715	0.904196	2.31022e-05	0.000310543	8708.69	9625.72	7888.58	4021.14	5266.08
102724094	LOC102724094	ENSG00000227053	-4.53424	2.31999e-05	0.000311656	0	0	0	8.20222	32.8881
4833	NME4	ENSG00000103202	-2.04639	2.3299e-05	0.000312785	370.929	432.411	780.059	2928.19	1758.02
140691	TRIM69	ENSG00000185880	0.829953	2.33319e-05	0.000313024	564.541	635.421	746.444	360.898	365.755
57209	ZNF248	ENSG00000198105	-0.624875	2.37633e-05	0.000318606	252.078	257.823	240.246	358.847	413.593
51166	AADAT	ENSG00000109576	-2.65542	2.39168e-05	0.000320457	17.2525	33.4967	33.6147	102.528	316.922
10775	POP4	ENSG00000105171	0.784587	2.39726e-05	0.00032088	2811.2	2973.08	2986.76	1462.05	1919.47
57519	STARD9	ENSG00000159433	-1.56063	2.40974e-05	0.000322048	15.3356	13.1957	12.8527	49.2133	34.8813
9779	TBC1D5	ENSG00000131374	-1.01572	2.42739e-05	0.000324198	994.895	915.575	1149.82	1760.4	2398.84
6609	SMPD1	ENSG00000166311	1.77996	2.4372e-05	0.000325299	385.306	538.992	664.384	188.651	105.641
57475	PLEKHH1	ENSG00000054690	-1.44302	2.44834e-05	0.000326211	219.49	177.634	224.427	728.973	425.552
6819	SULT1C2	ENSG00000198203	-4.54611	2.44874e-05	0.000326211	0	0	1.97733	19.4803	85.7084
10763	NES	ENSG00000132688	-2.12217	2.47944e-05	0.000329878	48.8821	58.8729	88.9801	195.828	423.559
158586	ZXDB	ENSG00000198455	4.5727	2.49229e-05	0.000331164	55.5914	9.13545	29.66	0	0
102724826	ZNF337-AS1	ENSG00000213742	-1.2961	2.51291e-05	0.000333266	29.7127	34.5117	20.762	69.7189	71.7558
6553	SLC9A5	ENSG00000135740	-1.54002	2.52507e-05	0.000334664	18.211	21.3161	27.6827	54.3397	79.7287
91860	CALML4	ENSG00000129007	-1.30271	2.5467e-05	0.000337316	933.553	863.808	994.599	2925.12	1749.05
1454	CSNK1E	ENSG00000213923	-0.704166	2.55418e-05	0.000338092	2839.96	2866.5	2578.44	4991.05	4032.28
3575	IL7R	ENSG00000168685	4.93736	2.56832e-05	0.000339747	25.8788	74.0987	47.456	0	0.996609
5912	RAP2B	ENSG00000181467	0.614339	2.5722e-05	0.000339847	2293.63	2622.89	2363.9	1695.81	1469
255187	SH3TC2-DT	ENSG00000250072	3.66795	2.57234e-05	0.000339847	139.937	140.077	112.708	0	10.9627
5802	PTPRS	ENSG00000105426	3.44916	2.59556e-05	0.000342479	154.314	160.378	33.6147	10.2528	2.98983
978	CDA	ENSG00000158825	3.93042	2.59814e-05	0.000342602	586.586	104.55	2715.87	15.3792	30.8949
7552	ZNF711	ENSG00000147180	-0.731962	2.60029e-05	0.000342668	96.8058	112.671	103.81	175.323	172.413
1032	CDKN2D	ENSG00000129355	1.44195	2.61082e-05	0.000343601	1050.49	802.905	768.195	391.656	236.196
79814	AGMAT	ENSG00000116771	-1.23376	2.61803e-05	0.000344133	621.091	546.097	410.297	1085.77	1425.15
29915	HCFC2	ENSG00000111727	1.08321	2.63694e-05	0.000346181	350.801	283.199	315.385	174.297	121.586
140885	SIRPA	ENSG00000198053	-3.78229	2.64601e-05	0.000347153	2.87542	0	0.988667	4.10111	1803.86
646851	FAM227A	ENSG00000184949	-1.93987	2.65981e-05	0.000348743	12.4602	6.0903	17.796	52.2892	46.8406
4784	NFIX	ENSG00000008441	-1.62133	2.70651e-05	0.000354643	673.807	1317.54	819.605	2811.31	3160.25
7026	NR2F2	ENSG00000185551	1.06078	2.71313e-05	0.000355287	7274.81	6113.65	4932.46	3107.62	2691.84
10099	TSPAN3	ENSG00000140391	-2.42799	2.7467e-05	0.000359456	1708.96	1829.12	4731.76	14477.9	19237.5
254887	ZDHHC23	ENSG00000184307	-0.531378	2.75185e-05	0.000359904	989.144	872.943	869.039	1357.47	1277.65
4102	MAGEA3	ENSG00000221867	-4.38636	2.82966e-05	0.000369848	5.75084	1.01505	22.7393	2943.57	62.7864
388882	LINC01658	ENSG00000178248	-3.43764	2.84611e-05	0.000371764	1.91695	0	0.988667	18.455	12.9559
1005	CDH7	ENSG00000081138	-4.6657	2.85351e-05	0.000372496	0	1.01505	0.988667	321.937	7.97287
9466	IL27RA	ENSG00000104998	-2.13861	2.85595e-05	0.000372582	9.58473	11.1656	25.7054	68.6936	79.7287
84264	HAGHL	ENSG00000103253	-1.20251	2.85817e-05	0.000372637	711.187	460.833	529.926	1450.77	1197.92
3037	HAS2	ENSG00000170961	-2.97287	2.86375e-05	0.000372897	4.79237	4.0602	1.97733	54.3397	18.9356
64773	PCED1A	ENSG00000132635	-0.978638	2.88531e-05	0.000375234	688.184	513.615	529.926	1042.71	1249.75
23345	SYNE1	ENSG00000131018	-2.99577	2.89485e-05	0.00037624	16.294	56.8428	18.7847	184.55	450.467
6692	SPINT1	ENSG00000166145	1.12002	2.90847e-05	0.000377775	27689.3	27456.1	40154.7	14856.3	14044.2
163131	ZNF780B	ENSG00000128000	0.655485	2.91617e-05	0.000378079	514.7	603.955	577.382	379.353	336.854
57182	ANKRD50	ENSG00000151458	1.05296	2.93608e-05	0.00038041	2797.78	3844	2707.96	1573.8	1402.23
57707	TLDC1	ENSG00000140950	0.962231	2.96947e-05	0.000384496	1068.7	1055.65	1272.41	491.108	662.745
23586	DDX58	ENSG00000107201	1.4148	2.98546e-05	0.000386326	750.485	994.749	954.064	414.212	245.166
55924	FAM212B	ENSG00000197852	-1.99712	2.99123e-05	0.000386832	106.391	112.671	227.393	748.453	524.216
51138	COPS4	ENSG00000138663	0.538088	3.00527e-05	0.000388407	1615.03	1826.08	1795.42	1261.09	1140.12
79731	NARS2	ENSG00000137513	-0.641846	3.01501e-05	0.000389424	971.892	978.508	815.651	1393.35	1489.93
8646	CHRD	ENSG00000090539	-3.60835	3.03768e-05	0.000392108	26.8373	7.10535	34.6034	808.944	136.535
83743	GRWD1	ENSG00000105447	0.61364	3.04264e-05	0.000392504	12069.1	11798.9	9975.65	7291.78	7426.73
78987	CRELD1	ENSG00000163703	-0.986054	3.04684e-05	0.000392802	334.507	344.102	451.821	688.987	815.226
57325	KAT14	ENSG00000149474	-0.937996	3.05661e-05	0.000393793	278.916	205.04	273.861	462.4	512.257
55036	CCDC40	ENSG00000141519	-2.8534	3.05831e-05	0.000393793	23.0034	19.286	78.1047	344.493	380.705
79850	FAM57A	ENSG00000167695	-1.0523	3.09394e-05	0.000397887	844.415	889.184	797.855	1422.06	2110.82
8745	ADAM23	ENSG00000114948	4.4147	3.14014e-05	0.000403331	8.62626	39.587	109.742	0	0
26047	CNTNAP2	ENSG00000174469	-3.61584	3.14883e-05	0.000403948	0.958473	0	0	937.104	3.98644
3248	HPGD	ENSG00000164120	2.69549	3.17884e-05	0.000407547	2252.41	765.348	3112.32	206.081	313.932
340485	ACER2	ENSG00000177076	1.56249	3.18092e-05	0.000407561	535.787	398.915	536.846	208.131	113.613
389434	IYD	ENSG00000009765	-2.34667	3.19891e-05	0.000409615	2.87542	4.0602	7.90934	21.5308	34.8813
56925	LXN	ENSG00000079257	0.796277	3.20445e-05	0.000409847	308.628	397.9	353.943	203.005	202.312
25851	TECPR1	ENSG00000205356	0.586463	3.20467e-05	0.000409847	3521.43	3211.62	3885.46	2386.85	2320.11
124540	MSI2	ENSG00000153944	-0.722695	3.28397e-05	0.000419473	2822.7	2964.96	3099.47	4321.55	5485.34
7473	WNT3	ENSG00000108379	-2.55503	3.28917e-05	0.000419879	5.75084	7.10535	8.89801	26.6572	72.7524
140461	ASB8	ENSG00000177981	0.533195	3.31462e-05	0.000422868	1176.05	1104.37	1267.47	783.312	849.111
9859	CEP170	ENSG00000143702	-1.20633	3.39212e-05	0.00043196	579.876	759.258	652.52	1239.56	1868.64
2108	ETFA	ENSG00000140374	0.627991	3.41704e-05	0.0004347	12487	11483.3	13667.3	7589.11	8614.69
55561	CDC42BPG	ENSG00000171219	0.857487	3.41781e-05	0.0004347	4225.91	3770.91	3462.31	2359.16	1835.75
2805	GOT1	ENSG00000120053	0.681009	3.44152e-05	0.000437448	4105.14	4430.69	3575.02	2388.9	2634.04
5150	PDE7A	ENSG00000205268	-0.599091	3.45345e-05	0.00043816	601.921	520.721	508.175	806.894	843.131
284486	THEM5	ENSG00000196407	-4.25414	3.49426e-05	0.000443068	9.58473	10.1505	4.94334	20.5056	1062.39
866	SERPINA6	ENSG00000170099	-4.17924	3.51188e-05	0.000444489	0.958473	2.0301	0	14.3539	78.7321
23436	CELA3B	ENSG00000219073	-4.02959	3.53958e-05	0.000447499	0	0	0	8.20222	6.97626
653583	PHLDB3	ENSG00000176531	0.949029	3.54186e-05	0.000447499	1194.26	987.644	1409.84	600.813	630.853
2147	F2	ENSG00000180210	-3.24876	3.54212e-05	0.000447499	4.79237	4.0602	5.932	112.781	21.9254
5939	RBMS2	ENSG00000076067	0.552108	3.60664e-05	0.000455098	2067.43	1822.02	1803.33	1237.51	1347.42
92912	UBE2Q2	ENSG00000140367	-0.954015	3.62995e-05	0.000457761	1169.34	1326.67	928.359	2327.38	2126.76
619434	LINC00051	ENSG00000254008	-1.88304	3.63485e-05	0.000458102	8.62626	8.1204	8.89801	42.0364	24.9152
29092	LINC00339	ENSG00000218510	-0.933448	3.64349e-05	0.000458912	224.283	168.498	236.291	404.985	401.633
10782	ZNF274	ENSG00000171606	1.24903	3.65856e-05	0.000460532	820.453	759.258	948.132	429.591	268.088
90113	VWA5B2	ENSG00000145198	-3.08268	3.66887e-05	0.000461549	5.75084	3.04515	1.97733	62.542	19.9322
57593	EBF4	ENSG00000088881	-3.10972	3.72499e-05	0.000467761	1.91695	1.01505	0.988667	18.455	11.9593
55172	DNAAF2	ENSG00000165506	-0.565404	3.73043e-05	0.000468161	395.849	417.186	399.422	642.849	555.111
2746	GLUD1	ENSG00000148672	0.728708	3.74294e-05	0.000469448	12073.9	9762.75	11985.6	6406.96	7156.65
10069	RWDD2B	ENSG00000156253	-0.800847	3.74574e-05	0.000469516	451.441	376.584	343.068	707.442	658.758
203062	TSNARE1	ENSG00000171045	-0.574964	3.77313e-05	0.000472664	618.215	591.774	583.314	964.787	819.212
153163	MGC32805	ENSG00000250328	-4.0588	3.78616e-05	0.000473392	0	0	0	10.2528	5.97965
4256	MGP	ENSG00000111341	3.44517	3.80318e-05	0.000474998	32.5881	28.4214	13.8413	2.05056	0.996609
115273	RAB42	ENSG00000188060	2.39804	3.82877e-05	0.000477907	33.5466	55.8278	38.558	11.2781	2.98983
374907	B3GNT8	ENSG00000177191	2.57561	3.8589e-05	0.00048112	47.9237	70.0385	149.289	13.3286	11.9593
51599	LSR	ENSG00000105699	0.775796	3.85914e-05	0.00048112	28968.9	23159.4	28641.7	16763.3	14566.4
2825	GPR1	ENSG00000183671	4.44549	3.8666e-05	0.000481762	23.0034	8.1204	39.5467	0	0
10232	MSLN	ENSG00000102854	-4.09788	3.89837e-05	0.000485428	3.83389	4.0602	8.89801	20.5056	497.308
3705	ITPK1	ENSG00000100605	0.930605	3.94347e-05	0.000490751	11291.8	9840.91	9034.44	4508.15	5972.68
83401	ELOVL3	ENSG00000119915	2.07258	3.9807e-05	0.000495088	28.7542	35.5268	53.388	10.2528	6.97626
5993	RFX5	ENSG00000143390	-0.741876	4.00724e-05	0.000498091	1293.94	1196.74	1238.8	1822.94	2349.01
56033	BARX1	ENSG00000131668	4.72885	4.0139e-05	0.000498323	35.4635	41.6171	25.7054	1.02528	0
4603	MYBL1	ENSG00000185697	1.49555	4.03231e-05	0.000500309	206.072	138.047	169.062	44.087	73.7491
4540	ND5	ENSG00000198786	0.58133	4.03641e-05	0.00050052	44814.4	38932.3	46143.1	27717.4	30063.7
125965	COX6B2	ENSG00000160471	2.37713	4.06792e-05	0.000504126	44.0898	20.301	33.6147	5.12639	5.97965
284069	FAM171A2	ENSG00000161682	-2.72084	4.10075e-05	0.00050759	10.5432	15.2258	22.7393	199.929	59.7965
7775	ZNF232	ENSG00000167840	-1.39962	4.11046e-05	0.000508187	372.846	348.162	299.566	669.506	1168.03
349667	RTN4RL2	ENSG00000186907	-3.05659	4.12627e-05	0.000508893	2.87542	0	1.97733	13.3286	22.922
51651	PTRH2	ENSG00000141378	-0.599987	4.12729e-05	0.000508893	987.227	983.584	891.778	1332.86	1564.68
170463	SSBP4	ENSG00000130511	-0.72887	4.12841e-05	0.000508893	1443.46	1251.56	1416.76	2039.28	2518.43
23464	GCAT	ENSG00000100116	-0.715402	4.14385e-05	0.000510494	417.894	455.758	430.07	795.616	635.836
100127888	SLCO4A1-AS1	ENSG00000232803	-1.67646	4.1582e-05	0.000511958	8.62626	12.1806	7.90934	27.6825	35.8779
7010	TEK	ENSG00000120156	-4.09879	4.16954e-05	0.000513051	14.3771	2.0301	0.988667	3105.57	13.9525
100506299	ID2-AS1	ENSG00000235092	-3.49306	4.19267e-05	0.000515592	0.958473	0	1.97733	22.5561	11.9593
5010	CLDN11	ENSG00000013297	3.45143	4.20673e-05	0.00051693	92.9719	434.442	67.2294	12.3033	8.96948
81573	ANKRD13C	ENSG00000118454	0.51448	4.20852e-05	0.00051693	1282.44	1331.75	1279.34	977.09	838.148
55248	TMEM206	ENSG00000065600	-0.792484	4.22677e-05	0.000518865	291.376	285.229	349	491.108	582.02
11101	ATE1	ENSG00000107669	-1.0938	4.23427e-05	0.000519479	1405.12	1379.45	964.939	2913.84	2480.56
10371	SEMA3A	ENSG00000075213	0.865841	4.28305e-05	0.000525153	1511.51	1957.02	2053.46	992.469	1016.54
79966	SCD5	ENSG00000145284	-3.96538	4.3196e-05	0.000528714	8.62626	10.1505	6.92067	25.6319	604.942
1080	CFTR	ENSG00000001626	-3.88403	4.31972e-05	0.000528714	15.3356	119.776	363.83	5767.19	4896.34
158219	TTC39B	ENSG00000155158	-2.41904	4.35321e-05	0.000532499	38.3389	49.7375	23.728	333.215	122.583
53832	IL20RA	ENSG00000016402	1.34723	4.37431e-05	0.000534452	880.837	701.4	947.143	402.934	246.162
55601	DDX60	ENSG00000137628	2.61156	4.38885e-05	0.000535914	487.863	610.045	1159.71	153.792	51.8237
92	ACVR2A	ENSG00000121989	0.979054	4.43717e-05	0.000540875	400.642	535.947	433.036	254.269	205.301
22877	MLXIP	ENSG00000175727	-0.689553	4.43728e-05	0.000540875	5328.15	4624.57	5656.17	7832.1	8996.39
147409	DSG4	ENSG00000175065	2.71754	4.46954e-05	0.000544169	30.6711	102.52	62.286	6.15167	9.96609
130814	PQLC3	ENSG00000162976	0.974011	4.47822e-05	0.000544795	724.606	609.03	797.855	406.01	311.939
90627	STARD13	ENSG00000133121	3.06045	4.47992e-05	0.000544795	146.646	186.769	185.869	3.07583	26.9084
9397	NMT2	ENSG00000152465	-1.84115	4.49066e-05	0.00054577	187.861	209.1	93.9234	531.094	708.589
57642	COL20A1	ENSG00000101203	-4.28183	4.49319e-05	0.00054577	1.91695	4.0602	2.966	1102.17	2.98983
387787	LIPT2	ENSG00000175536	-0.873689	4.51985e-05	0.000548689	71.8855	65.9783	74.15	117.907	142.515
100422737	LINC02532	ENSG00000235142	-4.15713	4.53108e-05	0.000549731	0	0	3.95467	38.9606	93.6812
6448	SGSH	ENSG00000181523	-3.15287	4.5612e-05	0.000553062	66.1347	18.2709	136.436	769.984	1063.38
10202	DHRS2	ENSG00000100867	1.40944	4.58016e-05	0.000555037	309.587	554.217	398.433	147.64	161.451
4648	MYO7B	ENSG00000169994	-3.7767	4.60576e-05	0.000557815	0	2.0301	4.94334	28.7078	96.6711
85407	NKD1	ENSG00000140807	-3.21918	4.63292e-05	0.000560777	1.91695	3.04515	3.95467	63.5672	15.9457
55244	SLC47A1	ENSG00000142494	-2.44753	4.66149e-05	0.000563908	7.66779	5.07525	0.988667	31.7836	25.9118
2971	GTF3A	ENSG00000122034	0.801546	4.69989e-05	0.000568223	15257	13604.7	15059.4	9509.45	7217.44
100129461	LYRM4-AS1	ENSG00000272142	-2.18403	4.78847e-05	0.000578534	5.75084	2.0301	3.95467	21.5308	17.939
102723854	LINC01819	ENSG00000231826	-1.52385	4.79074e-05	0.000578534	119.809	193.875	137.425	346.544	545.145
1844	DUSP2	ENSG00000158050	-0.743009	4.84173e-05	0.000583674	551.122	546.097	496.311	787.413	996.609
6876	TAGLN	ENSG00000149591	-1.62255	4.86125e-05	0.000585688	109.266	86.2793	99.8554	212.233	417.579
217	ALDH2	ENSG00000111275	-3.45796	4.8831e-05	0.000587979	162.94	21.3161	44.49	796.641	1918.47
363	AQP6	ENSG00000086159	-2.15493	4.94057e-05	0.000594556	10.5432	8.1204	4.94334	50.2386	26.9084
101929128	LOC101929128	ENSG00000248538	-1.41246	4.97619e-05	0.000598495	45.0482	26.3913	26.694	87.1486	91.688
10957	PNRC1	ENSG00000146278	-1.64563	5.06301e-05	0.000607883	70.927	118.761	134.459	418.313	285.03
55329	MNS1	ENSG00000138587	-1.46645	5.07658e-05	0.000608539	324.922	277.109	326.26	615.167	1143.11
6092	ROBO2	ENSG00000185008	-4.44738	5.07726e-05	0.000608539	0	0	0	98.4267	8.96948
51061	TXNDC11	ENSG00000153066	0.69069	5.08791e-05	0.000609465	2773.82	2531.54	3174.61	1663	1829.77
2863	GPR39	ENSG00000183840	0.893331	5.09915e-05	0.000610459	550.164	740.987	731.614	353.721	367.749
57333	RCN3	ENSG00000142552	-2.50533	5.1257e-05	0.000613285	5.75084	26.3913	14.83	93.3003	113.613
3111	HLA-DOA	ENSG00000204252	-4.29289	5.19881e-05	0.00062077	0	0	0	9.2275	153.478
26238	LINC01558	ENSG00000146521	-2.58912	5.2002e-05	0.00062077	3.83389	0	3.95467	20.5056	16.9424
51734	MSRB1	ENSG00000198736	0.913658	5.21624e-05	0.000622316	2068.39	2708.15	2598.22	1158.56	1434.12
400619	LINC00511	ENSG00000227036	-1.66342	5.21913e-05	0.000622316	360.386	588.729	461.708	1105.25	1999.2
6543	SLC8A2	ENSG00000118160	1.4073	5.23366e-05	0.00062345	105.432	77.1438	130.504	37.9353	38.8677
54664	TMEM106B	ENSG00000106460	1.24022	5.23464e-05	0.00062345	1523.97	1724.57	1946.69	887.891	554.115
90060	CCDC120	ENSG00000147144	0.795023	5.24152e-05	0.000623911	2293.63	2204.69	2431.13	1138.06	1512.85
101928820	LINC02535	ENSG00000234155	-1.26042	5.28159e-05	0.000628322	25.8788	30.4515	30.6487	58.4408	82.7185
100505678	STARD4-AS1	ENSG00000246859	-4.00147	5.37218e-05	0.000638004	0.958473	0	0	16.4044	9.96609
220004	PPP1R32	ENSG00000162148	1.58698	5.42009e-05	0.000642592	60.3838	45.6773	78.1047	21.5308	17.939
84975	MFSD5	ENSG00000182544	0.747272	5.44327e-05	0.000644737	1986.92	1989.5	2364.89	1137.03	1372.33
100996286	LINC02273	ENSG00000245954	-4.26545	5.44438e-05	0.000644737	0	0	0	6.15167	20.9288
9535	GMFG	ENSG00000130755	3.32993	5.48659e-05	0.000648996	15.3356	26.3913	50.422	2.05056	1.99322
100	ADA	ENSG00000196839	2.4037	5.50938e-05	0.000651152	45.0482	33.4967	87.0027	8.20222	9.96609
430	ASCL2	ENSG00000183734	-4.20004	5.51107e-05	0.000651152	0	2.0301	6.92067	347.569	46.8406
8501	SLC43A1	ENSG00000149150	-4.10547	5.56364e-05	0.00065699	159.107	5.07525	16.8073	3942.19	2495.51
6582	SLC22A2	ENSG00000112499	-3.94632	5.59743e-05	0.00066023	0	0	0.988667	11.2781	12.9559
115817	DHRS1	ENSG00000157379	0.53384	5.61179e-05	0.000661151	983.394	844.522	948.132	650.026	626.867
6165	RPL35A	ENSG00000182899	-0.513864	5.61427e-05	0.000661151	14490.2	14524.4	12765.7	19012.8	20804.2
1956	EGFR	ENSG00000146648	0.710955	5.61478e-05	0.000661151	7874.82	6553.16	6243.43	4018.06	4375.11
100862662	ALDH1L1-AS2	ENSG00000246022	3.3643	5.62819e-05	0.000662356	34.505	44.6622	17.796	4.10111	0
5083	PAX9	ENSG00000198807	-1.18981	5.66503e-05	0.000666314	50.7991	83.2341	61.2974	146.615	154.474
51302	CYP39A1	ENSG00000146233	2.31421	5.68381e-05	0.000668144	250.162	243.612	105.787	48.1881	22.922
7042	TGFB2	ENSG00000092969	-2.99551	5.7203e-05	0.000672055	46.9652	100.49	14.83	572.105	580.026
2781	GNAZ	ENSG00000128266	-2.94724	5.77594e-05	0.000678209	24.9203	14.2107	39.5467	427.541	104.644
81282	OR51G2	ENSG00000176893	-3.93646	5.79386e-05	0.000679929	0	0	0	8.20222	5.97965
816	CAMK2B	ENSG00000058404	-3.76384	5.79947e-05	0.000680202	3.83389	3.04515	1.97733	148.665	13.9525
22858	ICK	ENSG00000112144	-1.22663	5.80615e-05	0.000680603	517.576	509.555	799.832	1491.78	1405.22
51714	SELENOT	ENSG00000198843	0.755481	5.81373e-05	0.000681107	5179.59	5761.43	6482.69	3723.81	3131.35
400931	MIRLET7BHG	ENSG00000197182	1.4205	5.84021e-05	0.000683824	362.303	313.651	265.952	83.0475	145.505
116843	SLC18B1	ENSG00000146409	-1.02973	5.85077e-05	0.000684676	396.808	558.278	465.662	1092.95	859.077
285346	ZNF852	ENSG00000178917	-0.89848	5.86562e-05	0.000685641	67.0931	56.8428	63.2747	106.629	127.566
8495	PPFIBP2	ENSG00000166387	1.02148	5.86997e-05	0.000685764	1513.43	1944.84	2087.08	1012.97	791.307
100874364	HOXC-AS2	ENSG00000250133	-2.71164	5.96719e-05	0.000696339	2.87542	4.0602	0.988667	14.3539	27.905
5270	SERPINE2	ENSG00000135919	-3.37542	5.97071e-05	0.00069636	0.958473	4.0602	11.864	127.134	56.8067
1629	DBT	ENSG00000137992	0.601488	6.05353e-05	0.000705228	1762.63	1462.69	1600.65	1103.2	1013.55
164312	LRRN4	ENSG00000125872	-2.65089	6.09803e-05	0.000709617	35.4635	22.3311	13.8413	89.1992	274.067
6659	SOX4	ENSG00000124766	-0.967991	6.16294e-05	0.000716369	2072.22	3027.9	2779.14	5234.04	5122.57
221914	GPC2	ENSG00000213420	-2.54939	6.1847e-05	0.000718497	5.75084	17.2559	13.8413	119.958	49.8304
338376	IFNE	ENSG00000184995	2.14049	6.19866e-05	0.000719716	73.8024	86.2793	69.2067	24.6067	6.97626
80199	FUZ	ENSG00000010361	1.6844	6.21818e-05	0.00072158	34.505	26.3913	30.6487	10.2528	7.97287
54993	ZSCAN2	ENSG00000176371	-0.989751	6.23463e-05	0.000723085	308.628	383.689	461.708	780.237	760.413
3038	HAS3	ENSG00000103044	-2.23121	6.25898e-05	0.000725505	19.1695	17.2559	47.456	124.059	168.427
83874	TBC1D10A	ENSG00000099992	0.749972	6.45655e-05	0.000747989	536.745	429.366	529.926	282.977	307.952
3487	IGFBP4	ENSG00000141753	-1.17294	6.49355e-05	0.000751856	4744.44	4365.73	3018.4	10038.5	8456.23
90196	SYS1	ENSG00000204070	0.533734	6.534e-05	0.000756119	2712.48	2642.18	2454.86	1927.52	1664.34
6304	SATB1	ENSG00000182568	-2.46812	6.54561e-05	0.000756825	121.726	443.577	338.124	1532.79	2344.02
2027	ENO3	ENSG00000108515	-1.23402	6.54738e-05	0.000756825	92.9719	80.189	55.3654	170.196	194.339
65244	SPATS2	ENSG00000123352	-1.00717	6.57373e-05	0.000759027	1017.9	1265.77	988.667	2549.87	1874.62
26471	NUPR1	ENSG00000176046	-3.63978	6.66012e-05	0.000768149	4.79237	3.04515	3.95467	168.146	15.9457
54858	PGPEP1	ENSG00000130517	-0.705128	6.68354e-05	0.000770422	632.592	715.61	819.605	1182.15	1180.98
2974	GUCY1B2	ENSG00000123201	3.14842	6.72787e-05	0.000775103	15.3356	17.2559	22.7393	1.02528	1.99322
5611	DNAJC3	ENSG00000102580	0.997595	6.7532e-05	0.00077759	4450.19	4643.86	5623.54	2045.43	2825.39
2161	F12	ENSG00000131187	-1.21607	6.77932e-05	0.000779734	212.781	261.883	347.022	587.484	705.599
66035	SLC2A11	ENSG00000133460	-1.18521	6.78689e-05	0.000780173	56.5499	45.6773	75.1387	142.514	130.556
57820	CCNB1IP1	ENSG00000100814	-0.633629	6.91318e-05	0.000792993	1283.4	1347.99	1108.3	1839.35	2037.07
767	CA8	ENSG00000178538	-3.80067	6.91367e-05	0.000792993	2.87542	1.01505	0.988667	84.0728	11.9593
9205	ZMYM5	ENSG00000132950	0.900252	7.10108e-05	0.000813592	828.121	901.365	873.982	542.372	381.701
22808	MRAS	ENSG00000158186	-3.78232	7.11452e-05	0.000814683	19.1695	22.3311	10.8753	49.2133	979.666
113612	CYP2U1	ENSG00000155016	-1.77188	7.13153e-05	0.000816181	12.4602	21.3161	21.7507	49.2133	83.7151
55074	OXR1	ENSG00000164830	0.993719	7.147e-05	0.000817502	3900.03	3062.41	2629.86	1649.67	1533.78
23546	SYNGR4	ENSG00000105467	-2.08265	7.15699e-05	0.000818195	5.75084	4.0602	5.932	30.7583	17.939
8536	CAMK1	ENSG00000134072	-2.65316	7.21465e-05	0.000824333	1.91695	4.0602	1.97733	13.3286	26.9084
341032	C11orf53	ENSG00000150750	-3.96709	7.2585e-05	0.000828172	18.211	2.0301	3.95467	612.091	59.7965
25864	ABHD14A	ENSG00000248487	-1.06896	7.26564e-05	0.000828172	139.937	138.047	182.903	278.876	372.732
8139	GAN	ENSG00000261609	0.934275	7.27139e-05	0.000828172	1266.14	1017.08	1412.81	585.434	694.636
25805	BAMBI	ENSG00000095739	-2.94037	7.27215e-05	0.000828172	1.91695	1.01505	0.988667	13.3286	12.9559
4495	MT1G	ENSG00000125144	-2.94037	7.27215e-05	0.000828172	1.91695	1.01505	0.988667	13.3286	12.9559
5638	PRRG1	ENSG00000130962	0.643214	7.29125e-05	0.000829894	680.516	677.039	638.679	470.603	379.708
100506749	AGAP1-IT1	ENSG00000235529	-2.30873	7.32541e-05	0.000833326	17.2525	5.07525	12.8527	84.0728	47.8372
4855	NOTCH4	ENSG00000204301	-2.92178	7.37821e-05	0.000838873	11.5017	8.1204	14.83	189.676	39.8644
79628	SH3TC2	ENSG00000169247	2.27987	7.43009e-05	0.00084431	4156.9	4025.69	4088.14	333.215	1158.06
84838	ZNF496	ENSG00000162714	-0.828026	7.45427e-05	0.000846595	1987.87	1995.59	1634.27	2953.83	3728.31
105371899	LOC105371899	ENSG00000267568	-3.66717	7.46357e-05	0.000846954	0	1.01505	0.988667	16.4044	11.9593
101929147	LOC101929147	ENSG00000231365	-0.626402	7.46558e-05	0.000846954	252.078	232.447	226.405	393.707	339.844
51303	FKBP11	ENSG00000134285	-1.03504	7.53383e-05	0.000854231	623.966	449.667	428.093	978.115	1094.28
84941	HSH2D	ENSG00000196684	1.84979	7.86207e-05	0.000889993	249.203	288.274	500.266	111.755	68.766
4509	ATP8	ENSG00000228253	0.507289	7.93333e-05	0.00089678	2903.22	2510.22	2659.52	1969.56	1812.83
800	CALD1	ENSG00000122786	-3.72751	7.93496e-05	0.00089678	0.958473	0	4.94334	7.17695	1551.72
55757	UGGT2	ENSG00000102595	0.789102	7.98031e-05	0.000901415	1443.46	1360.17	1803.33	876.613	892.962
79184	BRCC3	ENSG00000185515	0.717141	8.00034e-05	0.000902697	3411.21	3744.52	3775.72	2482.2	1936.41
8864	PER2	ENSG00000132326	0.556089	8.01895e-05	0.000904306	1016.94	964.298	864.095	667.456	620.887
10755	GIPC1	ENSG00000123159	0.66083	8.06976e-05	0.000909051	11591.8	10213.4	11910.5	6439.77	7740.66
9496	TBX4	ENSG00000121075	-3.89625	8.10137e-05	0.000911623	0	0	0	5.12639	8.96948
22994	CEP131	ENSG00000141577	0.879849	8.24852e-05	0.00092768	3412.16	2991.35	4162.29	2008.52	1795.89
7779	SLC30A1	ENSG00000170385	0.674878	8.25623e-05	0.000928045	1890.11	1512.42	1576.92	1066.29	1007.57
7546	ZIC2	ENSG00000043355	-3.16263	8.28189e-05	0.000929924	0.958473	2.0301	2.966	12.3033	38.8677
28514	DLL1	ENSG00000198719	-4.4272	8.33151e-05	0.000934486	0.958473	0	0.988667	209.157	5.97965
3429	IFI27	ENSG00000165949	3.14301	8.36059e-05	0.000937242	7464.59	10546.4	15818.7	1495.88	198.325
29767	TMOD2	ENSG00000128872	2.08978	8.43384e-05	0.000944436	23.9618	25.3763	42.5127	6.15167	6.97626
3310	HSPA6	ENSG00000173110	1.97162	8.47114e-05	0.000948102	98.7227	51.7676	106.776	25.6319	14.9491
10443	N4BP2L2	ENSG00000244754	0.699032	8.52435e-05	0.000953544	3138.04	3245.12	2837.48	2098.74	1676.3
1952	CELSR2	ENSG00000143126	-1.32048	8.56989e-05	0.000958123	138.02	167.483	215.529	359.873	526.209
112609	MRAP2	ENSG00000135324	-2.08384	8.61724e-05	0.000962382	297.127	205.04	164.119	1464.1	596.969
91010	FMNL3	ENSG00000161791	-1.85948	8.68221e-05	0.000969117	92.9719	113.686	112.708	582.358	240.183
23166	STAB1	ENSG00000010327	-3.17922	8.74771e-05	0.000975381	0.958473	1.01505	0.988667	12.3033	12.9559
347	APOD	ENSG00000189058	2.12183	8.7989e-05	0.000980564	31.6296	21.3161	41.524	8.20222	4.98304
284018	C17orf58	ENSG00000186665	-0.678109	8.89389e-05	0.000990088	582.752	525.796	461.708	803.818	876.019
4597	MVD	ENSG00000167508	-0.645635	8.9591e-05	0.000996281	1737.71	1664.68	2019.85	3007.14	2661.94
8567	MADD	ENSG00000110514	0.82475	9.04666e-05	0.00100548	10469.4	9339.48	7912.3	5634.93	4745.85
11093	ADAMTS13	ENSG00000160323	-1.74205	9.08491e-05	0.00100919	12.4602	14.2107	14.83	63.5672	33.8847
1643	DDB2	ENSG00000134574	0.623384	9.11012e-05	0.00101145	1093.62	1063.77	911.551	629.521	695.633
259236	TMIE	ENSG00000181585	2.943	9.23594e-05	0.00102433	20.1279	39.587	17.796	1.02528	3.98644
100874016	SYNPR-AS1	ENSG00000241359	-1.8317	9.24737e-05	0.00102505	7.66779	4.0602	11.864	28.7078	30.8949
6101	RP1	ENSG00000104237	-4.01245	9.27174e-05	0.0010272	0	0	0	13.3286	4.98304
80150	ASRGL1	ENSG00000162174	-1.85614	9.33106e-05	0.00103322	153.356	185.754	158.187	909.422	368.745
54952	TRNAU1AP	ENSG00000180098	0.581213	9.33859e-05	0.00103351	1377.33	1412.95	1524.53	875.587	1043.45
2672	GFI1	ENSG00000162676	-1.64099	9.39268e-05	0.00103839	8.62626	7.10535	9.88667	31.7836	23.9186
80313	LRRC27	ENSG00000148814	-0.874507	9.41946e-05	0.00104079	92.0134	121.806	96.8894	179.424	202.312
4703	NEB	ENSG00000183091	-2.03004	9.47178e-05	0.00104526	25.8788	24.3612	8.89801	100.477	74.7457
253461	ZBTB38	ENSG00000177311	1.01923	9.49591e-05	0.00104702	2255.29	2397.55	2169.14	1342.09	880.006
54739	XAF1	ENSG00000132530	3.65393	9.53641e-05	0.00105037	111.183	138.047	273.861	11.2781	0
768	CA9	ENSG00000107159	-3.98318	9.55205e-05	0.00105098	63.2592	8.1204	1.97733	1699.91	626.867
340075	ARSI	ENSG00000183876	-4.26751	9.68808e-05	0.00106538	0	0	0	6.15167	31.8915
57522	SRGAP1	ENSG00000196935	0.93158	9.70303e-05	0.00106646	599.046	540.007	716.784	282.977	360.772
6938	TCF12	ENSG00000140262	-0.638409	9.73089e-05	0.00106888	2630.05	3325.3	2939.31	4537.88	4713.96
104502417	MGAT3-AS1	ENSG00000227188	2.2859	9.73805e-05	0.00106888	26.8373	17.2559	22.7393	6.15167	1.99322
28232	SLCO3A1	ENSG00000176463	2.94087	9.74044e-05	0.00106888	1232.6	207.07	1084.57	62.542	96.6711
100129534	LOC100129534	ENSG00000269896	-1.66278	9.78308e-05	0.00107299	28.7542	43.6472	55.3654	173.272	108.63
3566	IL4R	ENSG00000077238	-2.16043	9.79689e-05	0.00107355	763.903	407.035	1270.44	4560.44	3507.07
27086	FOXP1	ENSG00000114861	-1.60588	9.79853e-05	0.00107355	313.421	642.527	457.753	1270.32	1715.16
7148	TNXB	ENSG00000168477	3.48673	9.91061e-05	0.00108355	75.7194	14.2107	134.459	3.07583	3.98644
25806	VAX2	ENSG00000116035	1.32862	9.96214e-05	0.00108804	99.6812	92.3696	96.8894	49.2133	25.9118
56894	AGPAT3	ENSG00000160216	0.758566	0.000100796	0.00109971	5667.45	5667.03	6340.32	3005.09	3931.62
87	ACTN1	ENSG00000072110	-0.559053	0.000101321	0.00110486	8273.54	7771.23	6869.26	10871	11671.3
101928100	LOC101928100	ENSG00000245648	-2.38578	0.000102035	0.00111148	7.66779	13.1957	11.864	33.8342	97.6677
387590	TPTEP1	ENSG00000100181	-4.24247	0.000102279	0.00111297	0	0	0	29.7331	5.97965
152015	ROPN1B	ENSG00000114547	2.02243	0.000104049	0.00112927	95.8473	66.9933	133.47	30.7583	13.9525
1525	CXADR	ENSG00000154639	1.09655	0.000104351	0.00113138	1976.37	2263.56	2207.69	1215.98	769.382
57162	PELI1	ENSG00000197329	-1.02419	0.000104529	0.00113272	1554.64	1470.81	2135.52	3259.36	3809.04
9034	CCRL2	ENSG00000121797	1.27347	0.000106819	0.00115572	621.091	532.901	665.373	310.659	181.383
5721	PSME2	ENSG00000100911	0.999292	0.000107476	0.00116223	4963.93	5766.5	6553.88	3311.65	2398.84
734	OSGIN2	ENSG00000164823	0.92845	0.000109209	0.00117974	2348.26	1684.98	1804.32	1088.85	940.799
23228	PLCL2	ENSG00000154822	-3.29867	0.000110004	0.00118736	14.3771	73.0836	8.89801	435.743	568.067
90668	CARMIL3	ENSG00000186648	-1.49272	0.000110029	0.00118736	17.2525	13.1957	12.8527	50.2386	33.8847
340895	MALRD1	ENSG00000204740	-4.24061	0.0001101	0.00118752	0	0	0	31.7836	5.97965
2628	GATM	ENSG00000171766	-1.87487	0.000110245	0.00118846	7.66779	8.1204	8.89801	22.5561	41.8576
132720	FAM241A	ENSG00000174749	0.830105	0.000111249	0.00119804	476.361	420.231	415.24	209.157	280.047
346653	FAM71F2	ENSG00000205085	2.96221	0.000111468	0.00119979	14.3771	18.2709	30.6487	1.02528	2.98983
51562	MBIP	ENSG00000151332	-1.45676	0.00011167	0.00120133	235.784	219.251	234.314	438.819	861.07
5362	PLXNA2	ENSG00000076356	0.779059	0.000111959	0.0012032	9275.15	7737.73	8543.07	4319.5	5565.06
5795	PTPRJ	ENSG00000149177	1.11469	0.000112274	0.00120595	3972.87	3729.29	3104.42	1981.86	1301.57
7941	PLA2G7	ENSG00000146070	3.77269	0.00011247	0.00120744	70.927	142.107	10.8753	3.07583	0.996609
160	AP2A1	ENSG00000196961	0.778649	0.000112641	0.00120865	10234.6	9499.86	10904	6750.43	5103.63
114884	OSBPL10	ENSG00000144645	-1.62763	0.000112883	0.00121063	927.802	849.597	839.379	1753.23	3871.83
388849	CCDC188	ENSG00000234409	-1.71128	0.000113084	0.00121215	7.66779	7.10535	5.932	26.6572	20.9288
105369758	DDN-AS1	ENSG00000257913	-1.51861	0.000113202	0.00121279	9.58473	9.13545	9.88667	25.6319	30.8949
5078	PAX4	ENSG00000106331	-4.13061	0.000113854	0.00121852	0	0	0	118.932	6.97626
79865	TREML2	ENSG00000112195	2.57282	0.000114049	0.00121999	727.481	1110.47	1094.45	49.2133	220.251
57118	CAMK1D	ENSG00000183049	-2.53655	0.000114427	0.0012234	1.91695	1.01505	2.966	13.3286	13.9525
283897	C16orf54	ENSG00000185905	2.57359	0.00011547	0.00123328	7.66779	20.301	538.824	0	0
5317	PKP1	ENSG00000081277	-3.60301	0.000115585	0.00123355	13.4186	2.0301	22.7393	516.74	92.6846
5168	ENPP2	ENSG00000136960	-4.27429	0.000115614	0.00123355	0	1.01505	0	170.196	5.97965
27152	INTU	ENSG00000164066	-0.74227	0.000115752	0.00123439	261.663	213.161	273.861	398.833	439.505
55679	LIMS2	ENSG00000072163	-2.79073	0.000115947	0.00123583	346.009	215.191	1081.6	4968.5	4774.75
10144	FAM13A	ENSG00000138640	-0.93467	0.000117451	0.00125122	479.237	568.428	636.702	1224.18	938.806
266812	NAP1L5	ENSG00000177432	0.956562	0.000120213	0.00127999	105.432	138.047	139.402	63.5672	66.7728
64761	PARP12	ENSG00000059378	1.20012	0.000122751	0.00130434	1733.88	2325.48	2689.18	1111.4	814.229
4129	MAOB	ENSG00000069535	-3.08341	0.000123171	0.00130815	21.0864	50.7525	143.357	562.878	1187.96
151534	LBX2-AS1	ENSG00000257702	-1.35191	0.000123408	0.00130999	51.7576	62.9331	95.9007	187.626	179.39
54453	RIN2	ENSG00000132669	-1.49223	0.000123788	0.00131335	671.89	383.689	568.484	1232.38	1915.48
117157	SH2D1B	ENSG00000198574	3.19464	0.000123937	0.00131426	13.4186	45.6773	46.4674	1.02528	3.98644
84317	CCDC115	ENSG00000136710	0.795286	0.000124043	0.00131471	1884.36	2287.92	2167.16	1060.14	1363.36
7976	FZD3	ENSG00000104290	-2.90512	0.000124431	0.00131815	7.66779	20.301	14.83	51.2639	235.2
6696	SPP1	ENSG00000118785	-3.90182	0.000125015	0.00132367	0.958473	14.2107	1.97733	60.4914	423.559
9605	VPS9D1	ENSG00000075399	0.712383	0.000125167	0.0013246	443.773	475.044	558.597	285.027	313.932
4541	ND6	ENSG00000198695	0.661818	0.000125698	0.00132887	7693.66	6591.74	8482.77	4726.53	4841.53
10979	FERMT2	ENSG00000073712	-3.8689	0.000126851	0.00134038	0	0	0.988667	17.4297	7.97287
4600	MX2	ENSG00000183486	3.30927	0.000127919	0.00135098	218.532	297.41	663.396	41.0111	3.98644
5720	PSME1	ENSG00000092010	0.92893	0.000128126	0.00135248	6711.23	6810.99	8001.28	4371.79	3107.43
9853	RUSC2	ENSG00000198853	-2.27657	0.000128623	0.00135635	22.0449	52.7826	55.3654	146.615	330.874
80318	GKAP1	ENSG00000165113	-1.22365	0.000129353	0.00136267	16.294	16.2408	19.7733	43.0617	39.8644
5826	ABCD4	ENSG00000119688	-0.591524	0.000130002	0.0013688	673.807	700.385	786.979	1014	1161.05
342666	LRRC37A11P	ENSG00000214553	3.46449	0.000130305	0.0013706	131.311	86.2793	48.4447	8.20222	0
100507437	LOC100507437	ENSG00000251602	-1.12198	0.000131452	0.00138058	28.7542	44.6622	34.6034	74.8453	83.7151
56920	SEMA3G	ENSG00000010319	-1.80274	0.000132395	0.00138908	12.4602	15.2258	23.728	46.1375	80.7253
148170	CDC42EP5	ENSG00000167617	1.73824	0.000133017	0.0013949	693.935	803.92	1382.16	211.207	333.864
5133	PDCD1	ENSG00000188389	-4.03518	0.000133841	0.00140284	0.958473	1.01505	1.97733	140.463	5.97965
285141	ERICH2	ENSG00000204334	-3.30609	0.000133909	0.00140284	0	1.01505	1.97733	20.5056	9.96609
57186	RALGAPA2	ENSG00000188559	-0.803702	0.000134006	0.00140289	2274.46	2032.13	2536.92	3521.83	4481.75
93953	GCNA	ENSG00000147174	0.981973	0.000134048	0.00140289	158.148	153.273	114.685	71.7695	70.7592
100132169	WASIR2	ENSG00000231439	1.12459	0.000134253	0.00140432	83.3872	75.1137	99.8554	45.1122	32.8881
201292	TRIM65	ENSG00000141569	-1.31677	0.000134734	0.00140864	1043.78	658.768	688.112	1700.94	2359.97
122970	ACOT4	ENSG00000177465	1.11881	0.00013508	0.00141155	338.341	237.522	367.784	133.286	152.481
8631	SKAP1	ENSG00000141293	0.701088	0.000136762	0.00142841	1235.47	1106.4	1092.48	619.268	784.331
9719	ADAMTSL2	ENSG00000197859	-2.3128	0.000138804	0.00144901	2.87542	5.07525	1.97733	23.5814	13.9525
728643	HNRNPA1P33	ENSG00000213412	3.87596	0.000139217	0.0014526	43.1313	9.13545	55.3654	1.02528	0.996609
6138	RPL15	ENSG00000174748	-0.527847	0.000140444	0.00146319	21845.5	22514.8	20444.7	28618.6	33758.1
399474	TMEM200B	ENSG00000253304	3.51332	0.000140625	0.00146434	12.4602	23.3462	21.7507	2.05056	0
8537	BCAS1	ENSG00000064787	1.13602	0.000141022	0.00146774	4617.92	3397.37	5027.37	2250.49	1649.39
3146	HMGB1	ENSG00000189403	0.547018	0.000141422	0.00147117	33174.7	38976.9	37874.9	26406	23719.3
645166	LOC645166	ENSG00000143429	-1.34218	0.000141498	0.00147123	219.49	254.778	226.405	429.591	783.335
81932	HDHD3	ENSG00000119431	-0.850356	0.000142327	0.00147911	902.882	648.617	866.073	1478.45	1445.08
59271	EVA1C	ENSG00000166979	-2.91762	0.000142459	0.00147973	15.3356	61.9181	10.8753	284.002	317.918
29799	YPEL1	ENSG00000100027	-2.80186	0.00014305	0.0014844	0.958473	5.07525	5.932	51.2639	20.9288
128272	ARHGEF19	ENSG00000142632	-0.76318	0.000144054	0.00149248	1009.27	1162.23	1143.89	1636.34	2130.75
84335	AKT1S1	ENSG00000204673	0.520562	0.000144116	0.00149248	11240	12607.9	13192.8	8992.71	8198.1
388569	ZNF324B	ENSG00000249471	0.553817	0.000144435	0.00149503	784.99	670.948	790.934	512.639	506.277
5140	PDE3B	ENSG00000152270	-1.98365	0.000145098	0.00150115	535.787	427.336	202.677	2016.72	1322.5
51301	GCNT4	ENSG00000176928	4.37845	0.000146046	0.00151021	23.0034	38.5719	19.7733	1.02528	0
51333	ZNF771	ENSG00000179965	-0.628565	0.000148678	0.00153589	152.397	182.709	159.175	252.218	258.122
2634	GBP2	ENSG00000162645	1.23266	0.000148917	0.0015376	2142.19	1731.68	3013.46	934.028	983.653
100423037	MIR3176	ENSG00000266235	0.934177	0.000149364	0.00154145	86.2626	92.3696	107.765	53.3145	45.844
645166	LOC645166	ENSG00000232527	-2.19218	0.00014979	0.00154508	64.2177	62.9331	63.2747	149.691	501.294
5763	PTMS	ENSG00000159335	-1.08832	0.000150009	0.00154657	6223.37	4695.62	3878.54	11104.8	10139.5
5625	PRODH	ENSG00000100033	-3.135	0.00015183	0.00156457	6.70931	2.0301	6.92067	114.831	22.922
9747	TCAF1	ENSG00000198420	-1.07056	0.000152513	0.00157083	899.048	889.184	1001.52	1533.82	2419.77
100289274	DNAJC3-AS1	ENSG00000247400	0.725364	0.00015379	0.0015832	146.646	132.972	150.277	80.997	91.688
55258	THNSL2	ENSG00000144115	-2.29509	0.000154145	0.00158607	50.7991	21.3161	83.0481	253.244	327.884
111216280	LINC02577	ENSG00000228742	1.32577	0.000154663	0.00159061	57.5084	40.602	49.4334	16.4044	21.9254
4482	MSRA	ENSG00000175806	1.96122	0.000155619	0.00159965	896.172	469.968	502.243	94.3256	200.318
100506125	LOC100506125	ENSG00000257660	-2.39227	0.000156622	0.00160917	0.958473	5.07525	1.97733	14.3539	17.939
6820	SULT2B1	ENSG00000088002	1.91172	0.000157921	0.00162171	7293.02	5060.03	12211	2493.48	1541.75
54587	MXRA8	ENSG00000162576	1.70946	0.000158461	0.00162645	118.851	125.866	216.518	55.365	33.8847
3679	ITGA7	ENSG00000135424	-2.03902	0.000158971	0.00163089	23.9618	14.2107	25.7054	57.4156	134.542
282991	BLOC1S2	ENSG00000196072	0.619408	0.000159234	0.00163278	1283.4	1551	1574.95	978.115	930.833
2564	GABRE	ENSG00000102287	1.62206	0.000160612	0.00164528	1966.79	1732.69	1677.77	771.009	342.833
3223	HOXC6	ENSG00000197757	-1.57652	0.000163242	0.00166975	69.9685	123.836	156.209	354.746	369.742
9942	XYLB	ENSG00000093217	-0.803979	0.000164672	0.00168273	190.736	240.567	257.054	382.429	422.562
152503	SH3D19	ENSG00000109686	-0.832342	0.000164777	0.00168297	2241.87	1758.07	1850.79	3087.11	3897.74
57493	HEG1	ENSG00000173706	-3.2123	0.000164927	0.00168368	1.91695	2.0301	1.97733	47.1628	9.96609
286343	LURAP1L	ENSG00000153714	-1.56335	0.000165518	0.00168889	59.4253	66.9933	50.422	240.94	121.586
55503	TRPV6	ENSG00000165125	3.21477	0.000166367	0.00169671	772.529	185.754	2063.35	48.1881	79.7287
7477	WNT7B	ENSG00000188064	1.49928	0.000167346	0.00170587	4091.72	2917.25	5833.14	1647.62	1276.66
85315	PAQR8	ENSG00000170915	-1.1649	0.000167587	0.00170748	80.5118	125.866	131.493	271.699	241.179
135293	PM20D2	ENSG00000146281	-1.81669	0.000167966	0.0017105	552.081	802.905	324.283	2443.24	1760.01
5074	PAWR	ENSG00000177425	-0.717558	0.000168151	0.00171155	1515.35	1493.14	1168.6	2263.81	2332.06
83892	KCTD10	ENSG00000110906	0.613341	0.000168809	0.00171741	5100.99	5368.6	4302.68	3129.15	3293.79
80781	COL18A1	ENSG00000182871	-2.1551	0.000169512	0.00172294	1010.23	927.756	940.223	7382	2167.62
59283	CACNG8	ENSG00000142408	2.07101	0.000169518	0.00172294	19.1695	23.3462	20.762	7.17695	1.99322
10938	EHD1	ENSG00000110047	1.05064	0.000169718	0.00172413	12855	11550.3	8716.09	4602.47	5933.81
91703	ACY3	ENSG00000132744	-2.90621	0.000170188	0.00172806	3.83389	4.0602	12.8527	108.679	32.8881
222223	KIAA1324L	ENSG00000164659	-3.80061	0.000170374	0.0017291	2.87542	4.0602	9.88667	400.884	15.9457
255061	TAC4	ENSG00000176358	-2.52155	0.00017111	0.00173572	1.91695	3.04515	0.988667	11.2781	15.9457
90324	CCDC97	ENSG00000142039	0.547492	0.000171562	0.00173946	4044.76	4782.92	4159.32	2822.59	3091.48
345557	PLCXD3	ENSG00000182836	1.74151	0.000171853	0.00174156	61.3423	1.01505	1337.67	0	0
22806	IKZF3	ENSG00000161405	1.49505	0.000171979	0.00174199	199.362	186.769	297.589	58.4408	97.6677
8673	VAMP8	ENSG00000118640	0.960922	0.000172091	0.00174227	6468.74	6379.59	7271.65	2746.72	4083.11
81285	OR51E2	ENSG00000167332	-4.05017	0.000173139	0.00175118	0	0	0	100.477	5.97965
146336	SSTR5-AS1	ENSG00000261713	-4.06806	0.000173911	0.00175728	0	0	0	95.3508	5.97965
79710	MORC4	ENSG00000133131	-1.27066	0.000174471	0.00176208	2270.62	1912.35	1250.66	4419.97	4504.67
54929	TMEM161A	ENSG00000064545	-0.620414	0.000175665	0.00177328	1081.16	957.192	932.313	1657.87	1394.26
105378828	LOC105378828	ENSG00000261737	1.49413	0.000176578	0.00178163	26.8373	31.4666	34.6034	10.2528	10.9627
26084	ARHGEF26	ENSG00000114790	-1.14248	0.000176812	0.00178313	473.486	411.095	335.158	736.15	1086.3
9514	GAL3ST1	ENSG00000128242	-2.53467	0.000177243	0.00178661	38.3389	13.1957	65.252	327.064	220.251
90527	DUOXA1	ENSG00000140254	-2.79925	0.000177773	0.00179108	2.87542	3.04515	5.932	56.3903	15.9457
7111	TMOD1	ENSG00000136842	-3.08257	0.000178093	0.00179344	0.958473	5.07525	0.988667	42.0364	15.9457
10162	LPCAT3	ENSG00000111684	0.942655	0.000178671	0.00179838	4014.09	3521.21	3903.26	2345.84	1588.59
10123	ARL4C	ENSG00000188042	3.48107	0.000179577	0.00180663	1300.65	4350.51	5209.29	13.3286	252.142
100131067	CKMT2-AS1	ENSG00000247572	-0.745146	0.00017998	0.00180893	131.311	119.776	105.787	214.283	186.366
100131213	ZNF503-AS2	ENSG00000237149	-1.36662	0.000183135	0.00183975	42.1728	46.6923	77.1161	138.413	154.474
353497	POLN	ENSG00000130997	-2.39808	0.000184858	0.00185617	5.75084	3.04515	2.966	33.8342	14.9491
109729181	ZNF710-AS1	ENSG00000259291	-1.67248	0.000185153	0.00185823	11.5017	6.0903	10.8753	37.9353	25.9118
102724301	LOC102724301	ENSG00000254854	-1.48845	0.000187246	0.00187743	29.7127	21.3161	15.8187	75.8706	53.8169
284865	LOC284865	ENSG00000249923	-2.3538	0.000187611	0.00188018	2.87542	1.01505	2.966	13.3286	13.9525
23639	LRRC6	ENSG00000129295	-2.68792	0.000188672	0.00188899	4.79237	3.04515	14.83	42.0364	81.7219
9349	RPL23	ENSG00000125691	-0.617977	0.000189775	0.00189821	47634.2	48346.8	41192.8	64470.5	76208.7
781	CACNA2D1	ENSG00000153956	-3.75005	0.000190285	0.00190239	0	0	0	4.10111	8.96948
221442	ADCY10P1	ENSG00000161912	-0.820052	0.000192511	0.00192096	98.7227	100.49	82.0594	182.499	150.488
50640	PNPLA8	ENSG00000135241	0.942157	0.000193336	0.00192826	1599.69	1563.18	2164.19	998.621	834.162
5916	RARG	ENSG00000172819	1.00148	0.000194354	0.00193655	11666.5	11328	11504.1	4430.23	6940.38
23245	ASTN2	ENSG00000148219	-1.24903	0.000194596	0.00193804	61.3423	78.1589	56.354	124.059	192.346
9306	SOCS6	ENSG00000170677	0.794489	0.000195668	0.00194696	1830.68	1626.11	2185.94	1154.46	1003.59
3091	HIF1A	ENSG00000100644	0.591224	0.000196208	0.00195056	3562.65	4241.9	4346.18	2780.55	2585.2
3902	LAG3	ENSG00000089692	-2.51875	0.000196228	0.00195056	0.958473	3.04515	1.97733	16.4044	10.9627
427	ASAH1	ENSG00000104763	1.58421	0.000198988	0.0019761	3924.95	1874.8	3654.11	1102.17	911.897
100820709	LINC00501	ENSG00000203645	-3.81544	0.000199091	0.00197618	0	0	0	4.10111	10.9627
29763	PACSIN3	ENSG00000165912	2.20835	0.000199297	0.00197634	964.224	943.997	2418.28	196.853	352.8
400746	NCMAP	ENSG00000184454	-1.57743	0.000201401	0.00199625	108.307	213.161	137.425	570.055	381.701
645638	WFDC21P	ENSG00000261040	-3.73371	0.000203051	0.00201164	0.958473	0	0	7.17695	14.9491
3291	HSD11B2	ENSG00000176387	-1.82153	0.000203477	0.00201491	167.733	120.791	66.2407	369.1	524.216
644150	WIPF3	ENSG00000122574	-3.5105	0.000203745	0.0020166	0	0	0.988667	414.212	1.99322
23096	IQSEC2	ENSG00000124313	1.01435	0.000206185	0.00203881	1259.43	863.808	1129.06	594.661	467.41
55577	NAGK	ENSG00000124357	0.866477	0.000206623	0.00204065	1333.24	1607.84	1917.03	913.523	851.104
23580	CDC42EP4	ENSG00000179604	0.938543	0.000206666	0.00204065	8637.76	7656.52	7827.28	3347.53	4972.08
55240	STEAP3	ENSG00000115107	-0.954855	0.000208527	0.00205805	997.771	1120.62	920.449	1616.86	2345.02
85462	FHDC1	ENSG00000137460	-0.890889	0.000210391	0.00207349	372.846	417.186	458.742	900.194	654.772
57594	HOMEZ	ENSG00000215271	-0.721678	0.000211271	0.00207969	349.843	316.696	419.195	583.383	614.908
102724362	SPINT1-AS1	ENSG00000261183	0.503612	0.000211282	0.00207969	474.444	457.788	443.912	345.519	300.976
5447	POR	ENSG00000127948	0.936995	0.000211396	0.00207969	7901.65	6448.61	9583.15	4385.11	3878.8
140462	ASB9	ENSG00000102048	-3.7971	0.000211419	0.00207969	1.91695	2.0301	0	10.2528	86.705
1770	DNAH9	ENSG00000007174	-3.69465	0.000211689	0.00208136	0	0	0	4.10111	7.97287
23335	WDR7	ENSG00000091157	0.664556	0.000212862	0.0020919	633.551	774.483	791.923	444.971	477.376
342909	ZNF284	ENSG00000186026	-1.80989	0.000213709	0.00209924	9.58473	16.2408	27.6827	64.5925	68.766
57544	TXNDC16	ENSG00000087301	-0.739429	0.000214008	0.00210117	92.0134	97.4448	87.9914	140.463	169.424
51704	GPRC5B	ENSG00000167191	2.12802	0.000214551	0.00210452	45.0482	30.4515	80.0821	10.2528	10.9627
3295	HSD17B4	ENSG00000133835	0.558247	0.000215851	0.00211627	9580.9	8836.01	10056.7	6980.09	5888.96
9844	ELMO1	ENSG00000155849	-3.40765	0.000216231	0.002119	0.958473	1.01505	0.988667	28.7078	7.97287
6494	SIPA1	ENSG00000213445	1.05683	0.000218247	0.00213775	3277.98	2195.55	2304.58	1343.11	1119.19
2939	GSTA2	ENSG00000244067	-3.73359	0.000219915	0.00215193	0	0	0	9.2275	3.98644
374383	NCR3LG1	ENSG00000188211	-1.40786	0.000220005	0.00215193	231.951	154.288	131.493	387.555	556.108
100132234	LINC00543	ENSG00000260704	-2.10947	0.000220193	0.00215276	5.75084	5.07525	13.8413	49.2133	29.8983
6764	ST5	ENSG00000166444	-0.721548	0.000220582	0.00215554	638.343	712.565	675.26	1267.24	968.704
6159	RPL29	ENSG00000162244	-0.620794	0.000221106	0.00215965	19136.9	19424	16966.5	25712.9	31349.3
10057	ABCC5	ENSG00000114770	-1.17951	0.000221269	0.00216023	276.04	345.117	384.592	605.939	938.806
54836	BSPRY	ENSG00000119411	-0.520904	0.000221886	0.00216524	1523.01	1485.02	1429.61	1935.72	2315.12
8569	MKNK1	ENSG00000079277	0.658881	0.000222356	0.00216881	1413.75	1141.93	1448.4	842.778	843.131
80833	APOL3	ENSG00000128284	3.16232	0.000222609	0.00217026	98.7227	64.9632	177.96	14.3539	0.996609
94121	SYTL4	ENSG00000102362	1.85003	0.000223572	0.00217863	969.016	818.131	1007.45	129.185	351.803
65998	C11orf95	ENSG00000188070	-0.858925	0.000226357	0.00220214	728.44	719.671	539.812	1309.28	1110.22
79977	GRHL2	ENSG00000083307	0.863719	0.000226409	0.00220214	6815.7	6679.03	5088.67	3710.48	3052.61
7052	TGM2	ENSG00000198959	3.13622	0.000226815	0.00220506	101637	86656.9	37295.5	9292.09	996.609
1232	CCR3	ENSG00000183625	2.45441	0.000229068	0.00222592	16.294	14.2107	18.7847	1.02528	3.98644
2050	EPHB4	ENSG00000196411	-1.0557	0.000229441	0.00222851	10117.6	7472.8	7657.23	20740.3	14681
29842	TFCP2L1	ENSG00000115112	-3.81122	0.000229783	0.00223078	0.958473	1.01505	4.94334	179.424	10.9627
642587	MIR205HG	ENSG00000230937	4.3378	0.000231047	0.00224201	9.58473	69.0234	57.3427	1.02528	0
4851	NOTCH1	ENSG00000148400	-1.8846	0.000232485	0.00225386	828.121	723.731	1801.35	4794.2	4106.03
5017	OVOL1	ENSG00000172818	0.511581	0.000233052	0.0022583	1605.44	1352.05	1549.24	1070.39	1034.48
3955	LFNG	ENSG00000106003	-1.26635	0.000233266	0.00225933	1307.36	1762.13	2351.05	4036.52	4845.51
10124	ARL4A	ENSG00000122644	-1.74316	0.00023356	0.00226112	272.206	327.861	642.634	1499.98	1441.1
55076	TMEM45A	ENSG00000181458	3.47117	0.00023441	0.00226829	11.5017	19.286	27.6827	2.05056	0
8405	SPOP	ENSG00000121067	-0.575912	0.000235163	0.00227452	2041.55	1964.12	1772.68	2635.99	3117.39
55165	CEP55	ENSG00000138180	0.568567	0.000235714	0.00227876	4503.87	4347.46	5158.87	3336.25	2949.96
105376557	LOC105376557	ENSG00000254670	-2.50752	0.000235821	0.00227876	9.58473	5.07525	4.94334	68.6936	21.9254
80758	PRR7	ENSG00000131188	-0.729553	0.000235949	0.00227881	736.107	590.759	642.634	1201.63	984.65
101929069	LINC01633	ENSG00000260976	3.82066	0.000236154	0.00227881	7.66779	9.13545	8.89801	0	0
81618	ITM2C	ENSG00000135916	-1.01276	0.000236716	0.00228316	2596.5	3663.32	3626.43	5862.54	7581.2
284613	CYB561D1	ENSG00000174151	0.50619	0.000237623	0.002288	1410.87	1374.38	1621.41	1023.23	1042.45
64839	FBXL17	ENSG00000145743	0.816855	0.000237657	0.002288	1122.37	1158.17	1460.26	769.984	637.83
975	CD81	ENSG00000110651	-2.53404	0.000238364	0.00229268	854.958	1087.12	3517.68	12636.6	13170.2
10840	ALDH1L1	ENSG00000144908	2.44776	0.000239271	0.00230034	2510.24	2123.49	1019.32	441.895	130.556
3431	SP110	ENSG00000135899	1.27591	0.000239659	0.00230254	817.578	1122.65	1500.8	485.982	440.501
2925	GRPR	ENSG00000126010	3.45471	0.000239721	0.00230254	35.4635	50.7525	8.89801	1.02528	1.99322
6419	SETMAR	ENSG00000170364	-0.980218	0.000240059	0.00230472	216.615	240.567	270.895	395.757	571.057
10417	SPON2	ENSG00000159674	-1.8068	0.000240321	0.00230617	14.3771	33.4967	35.592	85.0981	122.583
598	BCL2L1	ENSG00000171552	-1.01022	0.000241483	0.00231626	9939.37	11364.5	8454.09	16648.5	23745.2
5913	RAPSN	ENSG00000165917	-3.21841	0.000243304	0.00233264	0.958473	4.0602	0.988667	12.3033	47.8372
84706	GPT2	ENSG00000166123	-0.947917	0.000246603	0.00236209	5908.03	4271.33	4076.28	9777.05	8721.32
80724	ACAD10	ENSG00000111271	-0.926187	0.00024894	0.00238338	357.511	262.898	377.671	588.51	686.663
56261	GPCPD1	ENSG00000125772	-0.832192	0.000250716	0.00239929	180.193	160.378	197.733	363.974	279.05
402569	KPNA7	ENSG00000185467	-2.39299	0.000251223	0.00240303	12.4602	6.0903	16.8073	38.9606	107.634
440044	SLC22A20P	ENSG00000197847	1.44479	0.00025182	0.00240543	109.266	136.017	94.9121	27.6825	52.8203
60685	ZFAND3	ENSG00000156639	0.549248	0.000251821	0.00240543	4512.49	4475.36	4343.22	3346.51	2716.76
64224	HERPUD2	ENSG00000122557	0.647128	0.000252013	0.00240615	1661.99	1527.65	1912.08	1148.31	1017.54
25999	CLIP3	ENSG00000105270	0.707807	0.00025311	0.00241508	125.56	119.776	122.595	79.9717	69.7626
4301	AFDN	ENSG00000130396	-0.764593	0.00025318	0.00241508	5507.39	3979	4626.96	8069.96	7989.81
29091	STXBP6	ENSG00000168952	-2.20727	0.000253385	0.00241593	117.892	186.769	48.4447	591.585	643.809
84162	KIAA1109	ENSG00000138688	0.593704	0.000257287	0.00244864	3572.23	3827.75	4003.11	2770.3	2256.32
4061	LY6E	ENSG00000160932	1.93353	0.000258518	0.00245923	26658	25995.4	30660.6	9981.08	3377.51
388403	YPEL2	ENSG00000175155	-1.8161	0.000259112	0.00246376	215.656	137.032	351.966	1026.3	744.467
26140	TTLL3	ENSG00000214021	-1.03652	0.000260267	0.00247134	34.505	31.4666	37.5694	61.5167	81.7219
101929074	PIK3CD-AS2	ENSG00000231789	-2.28408	0.00026174	0.0024842	4.79237	2.0301	4.94334	14.3539	29.8983
59352	LGR6	ENSG00000133067	-3.87563	0.000262763	0.0024905	1.91695	0	3.95467	13.3286	193.342
3383	ICAM1	ENSG00000090339	-0.572379	0.000264916	0.00250862	171.567	189.814	198.722	289.128	267.091
23119	HIC2	ENSG00000169635	0.645356	0.000265634	0.00251367	511.825	574.518	629.781	388.58	340.84
8809	IL18R1	ENSG00000115604	2.46935	0.000265691	0.00251367	87.2211	46.6923	112.708	19.4803	4.98304
55806	HR	ENSG00000168453	-1.52517	0.000265941	0.00251489	82.4287	51.7676	41.524	145.589	205.301
57579	FAM135A	ENSG00000082269	-1.1372	0.000266669	0.00252063	602.88	648.617	564.529	1695.81	1009.56
57698	SHTN1	ENSG00000187164	-0.848635	0.000269839	0.00254828	1313.11	1514.46	1064.79	2497.58	2205.5
55732	C1orf112	ENSG00000000460	0.631567	0.000270043	0.00254904	891.38	745.047	942.2	555.701	551.125
50614	GALNT9	ENSG00000182870	4.28989	0.00027058	0.00255296	79.5533	13.1957	28.6714	1.02528	0
5900	RALGDS	ENSG00000160271	-0.879241	0.000271786	0.00256317	1541.22	1671.79	1268.46	3139.4	2395.85
10809	STARD10	ENSG00000214530	-1.19326	0.000272958	0.00257226	8577.38	5377.74	9087.83	19141.9	16637.4
5832	ALDH18A1	ENSG00000059573	-0.616219	0.000272997	0.00257226	6875.13	6419.18	5583	10306.1	9032.27
5756	TWF1	ENSG00000151239	0.530373	0.000274391	0.00258422	4324.63	4877.32	5284.43	3381.37	3294.79
9922	IQSEC1	ENSG00000144711	1.15954	0.00027496	0.00258723	1749.21	1766.19	1745	560.827	982.656
29893	PSMC3IP	ENSG00000131470	-0.539778	0.000276128	0.00259705	384.348	367.448	321.317	511.614	530.196
56977	STOX2	ENSG00000173320	-2.37511	0.000277538	0.00260913	1.91695	4.0602	1.97733	11.2781	20.9288
57419	SLC24A3	ENSG00000185052	-3.61461	0.000278638	0.00261711	0	0	0	7.17695	3.98644
5152	PDE9A	ENSG00000160191	1.87563	0.000279141	0.00262065	1123.33	1091.18	700.965	350.645	139.525
57511	COG6	ENSG00000133103	0.714457	0.000281876	0.00264394	1396.5	1536.79	1846.83	930.952	1003.59
80775	TMEM177	ENSG00000144120	-0.518042	0.000284325	0.0026657	779.239	756.212	824.549	1221.11	1035.48
4066	LYL1	ENSG00000104903	1.99181	0.000284626	0.00266732	17.2525	20.301	28.6714	6.15167	3.98644
5865	RAB3B	ENSG00000169213	-3.58057	0.000284921	0.00266889	1.91695	0	7.90934	136.362	41.8576
5646	PRSS3	ENSG00000010438	0.833758	0.000285752	0.00267547	3107.37	2478.75	2175.07	1427.19	1458.04
148741	ANKRD35	ENSG00000198483	2.40191	0.000286069	0.00267723	111.183	102.52	332.192	23.5814	33.8847
7039	TGFA	ENSG00000163235	0.945963	0.000286436	0.00267827	7394.62	7502.24	6392.72	2938.45	4362.16
55001	TTC22	ENSG00000006555	1.4168	0.000287655	0.00268607	2725.9	2133.64	3382.23	725.897	1267.69
79007	DBNDD1	ENSG00000003249	-1.3309	0.000287659	0.00268607	859.751	884.109	1343.6	2100.79	3213.07
3303	HSPA1A	ENSG00000204389	1.04032	0.000288837	0.00269586	3494.59	3127.37	4842.49	1698.89	1972.29
54825	CDHR2	ENSG00000074276	-1.99482	0.000289044	0.00269657	2.87542	3.04515	6.92067	21.5308	15.9457
11251	PTGDR2	ENSG00000183134	-3.07965	0.000290423	0.00270823	1.91695	2.0301	1.97733	42.0364	8.96948
84189	SLITRK6	ENSG00000184564	-2.2222	0.00029146	0.00271668	434.188	192.86	570.461	2919.99	1339.44
375287	RBM43	ENSG00000184898	1.55559	0.000292338	0.00272364	93.9304	132.972	165.107	54.3397	30.8949
7020	TFAP2A	ENSG00000137203	-0.860802	0.00029299	0.00272849	104.474	74.0987	89.9687	172.247	155.471
55365	TMEM176A	ENSG00000002933	-3.84712	0.000293983	0.00273614	0	0	0	14.3539	3.98644
148789	B3GALNT2	ENSG00000162885	-0.708565	0.000294075	0.00273614	1050.49	1100.31	897.71	1494.86	1838.74
9881	TRANK1	ENSG00000168016	2.61334	0.000294262	0.00273618	74.7609	217.221	410.297	32.8089	26.9084
3767	KCNJ11	ENSG00000187486	-1.2826	0.000294342	0.00273618	57.5084	41.6171	46.4674	92.275	149.491
10208	USPL1	ENSG00000132952	0.715389	0.000295652	0.00274591	2003.21	2146.83	2075.21	1443.59	1074.34
26022	TMEM98	ENSG00000006042	-2.7135	0.000296349	0.00275115	1.91695	1.01505	0.988667	10.2528	11.9593
3958	LGALS3	ENSG00000131981	2.18073	0.000297678	0.00276226	8039.67	4809.31	8882.19	674.633	2130.75
771	CA12	ENSG00000074410	-1.66445	0.000298411	0.00276783	4391.72	2250.37	4677.39	15331	9883.37
2555	GABRA2	ENSG00000151834	-4.015	0.000300588	0.00278553	0.958473	0	0	47.1628	5.97965
124402	UBALD1	ENSG00000153443	-0.661462	0.0003069	0.00283885	1040.9	811.025	905.619	1535.87	1381.3
103625683	LINC00456	ENSG00000233124	2.3548	0.000307024	0.00283885	19.1695	23.3462	39.5467	2.05056	6.97626
10066	SCAMP2	ENSG00000140497	0.690756	0.000308763	0.00285366	7660.12	7409.87	9085.85	5441.15	4500.69
79581	SLC52A2	ENSG00000185803	0.810169	0.00030894	0.00285403	8851.5	6679.03	6416.45	4140.07	4156.86
80125	CCDC33	ENSG00000140481	-2.63899	0.000311698	0.00287822	1.91695	2.0301	2.966	26.6572	9.96609
57211	ADGRG6	ENSG00000112414	0.521536	0.000312854	0.00288761	1448.25	1374.38	1275.38	879.688	1020.53
100505989	SMIM31	ENSG00000248771	-3.97356	0.000313736	0.00289444	0	1.01505	0	43.0617	5.97965
83734	ATG10	ENSG00000152348	-0.928215	0.000313871	0.00289444	115.975	90.3395	133.47	232.738	202.312
157506	RDH10	ENSG00000121039	-0.726633	0.000314061	0.0028949	1225.89	980.539	1047.99	1985.96	1619.49
84666	RETNLB	ENSG00000163515	-3.86005	0.000314497	0.00289764	0	0	0	15.3792	3.98644
56911	MAP3K7CL	ENSG00000156265	1.04066	0.000316731	0.00291563	93.9304	75.1137	83.0481	32.8089	47.8372
5218	CDK14	ENSG00000058091	-2.74726	0.000317024	0.00291705	7.66779	5.07525	14.83	132.261	31.8915
257144	GCSAM	ENSG00000174500	-1.98466	0.000319849	0.00294044	4.79237	8.1204	16.8073	47.1628	38.8677
29946	SERTAD3	ENSG00000167565	0.798925	0.000321077	0.00295042	1679.25	1721.53	2153.32	1169.84	946.778
1496	CTNNA2	ENSG00000066032	3.47378	0.000323338	0.00296836	32.5881	152.258	16.8073	1.02528	3.98644
606495	CYB5RL	ENSG00000215883	-0.853942	0.000323355	0.00296836	70.927	96.4298	90.9574	145.589	167.43
79896	THNSL1	ENSG00000185875	-0.758561	0.000327355	0.00300147	325.881	263.913	291.657	557.751	441.498
599	BCL2L2	ENSG00000129473	0.588064	0.000328867	0.00301401	1805.76	1623.07	1799.37	1273.4	1040.46
26027	ACOT11	ENSG00000162390	1.21147	0.000329098	0.0030148	2521.74	2060.55	3065.86	1316.46	842.134
100505636	MALINC1	ENSG00000245146	1.14391	0.000332856	0.00304654	58.4669	74.0987	88.9801	32.8089	32.8881
26953	RANBP6	ENSG00000137040	0.949587	0.000333046	0.00304694	979.56	1023.17	695.033	488.032	434.521
30818	KCNIP3	ENSG00000115041	-2.66356	0.000333504	0.00304979	3.83389	6.0903	2.966	55.365	14.9491
9052	GPRC5A	ENSG00000013588	1.55236	0.000333694	0.00305018	34147.5	37525.4	32669.5	6944.21	15766.4
3107	HLA-C	ENSG00000204525	1.46724	0.000333876	0.0030505	6388.22	9048.16	13615.9	3223.47	3531.98
5225	PGC	ENSG00000096088	1.97417	0.000337293	0.00307902	29.7127	16.2408	25.7054	4.10111	6.97626
23428	SLC7A8	ENSG00000092068	3.2243	0.000337966	0.00308381	71.8855	100.49	562.552	20.5056	6.97626
282679	AQP11	ENSG00000178301	-1.22599	0.000339904	0.00309742	22.0449	27.4064	39.5467	73.82	67.7694
23420	NOMO1	ENSG00000103512	0.55767	0.000343856	0.00312932	5376.08	5149.35	6243.43	3623.33	3957.53
389337	ARHGEF37	ENSG00000183111	-2.65105	0.000345416	0.00314214	1.91695	2.0301	7.90934	44.087	19.9322
493900	TMEM9B-AS1	ENSG00000254860	-1.83647	0.000347358	0.00315704	5.75084	5.07525	2.966	19.4803	15.9457
114112	TXNRD3	ENSG00000197763	-0.832086	0.00034801	0.00316159	139.937	127.896	179.937	274.774	260.115
23059	CLUAP1	ENSG00000103351	-1.47639	0.000352032	0.00319393	46.9652	75.1137	100.844	190.702	238.19
147650	SPACA6	ENSG00000182310	0.804481	0.000354154	0.00321039	134.186	106.58	118.64	71.7695	64.7796
6154	RPL26	ENSG00000161970	-0.582384	0.000354675	0.00321248	642.177	677.039	582.325	871.486	1030.49
55612	FERMT1	ENSG00000101311	-0.985451	0.000354693	0.00321248	5995.25	6060.87	5231.04	9065.51	13996.4
400128	TUSC8	ENSG00000237361	-1.33157	0.000355441	0.00321784	138.02	78.1589	87.9914	224.536	299.979
105371907	LOC105371907	ENSG00000263718	0.978308	0.000361006	0.00326397	99.6812	108.61	87.9914	58.4408	40.861
9813	EFCAB14	ENSG00000159658	0.632659	0.000363107	0.00327868	6659.47	6114.66	7219.25	4725.51	3847.91
339751	MAP3K20-AS1	ENSG00000238133	-2.01212	0.000363543	0.00328095	7.66779	13.1957	4.94334	26.6572	49.8304
5268	SERPINB5	ENSG00000206075	-1.29294	0.000363777	0.00328095	772.529	1306.37	807.741	2740.57	2091.88
64762	GAREM1	ENSG00000141441	1.01784	0.000363989	0.00328095	1726.21	1660.62	2250.21	759.731	1074.34
9429	ABCG2	ENSG00000118777	1.89592	0.000364933	0.00328804	4092.68	6826.21	2506.27	1335.94	875.023
55054	ATG16L1	ENSG00000085978	1.07039	0.000365799	0.00329299	3896.19	3810.5	2465.74	1677.35	1507.87
9454	HOMER3	ENSG00000051128	-1.64616	0.00036876	0.00331677	36.422	27.4064	45.4787	79.9717	160.454
100996702	LINC01356	ENSG00000215866	-3.50468	0.000372529	0.00334488	0	1.01505	0	7.17695	9.96609
284417	TMEM150B	ENSG00000180061	-2.78431	0.000373326	0.00334914	0.958473	3.04515	8.89801	26.6572	53.8169
402	ARL2	ENSG00000213465	-0.672816	0.000376115	0.00337125	784.99	623.241	623.849	1129.86	1037.47
85014	TMEM141	ENSG00000244187	-1.36119	0.000377439	0.00338167	1273.81	878.019	698.988	2942.55	2083.91
346689	KLRG2	ENSG00000188883	-3.52265	0.000380063	0.00340371	0	0	0	6.15167	3.98644
9946	CRYZL1	ENSG00000205758	0.716315	0.000380906	0.00340979	289.459	267.973	337.136	167.12	194.339
165215	FAM171B	ENSG00000144369	3.42515	0.000381274	0.00341161	92.9719	778.544	11.864	6.15167	4.98304
79716	NPEPL1	ENSG00000215440	-0.972418	0.0003822	0.00341843	43.1313	37.5569	51.4107	77.9211	96.6711
164091	PAQR7	ENSG00000182749	1.09496	0.000382392	0.00341868	1093.62	943.997	1524.53	500.336	594.975
80020	FOXRED2	ENSG00000100350	-0.546008	0.000382957	0.0034222	1631.32	1319.57	1475.09	2207.42	2108.82
51382	ATP6V1D	ENSG00000100554	0.576409	0.000384563	0.00343366	1939.95	1936.72	2262.07	1469.22	1269.68
1117	CHI3L2	ENSG00000064886	2.2727	0.000385913	0.00344275	18.211	16.2408	33.6147	3.07583	4.98304
100506392	SLC16A1-AS1	ENSG00000226419	-1.11614	0.000387861	0.00345865	56.5499	58.8729	36.5807	101.503	121.586
23710	GABARAPL1	ENSG00000139112	-1.7399	0.000389342	0.00347036	71.8855	128.911	128.527	524.942	256.128
7576	ZNF28	ENSG00000198538	0.619841	0.00039005	0.00347518	1507.68	1670.77	1769.71	964.787	1176
23499	MACF1	ENSG00000127603	0.508226	0.000390711	0.0034781	9821.48	10846.8	9417.06	6558.7	7522.4
92270	ATP6AP1L	ENSG00000205464	-2.01375	0.000393931	0.00350376	6.70931	3.04515	8.89801	35.8847	19.9322
358	AQP1	ENSG00000240583	-3.45903	0.000394741	0.00350946	3.83389	1.01505	6.92067	15.3792	169.424
89853	MVB12B	ENSG00000196814	-3.32684	0.000396023	0.00351936	0	1.01505	0.988667	8.20222	13.9525
80144	FRAS1	ENSG00000138759	-2.09657	0.000397371	0.00352983	1163.59	1675.85	486.424	4402.54	6250.73
2843	GPR20	ENSG00000204882	2.40081	0.000398187	0.00353557	38.3389	20.301	67.2294	8.20222	4.98304
197187	SNAI3-AS1	ENSG00000260630	-1.03763	0.000402505	0.00357086	29.7127	37.5569	33.6147	79.9717	59.7965
57687	VAT1L	ENSG00000171724	4.02493	0.00040371	0.00358002	16.294	19.286	20.762	1.02528	0
401397	SMIM30	ENSG00000214194	-0.893577	0.000404431	0.00358346	735.149	756.212	635.713	1087.82	1567.67
10267	RAMP1	ENSG00000132329	-3.5606	0.000406549	0.00360059	0.958473	1.01505	1.97733	66.6431	5.97965
158056	MAMDC4	ENSG00000177943	-1.31873	0.000408792	0.00361892	125.56	92.3696	75.1387	302.457	198.325
283104	SBF2-AS1	ENSG00000246273	-1.1189	0.000409267	0.00362158	34.505	24.3612	33.6147	58.4408	77.7355
1508	CTSB	ENSG00000164733	1.44409	0.000409771	0.00362449	18475.5	8761.91	11538.7	4615.8	4552.51
56953	NT5M	ENSG00000205309	-2.4551	0.000410872	0.00363269	2.87542	4.0602	0.988667	11.2781	23.9186
23042	PDXDC1	ENSG00000179889	0.551053	0.000412027	0.00364135	9472.59	9139.51	10419.6	7176.95	6008.55
80271	ITPKC	ENSG00000086544	0.875428	0.000412811	0.00364673	1752.09	1558.1	2277.89	969.913	1045.44
79695	GALNT12	ENSG00000119514	-1.08882	0.000414765	0.00366088	1075.41	856.702	1438.51	2287.4	2563.28
29920	PYCR2	ENSG00000143811	-0.525972	0.000417457	0.00368308	1198.09	991.704	1148.83	1654.8	1555.71
101060200	ZNF891	ENSG00000214029	-0.948639	0.000418528	0.00368947	48.8821	36.5418	39.5467	73.82	88.6982
8794	TNFRSF10C	ENSG00000173535	2.44942	0.000418536	0.00368947	23.0034	12.1806	14.83	2.05056	2.98983
80832	APOL4	ENSG00000100336	3.35152	0.00041943	0.00369578	8.62626	7.10535	125.561	0	0
3754	KCNF1	ENSG00000162975	-2.80567	0.000420505	0.00370369	1.91695	0	2.966	21.5308	9.96609
130271	PLEKHH2	ENSG00000152527	-2.51973	0.000421395	0.00370995	22.0449	73.0836	22.7393	395.757	165.437
10062	NR1H3	ENSG00000025434	1.09704	0.000422893	0.00372157	5001.31	4526.11	3962.58	2566.27	1574.64
378884	NHLRC1	ENSG00000187566	-0.800155	0.000423675	0.00372687	52.716	54.8127	53.388	85.0981	102.651
3932	LCK	ENSG00000182866	-3.519	0.000425476	0.00374113	2.87542	1.01505	0	10.2528	56.8067
4069	LYZ	ENSG00000090382	-1.0558	0.000427369	0.0037546	25803.1	20612.6	16533.5	49891.1	38535.9
25825	BACE2	ENSG00000182240	-3.75301	0.000428197	0.00376029	2.87542	2.0301	93.9234	1942.9	1874.62
3434	IFIT1	ENSG00000185745	2.67381	0.000429446	0.00376966	749.526	906.44	2221.54	245.041	56.8067
91283	MSANTD3	ENSG00000066697	-1.25158	0.00043137	0.00378495	260.705	409.065	247.167	635.672	853.097
25843	MOB4	ENSG00000115540	0.590121	0.000435973	0.00381729	685.308	778.544	783.025	541.347	451.464
284716	RIMKLA	ENSG00000177181	-0.962666	0.000437954	0.00383302	352.718	406.02	462.696	658.228	944.785
80008	TMEM156	ENSG00000121895	-2.692	0.000439724	0.00384689	1.91695	2.0301	0	9.2275	12.9559
84902	CEP89	ENSG00000121289	0.741357	0.000440054	0.00384816	2169.02	2271.68	2517.15	1181.12	1580.62
729515	TMEM242	ENSG00000215712	-0.943297	0.000440518	0.00384989	248.245	192.86	191.801	473.678	345.823
89953	KLC4	ENSG00000137171	-0.901764	0.000440622	0.00384989	715.021	751.137	1047	1577.9	1578.63
284	ANGPT1	ENSG00000154188	-0.946504	0.000441942	0.0038598	102.557	136.017	121.606	196.853	270.081
653509	SFTPA1	ENSG00000122852	3.49609	0.000442277	0.0038611	13.4186	27.4064	275.838	3.07583	1.99322
112724	RDH13	ENSG00000160439	0.871743	0.000443964	0.00387421	2401.93	1974.27	1943.72	957.61	1327.48
652995	UCA1	ENSG00000214049	2.49113	0.000445744	0.00388648	1450.17	1219.08	2806.83	99.452	418.576
58495	OVOL2	ENSG00000125850	-1.94251	0.000446148	0.00388709	56.5499	106.58	113.697	229.662	548.135
54880	BCOR	ENSG00000183337	-0.725856	0.000446188	0.00388709	1303.52	1713.4	1638.22	2753.9	2400.83
1305	COL13A1	ENSG00000197467	3.77579	0.000446431	0.00388757	21.0864	8.1204	4.94334	0	0
285419	LINC01091	ENSG00000249464	-2.51426	0.000447799	0.00389786	5.75084	7.10535	4.94334	67.6683	16.9424
2300	FOXL1	ENSG00000176678	2.27584	0.000450187	0.00391537	25.8788	26.3913	59.32	4.10111	8.96948
4013	VWA5A	ENSG00000110002	-3.20513	0.00045233	0.00393072	7.66779	4.0602	16.8073	30.7583	276.061
7849	PAX8	ENSG00000125618	0.770749	0.000455386	0.00395232	370.929	382.674	351.966	179.424	250.149
50861	STMN3	ENSG00000197457	1.05876	0.000455961	0.00395565	461.026	405.005	311.43	215.308	156.468
440894	LINC01123	ENSG00000204588	-1.30547	0.000460702	0.00399345	118.851	121.806	66.2407	284.002	235.2
348980	HCN1	ENSG00000164588	-2.4671	0.000461281	0.00399681	0.958473	6.0903	1.97733	25.6319	14.9491
126119	JOSD2	ENSG00000161677	0.770026	0.00046149	0.00399696	1866.15	1461.67	1815.19	1110.38	889.972
100190949	C5orf52	ENSG00000187658	-2.47237	0.000461769	0.0039977	2.87542	3.04515	0.988667	21.5308	9.96609
51090	PLLP	ENSG00000102934	-1.9078	0.000464915	0.00402327	4.79237	3.04515	3.95467	13.3286	18.9356
64925	CCDC71	ENSG00000177352	-0.820331	0.000469285	0.00405602	484.029	422.261	389.535	655.153	880.006
6657	SOX2	ENSG00000181449	-3.24387	0.000471057	0.00406964	0.958473	0	0.988667	9.2275	10.9627
26115	TANC2	ENSG00000170921	2.31606	0.000471556	0.00407227	1195.22	1205.88	2030.72	98.4267	399.64
901	CCNG2	ENSG00000138764	1.02793	0.000472614	0.0040797	1017.9	1324.64	1666.89	668.481	625.87
25759	SHC2	ENSG00000129946	-3.43922	0.000474073	0.0040906	0.958473	0	0	7.17695	8.96948
2298	FOXD4	ENSG00000170122	1.18108	0.000475162	0.0040983	54.633	41.6171	47.456	24.6067	16.9424
414235	PRR26	ENSG00000180525	-2.61818	0.000475476	0.0040993	47.9237	9.13545	13.8413	232.738	143.512
79838	TMC5	ENSG00000103534	-1.96338	0.000478691	0.00412361	384.348	254.778	713.818	1439.49	2435.71
10253	SPRY2	ENSG00000136158	-2.04151	0.000479393	0.00412794	208.947	453.727	136.436	1161.64	1286.62
116835	HSPA12B	ENSG00000132622	-0.687093	0.000480067	0.00413203	219.49	213.161	214.541	302.457	394.657
408186	OVOS	ENSG00000214776	-1.47757	0.000484552	0.00416547	14.3771	12.1806	17.796	31.7836	53.8169
2963	GTF2F2	ENSG00000188342	0.760842	0.000489803	0.00420713	3029.73	3393.31	3434.63	1627.12	2231.41
84910	TMEM87B	ENSG00000153214	0.777693	0.000490761	0.00421361	2090.43	2286.91	2817.7	1507.16	1275.66
2981	GUCA2B	ENSG00000044012	-3.5763	0.000491343	0.00421526	1.91695	0	2.966	90.2245	9.96609
57161	PELI2	ENSG00000139946	-2.11862	0.000491358	0.00421526	23.9618	48.7224	24.7167	232.738	86.705
638	BIK	ENSG00000100290	-1.2533	0.000491612	0.0042157	23.0034	17.2559	18.7847	57.4156	38.8677
79905	TMC7	ENSG00000170537	-0.796517	0.000504028	0.00431683	336.424	444.592	319.34	629.521	651.782
2318	FLNC	ENSG00000128591	-3.27308	0.000508128	0.00434837	1.91695	1.01505	16.8073	109.705	129.559
23363	OBSL1	ENSG00000124006	-3.06836	0.00050996	0.00436046	2.87542	13.1957	20.762	55.365	277.057
317648	NOP14-AS1	ENSG00000249673	0.593792	0.000510509	0.00436335	900.006	882.079	1079.62	657.203	603.945
11156	PTP4A3	ENSG00000184489	-1.65165	0.000513957	0.00439101	138.02	102.52	105.787	539.296	228.223
1044	CDX1	ENSG00000113722	-3.3579	0.000514463	0.0043924	0.958473	0	0.988667	7.17695	16.9424
84284	NTPCR	ENSG00000135778	-0.577832	0.000514631	0.0043924	889.463	959.223	1109.28	1416.93	1532.78
[truncated: 1,087 more rows]
