# Supplementary material for: Loss of the nuclear Wnt pathway effector TCF7L2 promotes migration and invasion of human colorectal cancer cells
Source: Oncogene. 2020 Mar 20;39(19):3893–909. doi: 10.1038/s41388-020-1259-7 (PMC7203011; doi:10.1038/s41388-020-1259-7)
Supplement: Supplementary file 6 — Supplementary table S5 [file 41388_2020_1259_MOESM6_ESM.xlsx]

## Sheet: Sheet 1
# Supplementary table S5: Differentially expressed genes shared by HCT116 and HT29 TCF7L2 KO versus WT cells
entrez	symbol	ensembl	log2FC HCT116	log2FC HT29	p-value HCT116	p-value HT29	adjusted p-value HCT116	adjusted p-value HT29
1244	ABCC2	ENSG00000023839	-0.74129	-2.7784	0.00436332	0.00138958	0.0236998	0.0100789
10057	ABCC5	ENSG00000114770	-0.74002	-1.17951	0.00025575	0.000221269	0.00213937	0.00216023
84680	ACCS	ENSG00000110455	1.07011	-1.08944	0.00247013	2.2663e-05	0.0148183	0.000305231
26027	ACOT11	ENSG00000162390	0.705572	1.21147	9.37517e-12	0.000329098	3.15867e-10	0.0030148
57180	ACTR3B	ENSG00000133627	-0.546818	-0.668755	0.000233738	0.00509902	0.00197241	0.0292384
130399	ACVR1C	ENSG00000123612	0.999832	-2.72337	0.00384779	0.0046636	0.0213246	0.027188
170689	ADAMTS15	ENSG00000166106	0.854701	-3.2716	0.0107399	0.00296793	0.0493389	0.0189377
976	ADGRE5	ENSG00000123146	0.540791	-0.959455	0.00889259	1.96644e-12	0.0424321	9.9737e-11
56895	AGPAT4	ENSG00000026652	0.963128	-3.14033	1.6475e-09	5.14635e-10	4.04369e-08	1.85474e-08
389813	AJM1	ENSG00000232434	0.596741	-1.22798	0.000981632	0.00243791	0.0068184	0.0161094
57016	AKR1B10	ENSG00000198074	1.36427	-4.45518	8.43217e-05	4.65516e-15	0.000814709	3.40859e-13
1645	AKR1C1	ENSG00000187134	1.45699	-2.82653	0.00467697	9.05473e-06	0.0250899	0.000135171
220	ALDH1A3	ENSG00000184254	1.41731	2.9598	8.76342e-05	1.85339e-08	0.000842257	5.15258e-07
221	ALDH3B1	ENSG00000006534	0.964675	2.67881	1.29185e-10	2.46794e-20	3.71502e-09	3.05481e-18
259173	ALS2CL	ENSG00000178038	1.53555	2.63924	1.88301e-16	4.74166e-09	1.10565e-14	1.47609e-07
139285	AMER1	ENSG00000184675	-0.56526	-1.15339	0.00216211	6.31759e-12	0.0132535	2.97227e-10
347902	AMIGO2	ENSG00000139211	0.532725	2.24265	0.000576831	7.42192e-12	0.00433835	3.46829e-10
51421	AMOTL2	ENSG00000114019	0.984954	0.611102	2.89297e-18	0.00968563	1.99353e-16	0.0490196
272	AMPD3	ENSG00000133805	-0.85775	1.72465	4.67115e-20	7.09864e-11	3.67672e-18	3.01874e-09
81573	ANKRD13C	ENSG00000118454	1.37065	0.51448	4.885e-36	4.20852e-05	8.33691e-34	0.00051693
55107	ANO1	ENSG00000131620	1.15848	2.66687	4.83583e-25	9.58119e-07	5.16416e-23	1.82121e-05
11199	ANXA10	ENSG00000109511	0.688696	0.834983	0.000521766	0.000534231	0.0039866	0.00453072
26	AOC1	ENSG00000002726	3.31914	-8.6733	8.32743e-11	2.7003e-75	2.497e-09	5.61527e-72
160	AP2A1	ENSG00000196961	-0.873124	0.778649	4.01574e-45	0.000112641	9.64887e-43	0.00120865
374	AREG	ENSG00000109321	0.679503	-2.35997	6.59227e-08	5.26896e-18	1.28475e-06	5.29314e-16
83478	ARHGAP24	ENSG00000138639	3.10425	-3.9674	3.48802e-14	4.50988e-09	1.56498e-12	1.41027e-07
26084	ARHGEF26	ENSG00000114790	-0.819998	-1.14248	1.23081e-16	0.000176812	7.32114e-15	0.00178313
55701	ARHGEF40	ENSG00000165801	1.26168	-6.74958	2.91253e-05	6.77228e-68	0.000320589	1.05646e-64
8874	ARHGEF7	ENSG00000102606	0.690701	0.831288	3.59023e-23	8.59656e-06	3.46885e-21	0.000129353
10124	ARL4A	ENSG00000122644	-1.50705	-1.74316	3.00921e-21	0.00023356	2.49778e-19	0.00226112
10123	ARL4C	ENSG00000188042	3.16778	3.48107	1.60576e-38	0.000179577	2.93229e-36	0.00180663
379	ARL4D	ENSG00000175906	2.25337	1.01502	2.13152e-27	0.00876289	2.68439e-25	0.045105
84913	ATOH8	ENSG00000168874	1.77265	-5.4259	0.000207549	6.57801e-07	0.00178104	1.29169e-05
57205	ATP10D	ENSG00000145246	-0.808265	2.66321	1.17441e-07	0.0035108	2.18389e-06	0.0216445
92270	ATP6AP1L	ENSG00000205464	-0.713197	-2.01375	0.00102488	0.000393931	0.00708209	0.00350376
50617	ATP6V0A4	ENSG00000105929	1.97569	2.4326	4.80243e-05	0.00676992	0.000495744	0.0367765
540	ATP7B	ENSG00000123191	0.541824	-0.985923	0.000593034	0.000918643	0.00444557	0.00720603
10317	B3GALT5	ENSG00000183778	3.44637	3.15534	5.28221e-42	2.37814e-06	1.0838e-39	4.09722e-05
114041	B3GALT5-AS1	ENSG00000184809	2.50136	6.38432	5.31721e-08	5.17647e-08	1.05639e-06	1.31756e-06
10331	B3GNT3	ENSG00000179913	1.1945	1.02249	8.84432e-05	5.99926e-06	0.000849138	9.40834e-05
93010	B3GNT7	ENSG00000156966	0.715226	-2.57594	0.000527401	0.00449112	0.00401956	0.0264569
2683	B4GALT1	ENSG00000086062	0.572007	1.3251	3.55546e-07	1.53486e-05	6.01726e-06	0.00021683
55509	BATF3	ENSG00000123685	-0.961902	-2.45124	1.0208e-12	0.00713543	3.93266e-11	0.0383711
8412	BCAR3	ENSG00000137936	0.975294	1.80888	4.82463e-15	9.45619e-19	2.40717e-13	1.01362e-16
64919	BCL11B	ENSG00000127152	1.90798	-6.78138	1.05648e-10	4.97107e-11	3.08184e-09	2.17171e-09
57673	BEND3	ENSG00000178409	-0.577496	-0.87554	7.86664e-12	4.73706e-08	2.6751e-10	1.21464e-06
79365	BHLHE41	ENSG00000123095	0.950138	1.64128	0.000461619	1.00643e-07	0.00358515	2.37019e-06
638	BIK	ENSG00000100290	0.609329	-1.2533	6.19458e-06	0.000491612	8.02263e-05	0.0042157
330	BIRC3	ENSG00000023445	1.34325	1.59441	0.000234275	0.00189306	0.00197512	0.0130785
388552	BLOC1S3	ENSG00000189114	-0.615504	0.632767	0.000550698	8.43349e-08	0.00417616	2.04638e-06
79866	BORA	ENSG00000136122	0.582011	0.922136	0.00630483	0.0012174	0.0321599	0.0090188
118663	BTBD16	ENSG00000138152	4.0007	2.53696	4.67288e-11	2.47844e-07	1.44385e-09	5.38862e-06
685	BTC	ENSG00000174808	1.25754	1.20829	1.1115e-06	0.00248589	1.69001e-05	0.0163641
79919	C2orf54	ENSG00000172478	4.81597	3.8897	1.17121e-54	8.40595e-15	3.50616e-52	6.06951e-13
132321	C4orf33	ENSG00000151470	0.604253	0.742047	0.0090192	5.01971e-06	0.0429352	8.03578e-05
647024	C6orf132	ENSG00000188112	0.690443	1.1152	3.14466e-08	3.6828e-06	6.45947e-07	6.09555e-05
221416	C6orf223	ENSG00000181577	-1.20535	-2.02942	0.00130729	1.27977e-06	0.00872214	2.36769e-05
254778	C8orf46	ENSG00000169085	2.47198	2.36934	0.000294702	0.00335318	0.0024274	0.0208209
767	CA8	ENSG00000178538	4.31362	-3.80067	1.9173e-26	6.91367e-05	2.25883e-24	0.000792993
81617	CAB39L	ENSG00000102547	1.11365	3.31499	3.10135e-09	1.71898e-16	7.33597e-08	1.48324e-14
784	CACNB3	ENSG00000167535	0.630122	0.576203	1.16722e-10	0.00210478	3.37789e-09	0.0142616
57118	CAMK1D	ENSG00000183049	1.16578	-2.53655	2.95955e-05	0.000114427	0.000324591	0.0012234
816	CAMK2B	ENSG00000058404	2.26767	-3.76384	3.94947e-06	5.79947e-05	5.34232e-05	0.000680202
822	CAPG	ENSG00000042493	0.859649	1.27879	2.94773e-59	3.73066e-07	1.05546e-56	7.69634e-06
92291	CAPN13	ENSG00000162949	3.38548	-3.3513	1.22994e-05	2.29798e-15	0.000147182	1.73769e-13
726	CAPN5	ENSG00000149260	-0.570369	1.62301	0.00293855	0.000579725	0.017144	0.0048673
255082	CASC2	ENSG00000177640	-0.701339	-1.39372	0.00551378	0.00229774	0.0288089	0.0153392
843	CASP10	ENSG00000003400	-0.732221	0.514827	8.86205e-08	0.0077495	1.69101e-06	0.0409428
837	CASP4	ENSG00000196954	1.80448	1.12586	3.95776e-11	0.000699542	1.24394e-09	0.00573167
117144	CATSPER1	ENSG00000175294	1.02422	1.16031	0.00877236	3.24829e-07	0.0419571	6.82995e-06
92922	CCDC102A	ENSG00000135736	0.62509	-2.95845	0.000411473	1.818e-34	0.00325842	6.87371e-32
91050	CCDC149	ENSG00000181982	0.744138	-5.90602	1.06109e-08	7.14461e-08	2.32333e-07	1.76983e-06
91057	CCDC34	ENSG00000109881	-0.5441	-1.30257	0.00148211	1.09149e-05	0.00965564	0.000159729
55036	CCDC40	ENSG00000141519	-1.20951	-2.8534	0.000360402	3.05831e-05	0.00290181	0.000393793
168455	CCDC71L	ENSG00000253276	-0.789311	2.8054	0.00300371	1.8899e-14	0.0174628	1.28113e-12
79780	CCDC82	ENSG00000149231	0.754308	0.770392	1.05681e-09	0.00295571	2.65817e-08	0.0188829
645121	CCNI2	ENSG00000205089	1.00783	2.90588	0.00671675	9.95273e-20	0.0337985	1.16274e-17
79616	CCNJL	ENSG00000135083	1.39778	-1.06182	1.46625e-18	1.36849e-07	1.04591e-16	3.14103e-06
1604	CD55	ENSG00000196352	1.27269	1.65279	2.92654e-10	0.0087212	8.00022e-09	0.0449572
978	CDA	ENSG00000158825	1.70464	3.93042	5.76179e-118	2.59814e-05	8.76801e-115	0.000342602
8476	CDC42BPA	ENSG00000143776	0.921927	2.01283	2.02208e-23	1.25949e-48	1.98522e-21	9.70042e-46
5218	CDK14	ENSG00000058091	1.38871	-2.74726	1.78207e-18	0.000317024	1.25646e-16	0.00291705
1031	CDKN2C	ENSG00000123080	1.1582	1.18059	2.96312e-15	0.00192161	1.51993e-13	0.013245
1032	CDKN2D	ENSG00000129355	0.749726	1.44195	8.97354e-06	2.61082e-05	0.000111171	0.000343601
1033	CDKN3	ENSG00000100526	0.966472	0.58097	2.47517e-12	0.00344785	9.0398e-11	0.0213324
634	CEACAM1	ENSG00000079385	2.54303	1.40932	6.07091e-07	3.62029e-06	9.8281e-06	6.01789e-05
57214	CEMIP	ENSG00000103888	1.58461	-5.95987	3.5398e-11	4.93454e-28	1.11449e-09	1.19318e-25
201161	CENPV	ENSG00000166582	-0.89476	-1.54487	2.42971e-05	0.000538158	0.000271536	0.00455845
9859	CEP170	ENSG00000143702	-0.813899	-1.20633	9.2199e-13	3.39212e-05	3.57462e-11	0.00043196
55165	CEP55	ENSG00000138180	0.564675	0.568567	9.79032e-06	0.000235714	0.000120068	0.00227876
23177	CEP68	ENSG00000011523	-0.725314	-1.38684	2.28243e-19	3.47289e-07	1.69429e-17	7.20745e-06
57530	CGN	ENSG00000143375	0.523958	0.954615	2.67645e-10	0.000903281	7.34956e-09	0.00712044
131474	CHCHD4	ENSG00000163528	-0.509503	-0.788522	0.000100862	0.00565434	0.000950387	0.0318174
8646	CHRD	ENSG00000090539	1.21212	-3.60835	9.16083e-05	3.03768e-05	0.000873439	0.000392108
63924	CIDEC	ENSG00000187288	1.17396	-3.7194	0.00896963	9.4271e-09	0.0427439	2.75332e-07
129607	CMPK2	ENSG00000134326	1.73803	3.8396	1.12542e-07	2.24263e-05	2.10137e-06	0.000302435
26047	CNTNAP2	ENSG00000174469	3.42723	-3.61584	4.39888e-11	3.14883e-05	1.36845e-09	0.000403948
83548	COG3	ENSG00000136152	0.567479	0.920156	3.11231e-06	4.12677e-15	4.28611e-05	3.05396e-13
57511	COG6	ENSG00000133103	0.693879	0.714457	1.5609e-05	0.000281876	0.000182715	0.00264394
1305	COL13A1	ENSG00000197467	1.67341	3.77579	1.07984e-11	0.000446431	3.59834e-10	0.00388757
1308	COL17A1	ENSG00000065618	2.75547	1.33566	3.99562e-25	0.00133834	4.292e-23	0.00975837
85301	COL27A1	ENSG00000196739	0.667402	-4.30938	0.00121842	5.66478e-06	0.00821018	8.97307e-05
1299	COL9A3	ENSG00000092758	1.48834	-9.42587	1.65314e-17	9.92734e-84	1.07431e-15	2.58049e-80
132864	CPEB2	ENSG00000137449	2.13981	0.874826	2.4734e-06	0.00562271	3.45576e-05	0.031661
286204	CRB2	ENSG00000148204	1.45867	1.15731	0.00475571	5.68343e-06	0.0254675	8.99444e-05
9586	CREB5	ENSG00000146592	3.49082	-6.42545	4.05734e-06	4.02502e-12	5.47605e-05	1.95561e-10
200407	CREG2	ENSG00000175874	1.82716	6.39671	5.3172e-07	7.53918e-08	8.73178e-06	1.85755e-06
1437	CSF2	ENSG00000164400	3.07432	3.41858	0.000566116	1.3587e-06	0.00426831	2.49757e-05
1474	CST6	ENSG00000175315	0.864229	4.06768	4.43217e-18	1.98459e-17	2.97558e-16	1.87589e-15
1486	CTBS	ENSG00000117151	-0.847617	0.668313	5.14538e-07	0.00428134	8.48012e-06	0.0254642
1508	CTSB	ENSG00000164733	0.575503	1.44409	1.06791e-10	0.000409771	3.10526e-09	0.00362449
1525	CXADR	ENSG00000154639	1.11816	1.09655	3.50787e-18	0.000104351	2.39019e-16	0.00113138
80777	CYB5B	ENSG00000103018	-1.74025	0.751631	5.48348e-10	1.83538e-16	1.44285e-08	1.57714e-14
51700	CYB5R2	ENSG00000166394	1.15786	1.36688	3.09614e-06	0.00477161	4.26706e-05	0.0277321
1583	CYP11A1	ENSG00000140459	1.99945	2.95427	0.000459675	0.00656853	0.00357197	0.0359171
1591	CYP24A1	ENSG00000019186	-2.56947	1.83072	9.21208e-32	0.00321695	1.37887e-29	0.020186
66002	CYP4F12	ENSG00000186204	3.0676	5.04002	2.83085e-33	9.42581e-13	4.53457e-31	5.00025e-11
4051	CYP4F3	ENSG00000186529	3.14344	5.26541	3.90957e-15	5.96137e-15	1.97217e-13	4.3345e-13
375791	CYSRT1	ENSG00000197191	-0.738177	2.98488	0.00382045	2.41429e-18	0.0211988	2.51026e-16
1601	DAB2	ENSG00000153071	0.793267	-5.69508	3.9964e-13	2.767e-09	1.62174e-11	8.96257e-08
23109	DDN	ENSG00000181418	-1.01295	-2.03894	6.0462e-12	0.00581791	2.07693e-10	0.0325575
780	DDR1	ENSG00000204580	0.642437	1.02342	0.000182999	3.56576e-06	0.00158602	5.9415e-05
91351	DDX60L	ENSG00000181381	-0.825012	2.54126	0.00937232	2.21429e-07	0.0442514	4.87262e-06
57706	DENND1A	ENSG00000119522	0.613596	-0.529412	6.89044e-05	0.00457456	0.000683839	0.0267891
22898	DENND3	ENSG00000105339	1.27223	1.12354	3.69267e-05	1.13921e-05	0.000394338	0.000165547
115817	DHRS1	ENSG00000157379	0.675234	0.53384	0.00437247	5.61179e-05	0.0237283	0.000661151
10170	DHRS9	ENSG00000073737	-2.50055	3.5048	0.000550922	4.52594e-07	0.00417616	9.15008e-06
22943	DKK1	ENSG00000107984	1.27458	-2.73984	2.0914e-11	8.77792e-18	6.75947e-10	8.60263e-16
28514	DLL1	ENSG00000198719	1.08218	-4.4272	2.19965e-11	8.33151e-05	7.09678e-10	0.000934486
1755	DMBT1	ENSG00000187908	4.33623	3.49505	1.5412e-10	0.00109974	4.39061e-09	0.00830566
1767	DNAH5	ENSG00000039139	1.09889	-3.05522	4.96468e-05	1.09354e-05	0.00051076	0.000159917
56521	DNAJC12	ENSG00000108176	-1.34532	-5.42152	1.17751e-06	3.28618e-14	1.77853e-05	2.1694e-12
9732	DOCK4	ENSG00000128512	0.987466	-2.18109	8.18179e-06	1.19967e-06	0.000102617	2.23341e-05
1803	DPP4	ENSG00000197635	3.43142	-3.27992	1.09945e-39	4.08741e-07	2.06981e-37	8.3577e-06
23333	DPY19L1	ENSG00000173852	-0.662273	-1.52833	0.000472391	4.4859e-10	0.00365213	1.63944e-08
1806	DPYD	ENSG00000188641	2.02563	1.55896	1.54051e-09	6.08046e-10	3.7964e-08	2.16884e-08
1825	DSC3	ENSG00000134762	2.5791	2.49707	6.52059e-103	0.0032783	5.41239e-100	0.0204721
1829	DSG2	ENSG00000046604	1.24966	0.69477	1.3003e-79	0.00815118	7.42027e-77	0.0426317
147409	DSG4	ENSG00000175065	2.58779	2.71754	5.43585e-05	4.46954e-05	0.000554548	0.000544169
151636	DTX3L	ENSG00000163840	0.954099	1.03052	8.49234e-08	0.00292618	1.62727e-06	0.0187461
23220	DTX4	ENSG00000110042	1.41094	1.75893	5.2266e-08	2.4756e-08	1.04195e-06	6.70315e-07
1844	DUSP2	ENSG00000158050	-0.501105	-0.743009	0.000363671	4.84173e-05	0.00292297	0.000583674
1846	DUSP4	ENSG00000120875	1.11341	2.66603	1.30525e-06	1.03617e-05	1.9521e-05	0.000152817
1850	DUSP8	ENSG00000184545	0.804855	-1.87444	1.15642e-07	7.99272e-09	2.15264e-06	2.37102e-07
1780	DYNC1I1	ENSG00000158560	1.57589	-2.24752	0.00550531	0.00572355	0.0287729	0.0321505
1943	EFNA2	ENSG00000099617	0.782133	-1.23381	0.00488885	0.00957432	0.0261039	0.0485487
1946	EFNA5	ENSG00000184349	1.65825	1.05674	0.00712465	2.12896e-06	0.0355085	3.70475e-05
1948	EFNB2	ENSG00000125266	0.791959	1.76437	4.02091e-22	1.03146e-07	3.53009e-20	2.42364e-06
1958	EGR1	ENSG00000120738	-1.81977	0.887576	1.07578e-15	9.65699e-08	5.81708e-14	2.29324e-06
26298	EHF	ENSG00000135373	2.54879	0.829127	8.7155e-12	1.74892e-05	2.94184e-10	0.000243106
317649	EIF4E3	ENSG00000163412	0.746443	-4.48676	0.0014961	5.92706e-06	0.00972819	9.30213e-05
392617	ELFN1	ENSG00000225968	-1.14754	-1.09569	2.55459e-06	0.00376729	3.56374e-05	0.0229268
101927125	ELFN1-AS1	ENSG00000236081	-0.871856	-1.59621	1.31332e-07	1.14483e-13	2.43478e-06	7.00199e-12
83401	ELOVL3	ENSG00000119915	0.610604	2.07258	0.00178769	3.9807e-05	0.0113351	0.000495088
5168	ENPP2	ENSG00000136960	2.26879	-4.27429	0.0046596	0.000115614	0.0250041	0.00123355
957	ENTPD5	ENSG00000187097	-0.609673	-1.09587	1.40136e-07	0.00689843	2.57446e-06	0.037377
284656	EPHA10	ENSG00000183317	0.547132	-2.16407	0.00548165	0.00105118	0.0286903	0.00802471
1969	EPHA2	ENSG00000142627	1.32331	0.881272	3.24736e-199	3.79771e-09	1.97667e-195	1.20386e-07
2049	EPHB3	ENSG00000182580	0.514275	-3.91081	0.00937801	1.59702e-05	0.0442626	0.000224533
94240	EPSTI1	ENSG00000133106	1.31987	4.67282	0.000453285	6.30356e-08	0.00352982	1.58121e-06
100288413	ERVMER34-1	ENSG00000226887	-0.552011	-1.5947	0.00751608	0.000669211	0.0370348	0.00551794
2120	ETV6	ENSG00000139083	1.24438	0.616512	1.48259e-07	0.00262941	2.70465e-06	0.0171403
51513	ETV7	ENSG00000010030	1.19384	5.2857	0.00107694	5.19203e-11	0.00739349	2.25381e-09
2152	F3	ENSG00000117525	1.47592	-1.88527	6.34115e-05	2.23507e-06	0.00063624	3.86997e-05
9715	FAM131B	ENSG00000159784	1.28713	-2.5237	0.000376702	0.000795798	0.00300757	0.00639684
25854	FAM149A	ENSG00000109794	0.674698	-2.52501	0.00136752	5.81329e-15	0.00906436	4.24166e-13
51313	FAM198B	ENSG00000164125	-2.01044	1.69388	2.6373e-10	0.00284139	7.25297e-09	0.0182479
84983	FAM222A-AS1	ENSG00000255650	-1.19468	-1.86578	9.05134e-14	0.00124126	3.8891e-12	0.00914996
10447	FAM3C	ENSG00000196937	0.77024	1.26579	3.93265e-12	1.91238e-07	1.38637e-10	4.24417e-06
55603	FAM46A	ENSG00000112773	-0.689166	-1.17988	4.72405e-05	0.000876899	0.000489035	0.00694671
84985	FAM83A	ENSG00000147689	2.25878	3.03467	2.24986e-06	2.26969e-08	3.16279e-05	6.18587e-07
10826	FAXDC2	ENSG00000170271	1.28092	2.44322	2.27168e-05	0.000862514	0.000255596	0.00685889
2192	FBLN1	ENSG00000077942	1.11587	2.53093	8.95284e-15	4.34307e-10	4.30231e-13	1.59284e-08
55785	FGD6	ENSG00000180263	0.76958	0.787158	4.20522e-12	0.00817463	1.47676e-10	0.0427222
9982	FGFBP1	ENSG00000137440	0.610387	-3.52293	0.00037437	0.00169951	0.00299315	0.0119316
90024	FLJ20021	ENSG00000254531	-2.25703	0.775245	1.0314e-24	0.000917946	1.07625e-22	0.00720603
2318	FLNC	ENSG00000128591	0.644765	-3.27308	0.000159544	0.000508128	0.00140882	0.00434837
342184	FMN1	ENSG00000248905	2.62799	1.5409	1.77497e-08	8.81154e-18	3.81326e-07	8.60263e-16
27086	FOXP1	ENSG00000114861	0.585373	-1.60588	0.00442974	9.79853e-05	0.0239892	0.00107355
10129	FRY	ENSG00000073910	1.61073	1.49573	3.60282e-05	0.00233091	0.000386552	0.0155145
6624	FSCN1	ENSG00000075618	-0.530822	-2.0704	0.000451558	1.57269e-05	0.00351788	0.000221422
23105	FSTL4	ENSG00000053108	-2.00955	-2.22527	3.69686e-05	0.000658351	0.000394556	0.00543702
2525	FUT3	ENSG00000171124	1.38106	3.37479	0.00279056	1.32618e-15	0.0164276	1.0214e-13
80199	FUZ	ENSG00000010361	-1.1609	1.6844	0.00503454	6.21818e-05	0.02678	0.00072158
9846	GAB2	ENSG00000033327	0.675776	-1.20729	0.000148435	2.44882e-09	0.00131901	7.99423e-08
10912	GADD45G	ENSG00000130222	1.80497	-1.01023	0.000156902	0.000904844	0.00138805	0.00713006
50614	GALNT9	ENSG00000182870	2.04562	4.28989	0.00120048	0.00027058	0.00809828	0.00255296
8139	GAN	ENSG00000261609	-0.59631	0.934275	4.02551e-07	7.27139e-05	6.78135e-06	0.000828172
2624	GATA2	ENSG00000179348	0.552196	2.6482	0.000150512	1.42972e-91	0.00133616	4.2473e-88
23464	GCAT	ENSG00000100116	-1.70955	-0.715402	1.29586e-12	4.14385e-05	4.94022e-11	0.000510494
9615	GDA	ENSG00000119125	1.30287	-4.48073	6.21237e-17	1.96631e-12	3.81967e-15	9.9737e-11
2769	GNA15	ENSG00000060558	-3.20848	1.42252	3.93167e-12	3.6762e-08	1.38637e-10	9.62803e-07
2770	GNAI1	ENSG00000127955	-1.87618	-4.2263	6.09171e-20	5.76195e-07	4.6937e-18	1.14223e-05
10020	GNE	ENSG00000159921	-0.757362	1.41306	0.00108826	1.96184e-06	0.00745692	3.44274e-05
10007	GNPDA1	ENSG00000113552	-0.734042	-0.995741	5.38666e-21	4.19448e-06	4.43089e-19	6.82506e-05
10223	GPA33	ENSG00000143167	1.70006	-2.50589	0.00114461	0.00858258	0.00779042	0.0443195
2719	GPC3	ENSG00000147257	1.22065	-4.5979	0.0081123	2.71715e-08	0.0394756	7.30015e-07
2852	GPER1	ENSG00000164850	0.821985	-1.71736	2.52171e-05	2.23482e-06	0.000280957	3.86997e-05
27239	GPR162	ENSG00000250510	1.20596	-2.27654	0.000444143	0.00181239	0.00346899	0.0125922
2840	GPR17	ENSG00000144230	3.07379	-4.5908	0.000552591	2.60591e-06	0.00418361	4.46376e-05
9052	GPRC5A	ENSG00000013588	2.07268	1.55236	7.95312e-48	0.000333694	2.10481e-45	0.00305018
29899	GPSM2	ENSG00000121957	0.549664	0.61945	2.2734e-07	2.53255e-08	3.9803e-06	6.83953e-07
84706	GPT2	ENSG00000166123	-0.822623	-0.947917	2.28018e-06	0.000246603	3.19803e-05	0.00236209
2925	GRPR	ENSG00000126010	2.16144	3.45471	8.93621e-07	0.000239721	1.3888e-05	0.00230254
2939	GSTA2	ENSG00000244067	2.2695	-3.73359	0.00711639	0.000219915	0.0354964	0.00215193
2963	GTF2F2	ENSG00000188342	1.19218	0.760842	2.64641e-22	0.000489803	2.35737e-20	0.00420713
2974	GUCY1B2	ENSG00000123201	1.91818	3.14842	1.30891e-06	6.72787e-05	1.95452e-05	0.000775103
2992	GYG1	ENSG00000163754	0.803864	0.509433	7.94973e-23	0.00753595	7.44462e-21	0.0400077
401022	HAGLR	ENSG00000224189	-2.20586	-3.22344	8.5982e-11	0.000687498	2.57396e-09	0.00564271
3038	HAS3	ENSG00000103044	-1.77491	-2.23121	1.35113e-07	6.25898e-05	2.49726e-06	0.000725505
1839	HBEGF	ENSG00000113070	0.56786	1.40683	1.60607e-05	2.72379e-12	0.000187402	1.35182e-10
57493	HEG1	ENSG00000173706	0.876918	-3.2123	0.00526381	0.000164927	0.027781	0.00168368
9843	HEPH	ENSG00000089472	2.79384	-8.34364	0.00081911	8.2327e-49	0.00584998	6.58457e-46
26091	HERC4	ENSG00000148634	1.42228	0.787411	2.10189e-84	0.00410343	1.37081e-81	0.0245741
28996	HIPK2	ENSG00000064393	-0.716924	-6.95036	6.70389e-05	1.07501e-26	0.000666774	2.2811e-24
3099	HK2	ENSG00000159399	-0.574329	0.752751	1.96597e-05	0.00821863	0.000224659	0.0429086
80201	HKDC1	ENSG00000156510	1.80025	-3.44013	4.145e-11	2.33717e-17	1.30055e-09	2.19916e-15
728643	HNRNPA1P33	ENSG00000213412	2.14686	3.87596	0.00346869	0.000139217	0.019713	0.0014526
100124700	HOTAIR	ENSG00000228630	2.70542	-3.67124	0.00191895	4.60953e-08	0.0120461	1.18633e-06
3198	HOXA1	ENSG00000105991	0.532508	1.16709	0.000283112	1.11526e-07	0.00234463	2.60289e-06
3248	HPGD	ENSG00000164120	2.27887	2.69549	0.000352042	3.17884e-05	0.00284579	0.000407547
55806	HR	ENSG00000168453	1.45657	-1.52517	8.64631e-64	0.000265941	3.67187e-61	0.00251489
84941	HSH2D	ENSG00000196684	1.1473	1.84979	7.77984e-24	7.86207e-05	7.89265e-22	0.000889993
3303	HSPA1A	ENSG00000204389	-0.753491	1.04032	0.00638788	0.000288837	0.0324928	0.00269586
10808	HSPH1	ENSG00000120694	-0.908706	1.02398	1.18868e-05	7.00596e-06	0.000143277	0.000108238
3373	HYAL1	ENSG00000114378	0.621147	-3.06733	0.00710857	1.92256e-06	0.0354671	3.38238e-05
3398	ID2	ENSG00000115738	-0.984705	-5.68504	0.000415992	6.29488e-23	0.00328708	1.02267e-20
3434	IFIT1	ENSG00000185745	1.18419	2.67381	0.00117177	0.000429446	0.00793976	0.00376966
3437	IFIT3	ENSG00000119917	1.27977	2.00228	0.00929581	0.00238028	0.0439997	0.015804
3480	IGF1R	ENSG00000140443	1.06644	-0.548192	2.2152e-06	0.00664509	3.12127e-05	0.0362404
3547	IGSF1	ENSG00000147255	0.878987	-3.43517	0.00239797	1.9644e-05	0.0144711	0.000268395
150084	IGSF5	ENSG00000183067	2.00134	3.86334	3.655e-07	0.00086195	6.17428e-06	0.00685702
3556	IL1RAP	ENSG00000196083	0.530953	-0.599506	0.00800831	0.00178159	0.0390911	0.0124198
9173	IL1RL1	ENSG00000115602	2.1311	2.66901	0.00377289	0.00581483	0.0210308	0.032549
3557	IL1RN	ENSG00000136689	1.79811	1.78135	2.22882e-08	2.6342e-07	4.69441e-07	5.69419e-06
53832	IL20RA	ENSG00000016402	3.496	1.34723	8.83573e-105	4.37431e-05	8.06746e-102	0.000534452
387597	ILDR2	ENSG00000143195	2.7749	-1.2229	4.70308e-34	0.00294388	7.80753e-32	0.0188247
8821	INPP4B	ENSG00000109452	2.2022	1.29478	1.71631e-106	0.00842346	1.64956e-103	0.0437041
3635	INPP5D	ENSG00000168918	-1.1316	2.56256	0.000141205	9.71743e-21	0.00126586	1.23972e-18
10788	IQGAP2	ENSG00000145703	1.77065	-3.11238	6.64547e-05	1.13419e-09	0.000662246	3.90486e-08
8660	IRS2	ENSG00000185950	1.87353	2.00904	1.06262e-10	0.00206421	3.09482e-09	0.0140554
3672	ITGA1	ENSG00000213949	3.39639	-4.20788	1.77623e-50	5.71134e-08	4.9145e-48	1.4431e-06
3675	ITGA3	ENSG00000005884	1.19697	1.05088	1.26556e-06	3.79705e-15	1.90209e-05	2.81999e-13
3695	ITGB7	ENSG00000139626	1.26178	2.29368	3.95997e-05	0.0010681	0.000418478	0.00812131
3727	JUND	ENSG00000130522	-0.564244	-1.34381	5.31503e-05	7.13258e-06	0.000542828	0.000109868
8997	KALRN	ENSG00000160145	1.04599	-3.6826	0.000940535	1.4432e-22	0.00658808	2.23965e-20
23189	KANK1	ENSG00000107104	-0.585662	-2.94152	1.40389e-09	3.0546e-31	3.47849e-08	9.34123e-29
3754	KCNF1	ENSG00000162975	0.805129	-2.80567	0.0107107	0.000420505	0.0492202	0.00370369
115207	KCTD12	ENSG00000178695	2.44395	-2.0112	1.39682e-13	0.00121261	5.86377e-12	0.00899619
57482	KIAA1211	ENSG00000109265	-0.690157	-6.51627	4.19706e-18	2.44855e-19	2.83861e-16	2.78238e-17
56243	KIAA1217	ENSG00000120549	0.679692	0.836254	2.95096e-05	0.000684454	0.000324226	0.00563023
57648	KIAA1522	ENSG00000162522	0.673258	0.670409	2.52195e-10	9.75019e-08	6.98308e-09	2.30928e-06
57670	KIAA1549	ENSG00000122778	0.552007	-5.08534	0.00444993	2.29208e-22	0.0240771	3.47911e-20
25758	KIAA1549L	ENSG00000110427	3.44582	-2.59703	1.53641e-41	0.00434233	3.01681e-39	0.0257115
113220	KIF12	ENSG00000136883	1.08772	-8.64183	0.000573772	1.49753e-28	0.00431712	3.7977e-26
11127	KIF3A	ENSG00000131437	-0.501502	0.537338	3.09271e-07	0.0039312	5.30789e-06	0.0237161
3814	KISS1	ENSG00000170498	2.3691	2.12549	0.00014402	0.00520248	0.00128793	0.0297622
8462	KLF11	ENSG00000172059	0.510276	-1.19589	0.000272491	0.000756283	0.00226283	0.0061218
9314	KLF4	ENSG00000136826	-0.87675	-3.06699	4.58697e-13	2.32629e-09	1.8369e-11	7.6422e-08
1316	KLF6	ENSG00000067082	-0.67389	0.761478	0.00644217	3.96883e-08	0.0326992	1.03423e-06
377007	KLHL30	ENSG00000168427	3.55258	2.83091	1.389e-14	9.23537e-09	6.54618e-13	2.70492e-07
346689	KLRG2	ENSG00000188883	-2.67636	-3.52265	4.7056e-22	0.000380063	4.05325e-20	0.00340371
3860	KRT13	ENSG00000171401	2.05804	2.41195	2.0609e-20	6.44927e-07	1.65789e-18	1.2676e-05
3868	KRT16	ENSG00000186832	2.4355	2.58635	3.73923e-14	0.0060674	1.66542e-12	0.0337087
144501	KRT80	ENSG00000167767	1.67326	1.75854	3.13356e-17	0.00620701	1.95297e-15	0.0343467
8942	KYNU	ENSG00000115919	2.84009	2.63691	0.000127668	9.93842e-11	0.00116161	4.13733e-09
3914	LAMB3	ENSG00000196878	1.6042	1.07804	6.87877e-23	0.00430889	6.47491e-21	0.0255936
3915	LAMC1	ENSG00000135862	0.540476	0.963522	1.24287e-49	1.0213e-08	3.38747e-47	2.96206e-07
347404	LANCL3	ENSG00000147036	0.941895	3.70809	2.16197e-07	7.61421e-11	3.79613e-06	3.21824e-09
3927	LASP1	ENSG00000002834	0.526226	0.887924	0.00475396	0.00272436	0.0254656	0.0176544
26524	LATS2	ENSG00000150457	1.06449	0.720437	3.16572e-29	0.00320393	4.28217e-27	0.020118
3965	LGALS9	ENSG00000168961	1.99396	1.72795	0.000522737	3.62038e-08	0.00398901	9.49379e-07
55366	LGR4	ENSG00000205213	-0.730454	-4.01991	2.09256e-05	1.67054e-05	0.000236609	0.000233618
22998	LIMCH1	ENSG00000064042	1.09011	0.904514	0.000722048	0.00508622	0.00527623	0.0292096
55679	LIMS2	ENSG00000072163	1.63826	-2.79073	2.58879e-18	0.000115947	1.80435e-16	0.00123583
132660	LIN54	ENSG00000189308	0.749509	0.7386	4.89472e-07	1.44128e-17	8.10358e-06	1.38726e-15
29092	LINC00339	ENSG00000218510	-0.928818	-0.933448	7.26514e-08	3.64349e-05	1.41137e-06	0.000458912
400619	LINC00511	ENSG00000227036	1.04323	-1.66342	2.60144e-07	5.21913e-05	4.51998e-06	0.000622316
100652730	LINC00659	ENSG00000228705	-1.0978	-1.02403	0.00852429	0.00485	0.0410609	0.0280986
100287314	LINC00941	ENSG00000235884	0.56775	-0.985309	0.00407864	0.00107052	0.022427	0.0081365
101928687	LINC01468	ENSG00000231131	3.18314	-2.29124	2.38743e-09	0.00158442	5.75157e-08	0.0112675
101928820	LINC02535	ENSG00000234155	1.08682	-1.26042	0.00457085	5.28159e-05	0.0246219	0.000628322
4005	LMO2	ENSG00000135363	1.22666	1.57332	8.61695e-07	0.00313966	1.34491e-05	0.0197966
100288175	LOC100288175	ENSG00000217801	0.657298	1.70734	3.09136e-06	1.24903e-12	4.26369e-05	6.50967e-11
100506691	LOC100506691	ENSG00000256546	-1.18061	-3.22534	1.57554e-16	5.31125e-09	9.28094e-15	1.63626e-07
100507053	LOC100507053	ENSG00000246090	-1.19404	-1.49674	0.00345111	0.00259555	0.019651	0.0169784
101927480	LOC101927480	ENSG00000245694	1.07821	-2.23112	0.000229717	2.76066e-07	0.00194747	5.9001e-06
730101	LOC730101	ENSG00000216775	1.15251	-2.10155	0.000432387	1.69872e-06	0.00339313	3.0297e-05
93429	LOC93429	ENSG00000268460	3.29658	5.76875	1.76846e-05	1.29605e-06	0.000204133	2.39106e-05
164832	LONRF2	ENSG00000170500	-2.21851	-2.2453	2.56277e-13	5.00052e-12	1.05641e-11	2.39599e-10
84171	LOXL4	ENSG00000138131	4.01677	4.00894	2.18999e-28	2.27974e-11	2.85652e-26	1.02613e-09
116844	LRG1	ENSG00000171236	2.27679	0.703795	1.09226e-05	0.00169059	0.000132706	0.011881
4038	LRP4	ENSG00000134569	0.676294	-2.87208	0.00133593	0.00210035	0.0088743	0.0142363
55222	LRRC20	ENSG00000172731	-0.657866	-0.560012	4.57486e-05	0.00238541	0.000474793	0.0158229
80313	LRRC27	ENSG00000148814	-0.789947	-0.874507	0.000116238	9.41946e-05	0.00107149	0.00104079
342666	LRRC37A11P	ENSG00000214553	1.35417	3.46449	0.0105348	0.000130305	0.0486045	0.0013706
23639	LRRC6	ENSG00000129295	-0.876653	-2.68792	7.56137e-05	0.000188672	0.000743955	0.00188899
125144	LRRC75A-AS1	ENSG00000175061	0.57749	-0.854427	6.48535e-09	4.68252e-08	1.47117e-07	1.20214e-06
8581	LY6D	ENSG00000167656	2.05042	5.51249	0.00108809	7.81005e-13	0.00745692	4.21844e-11
4066	LYL1	ENSG00000104903	3.1877	1.99181	2.92553e-05	0.000284626	0.000321826	0.00266732
27076	LYPD3	ENSG00000124466	0.998406	2.92013	1.19697e-09	1.6192e-06	2.99422e-08	2.90954e-05
130576	LYPD6B	ENSG00000150556	0.617286	5.2763	0.001669	8.30694e-14	0.0107052	5.18747e-12
4069	LYZ	ENSG00000090382	2.43371	-1.0558	0.0003119	0.000427369	0.00255638	0.0037546
23499	MACF1	ENSG00000127603	1.49696	0.508226	1.27547e-97	0.000390711	9.70472e-95	0.0034781
23764	MAFF	ENSG00000185022	0.7359	0.726989	3.1863e-12	1.71796e-05	1.14763e-10	0.000239284
84441	MAML2	ENSG00000184384	1.76142	1.38013	1.81986e-05	0.00105916	0.000209669	0.00807673
284358	MAMSTR	ENSG00000176909	-0.699185	1.07292	0.00797569	0.00534125	0.0389631	0.0303723
4129	MAOB	ENSG00000069535	-2.54822	-3.08341	1.66481e-42	0.000123171	3.53502e-40	0.00130815
22924	MAPRE3	ENSG00000084764	1.35693	0.768591	1.08243e-12	0.00425668	4.15256e-11	0.0253269
65108	MARCKSL1	ENSG00000175130	-0.656168	-1.13121	1.68833e-20	5.00582e-06	1.37637e-18	8.01972e-05
4147	MATN2	ENSG00000132561	1.0271	-4.80407	1.78106e-06	5.45279e-09	2.56498e-05	1.67243e-07
151963	MB21D2	ENSG00000180611	1.32484	2.27631	1.47272e-07	2.85633e-08	2.69014e-06	7.64444e-07
4162	MCAM	ENSG00000076706	0.827034	-6.13868	0.000542726	3.24639e-35	0.00412088	1.29824e-32
4209	MEF2D	ENSG00000116604	0.705265	0.690543	2.84859e-12	5.5536e-11	1.03622e-10	2.396e-09
4212	MEIS2	ENSG00000134138	0.869446	1.67324	4.02436e-08	7.14524e-13	8.16543e-07	3.88966e-11
10461	MERTK	ENSG00000153208	0.587709	-1.72253	0.00665741	1.48494e-05	0.0335797	0.00021078
4232	MEST	ENSG00000106484	-0.600993	-0.518603	0.000135714	0.00464815	0.00122565	0.0271131
79006	METRN	ENSG00000103260	-0.530253	-0.921335	4.15249e-07	1.08492e-05	6.95037e-06	0.000159
4281	MID1	ENSG00000101871	-1.66072	-5.10282	1.98534e-20	6.69779e-20	1.60417e-18	7.91367e-18
284021	MILR1	ENSG00000271605	1.85023	3.8969	0.001479	2.43513e-31	0.00964572	7.55799e-29
84981	MIR22HG	ENSG00000186594	0.877965	1.43619	4.69307e-06	1.35431e-11	6.26005e-05	6.23073e-10
4316	MMP7	ENSG00000137673	-2.50639	-5.91155	1.5009e-09	7.11259e-21	3.70377e-08	9.36116e-19
148932	MOB3C	ENSG00000142961	0.927709	0.981212	8.48747e-13	1.15217e-16	3.30469e-11	1.01522e-14
25874	MPC2	ENSG00000143158	-0.606111	-0.858827	1.87318e-06	0.000529374	2.68494e-05	0.00449871
23164	MPRIP	ENSG00000133030	1.80089	1.34144	9.47836e-62	0.00128526	3.68265e-59	0.00941757
642475	MROH6	ENSG00000204839	0.6172	0.990087	6.20131e-09	0.00598812	1.412e-07	0.0333127
64949	MRPS26	ENSG00000125901	-0.508106	-0.732384	2.63493e-10	0.00641451	7.25297e-09	0.0352883
4482	MSRA	ENSG00000175806	0.890992	1.96122	6.234e-05	0.000155619	0.000626522	0.00159965
22921	MSRB2	ENSG00000148450	0.562999	-1.27514	0.000357068	1.51139e-29	0.00288005	4.08173e-27
4488	MSX2	ENSG00000120149	-1.27818	3.6702	3.99308e-10	5.37594e-31	1.07232e-08	1.61353e-28
23255	MTCL1	ENSG00000168502	-0.610641	-5.74472	4.46022e-05	5.57649e-22	0.000464356	8.16641e-20
219402	MTIF3	ENSG00000122033	0.77336	1.00181	3.66141e-14	0.00915475	1.63474e-12	0.0467517
9107	MTMR6	ENSG00000139505	0.611875	1.22094	6.49981e-06	1.51168e-14	8.35279e-05	1.04091e-12
9788	MTSS1	ENSG00000170873	-0.616329	-4.73992	0.00490194	2.51935e-35	0.0261651	1.02725e-32
56667	MUC13	ENSG00000173702	2.87238	-6.24985	1.653e-07	1.70199e-16	2.98569e-06	1.4747e-14
94025	MUC16	ENSG00000181143	4.266	2.52453	7.28375e-25	0.00907951	7.64417e-23	0.0464131
4584	MUC3A	ENSG00000169894	0.810655	-5.63744	0.00057102	2.79545e-23	0.00429818	4.65052e-21
4595	MUTYH	ENSG00000132781	-0.873281	-0.860339	1.31049e-12	2.11787e-08	4.9856e-11	5.80251e-07
4597	MVD	ENSG00000167508	-1.17105	-0.645635	0.0031996	8.9591e-05	0.0184315	0.000996281
4602	MYB	ENSG00000118513	1.06514	-4.52711	2.01121e-05	2.44742e-22	0.000228826	3.68798e-20
10398	MYL9	ENSG00000101335	-0.562887	-4.35318	0.00726548	6.37865e-08	0.0360138	1.5962e-06
4643	MYO1E	ENSG00000157483	1.00426	0.609569	1.07871e-104	0.00575271	9.38011e-102	0.0322533
4647	MYO7A	ENSG00000137474	0.580208	-1.21942	0.00192869	7.49894e-06	0.0120893	0.000115085
4648	MYO7B	ENSG00000169994	1.96658	-3.7767	0.00173041	4.60576e-05	0.0110216	0.000557815
26509	MYOF	ENSG00000138119	0.762261	1.81096	8.63007e-10	8.46833e-07	2.20103e-08	1.62005e-05
25924	MYRIP	ENSG00000170011	2.86256	-3.4215	2.51604e-08	7.51068e-06	5.25691e-07	0.00011518
440145	MZT1	ENSG00000204899	0.879161	0.536517	2.59569e-05	0.00369745	0.000288496	0.0225744
10443	N4BP2L2	ENSG00000244754	0.771042	0.699032	5.95039e-13	8.52435e-05	2.36732e-11	0.000953544
339983	NAT8L	ENSG00000185818	-1.3918	-4.52998	0.000776283	5.39948e-13	0.00560335	3.0022e-11
400746	NCMAP	ENSG00000184454	1.30844	-1.57743	1.79124e-09	0.000201401	4.38471e-08	0.00199625
4540	ND5	ENSG00000198786	1.0896	0.58133	0.00955618	4.03641e-05	0.0449756	0.00050052
57447	NDRG2	ENSG00000165795	0.94588	-5.1775	1.31965e-07	4.79404e-27	2.44403e-06	1.07196e-24
4739	NEDD9	ENSG00000111859	2.21616	-2.04835	0.00830115	2.34012e-06	0.0401556	4.04177e-05
10763	NES	ENSG00000132688	0.860362	-2.12217	0.0083849	2.47944e-05	0.040507	0.000329878
84807	NFKBID	ENSG00000167604	-0.511524	1.047	0.00911332	2.79149e-07	0.0433381	5.95374e-06
57185	NIPAL3	ENSG00000001461	0.725026	0.760154	3.24837e-05	6.53527e-08	0.000353431	1.63146e-06
23057	NMNAT2	ENSG00000157064	1.78522	4.53962	0.00042641	8.37821e-07	0.00335488	1.60576e-05
317648	NOP14-AS1	ENSG00000249673	-0.639718	0.593792	0.000930556	0.000510509	0.00652568	0.00436335
9722	NOS1AP	ENSG00000198929	0.802725	0.849011	0.00221507	0.0016517	0.0135282	0.0116718
115677	NOSTRIN	ENSG00000163072	1.21185	-0.967356	6.4108e-11	0.00126381	1.94788e-09	0.00928328
147111	NOTUM	ENSG00000185269	1.10624	-2.49792	0.000167325	0.00934647	0.0014683	0.0476022
4867	NPHP1	ENSG00000144061	-0.981016	-1.16713	2.0442e-09	0.000732655	4.97722e-08	0.00596357
7376	NR1H2	ENSG00000131408	0.525496	0.843656	1.52902e-08	0.00146254	3.32397e-07	0.0105557
441478	NRARP	ENSG00000198435	-0.808423	-2.59698	0.00150285	1.22771e-09	0.00975253	4.19216e-08
8204	NRIP1	ENSG00000180530	1.01551	1.07052	3.30872e-20	7.5634e-16	2.61561e-18	6.02609e-14
22978	NT5C2	ENSG00000076685	0.526165	0.782024	2.58961e-08	1.3406e-07	5.39212e-07	3.08724e-06
4907	NT5E	ENSG00000135318	1.02005	1.55689	2.76995e-09	0.0081717	6.59478e-08	0.0427176
9891	NUAK1	ENSG00000074590	0.94455	-2.75156	0.00374104	4.10006e-13	0.0209036	2.32953e-11
131870	NUDT16	ENSG00000198585	-0.588712	-0.720339	5.00426e-09	0.0099007	1.15455e-07	0.0498391
91775	NXPE3	ENSG00000144815	-1.19048	-1.35002	4.5669e-11	1.11089e-05	1.41747e-09	0.000161999
4938	OAS1	ENSG00000089127	4.04354	2.52633	9.55105e-11	4.74903e-14	2.8222e-09	3.06696e-12
4940	OAS3	ENSG00000111331	0.563743	2.44038	0.000660344	8.47898e-19	0.00488793	9.13577e-17
84033	OBSCN	ENSG00000154358	0.783571	-1.81875	2.60255e-06	2.93785e-32	3.62787e-05	1.00152e-29
23363	OBSL1	ENSG00000124006	-0.9996	-3.06836	1.34894e-12	0.00050996	5.11058e-11	0.00436046
4953	ODC1	ENSG00000115758	-0.644746	-0.931061	7.36002e-07	0.00552876	1.16567e-05	0.0312505
56944	OLFML3	ENSG00000116774	-2.89766	-2.13484	1.82224e-07	0.00642323	3.26235e-06	0.0352989
10133	OPTN	ENSG00000123240	0.867258	1.35002	1.9688e-11	0.000877276	6.37453e-10	0.00694705
80228	ORAI2	ENSG00000160991	1.0493	0.55334	3.06407e-16	1.92736e-05	1.77066e-14	0.000263984
220213	OTUD1	ENSG00000165312	0.571056	3.71672	0.00426728	6.10828e-21	0.0232542	8.19494e-19
10536	P3H3	ENSG00000110811	-0.520114	-4.14305	0.0012126	7.12226e-07	0.00817398	1.38677e-05
80227	PAAF1	ENSG00000175575	1.55949	0.753002	2.6899e-26	0.000515945	3.14873e-24	0.00439896
29993	PACSIN1	ENSG00000124507	0.60908	-2.86278	0.00201859	0.000617057	0.0125379	0.00513444
11240	PADI2	ENSG00000117115	0.823216	4.43593	0.00215612	8.67264e-09	0.0132257	2.55088e-07
27143	PALD1	ENSG00000107719	-0.704644	-1.44844	3.55302e-06	9.19877e-08	4.84192e-05	2.19619e-06
5066	PAM	ENSG00000145730	-1.28192	-1.74245	3.65788e-16	7.53445e-08	2.08739e-14	1.85755e-06
117583	PARD3B	ENSG00000116117	1.65303	-5.83326	3.85714e-05	1.2598e-14	0.000409269	8.82071e-13
84612	PARD6B	ENSG00000124171	-0.632009	0.677315	0.00258103	0.00362424	0.0153624	0.0222055
64761	PARP12	ENSG00000059378	1.12434	1.20012	3.30891e-07	0.000122751	5.6471e-06	0.00130434
54625	PARP14	ENSG00000173193	-0.57853	1.86725	0.000470832	4.01783e-06	0.00364162	6.58746e-05
143	PARP4	ENSG00000102699	0.634358	1.41113	1.34288e-47	1.06982e-29	3.5032e-45	2.92723e-27
83666	PARP9	ENSG00000138496	0.681349	1.85239	0.00607612	1.40075e-06	0.0312799	2.56414e-05
5097	PCDH1	ENSG00000156453	1.82948	1.02048	1.14909e-14	1.85183e-06	5.46447e-13	3.27455e-05
56126	PCDHB10	ENSG00000120324	1.94153	-2.804	0.00460552	0.00542704	0.0247414	0.0307676
5046	PCSK6	ENSG00000140479	0.603107	1.07059	0.0104464	0.000659531	0.0482332	0.00544244
27250	PDCD4	ENSG00000150593	0.702768	-2.01136	0.0031833	5.2991e-14	0.0183492	3.40107e-12
10846	PDE10A	ENSG00000112541	-1.38003	-2.24281	0.000260154	2.40389e-07	0.00217323	5.24264e-06
64236	PDLIM2	ENSG00000120913	0.686311	1.85752	8.25984e-06	0.00162496	0.000103381	0.0115047
3651	PDX1	ENSG00000139515	0.574109	-3.01095	0.00242066	9.04037e-25	0.0145839	1.72472e-22
57161	PELI2	ENSG00000139946	2.16868	-2.11862	3.17166e-06	0.000491358	4.36455e-05	0.00421526
5187	PER1	ENSG00000179094	-1.13308	-0.691931	3.50586e-09	0.00521169	8.27137e-08	0.0297903
8864	PER2	ENSG00000132326	-0.683521	0.556089	4.36483e-13	8.01895e-05	1.75564e-11	0.000904306
5210	PFKFB4	ENSG00000114268	-0.84455	0.990516	1.89286e-12	0.00313568	6.99705e-11	0.0197799
114771	PGLYRP3	ENSG00000159527	3.22661	2.53391	1.67732e-05	0.000977642	0.000194969	0.00758585
51131	PHF11	ENSG00000136147	0.76116	1.1106	0.000218993	0.00203241	0.00186708	0.0138765
118788	PIK3AP1	ENSG00000155629	0.715275	-3.44946	0.000281874	2.09125e-07	0.00233544	4.61161e-06
5292	PIM1	ENSG00000137193	0.686123	1.81811	2.0325e-10	0.00216276	5.71009e-09	0.0145832
5315	PKM	ENSG00000067225	0.523049	1.47976	5.56105e-05	1.45573e-14	0.00056574	1.00571e-12
22925	PLA2R1	ENSG00000153246	1.47645	1.6216	0.000780812	2.88021e-06	0.00562462	4.8893e-05
51316	PLAC8	ENSG00000145287	2.33018	4.3626	0.00565407	3.34422e-11	0.0294157	1.48596e-09
5327	PLAT	ENSG00000104368	-0.529938	2.30415	0.00877727	0.00936495	0.0419695	0.0476613
5332	PLCB4	ENSG00000101333	0.769607	-7.39875	1.46823e-06	5.93175e-14	2.1657e-05	3.76069e-12
113026	PLCD3	ENSG00000161714	0.632324	0.785514	6.91215e-10	0.000848387	1.79294e-08	0.00675429
23228	PLCL2	ENSG00000154822	0.828593	-3.29867	0.000490327	0.000110004	0.00377641	0.00118736
201164	PLD6	ENSG00000179598	-0.507751	-1.73353	0.000999826	6.92515e-09	0.00692371	2.09619e-07
59339	PLEKHA2	ENSG00000169499	1.72904	1.1211	9.45173e-62	0.00462337	3.68265e-59	0.0269913
57664	PLEKHA4	ENSG00000105559	-0.581933	2.02133	4.61097e-06	5.49306e-11	6.16405e-05	2.37481e-09
144100	PLEKHA7	ENSG00000166689	2.73085	0.638287	2.80387e-37	0.00109799	5.01974e-35	0.00829676
51177	PLEKHO1	ENSG00000023902	0.801562	-1.47714	0.000272893	0.00873114	0.00226514	0.0449973
57088	PLSCR4	ENSG00000114698	1.4386	-3.6697	1.27605e-05	9.12336e-08	0.000152003	2.1832e-06
5362	PLXNA2	ENSG00000076356	1.61275	0.779059	2.94097e-07	0.000111959	5.06174e-06	0.0012032
135293	PM20D2	ENSG00000146281	-0.50982	-1.81669	0.0106861	0.000167966	0.0491534	0.0017105
56937	PMEPA1	ENSG00000124225	3.41538	1.28286	3.44513e-16	0.000535133	1.97835e-14	0.00453639
80339	PNPLA3	ENSG00000100344	-1.05682	3.35133	5.32217e-08	2.92123e-06	1.05639e-06	4.94719e-05
10622	POLR3G	ENSG00000113356	-0.71885	-0.666736	0.00106306	0.00357675	0.00731441	0.0219478
25833	POU2F3	ENSG00000137709	1.40867	2.05495	0.000190714	0.00220054	0.0016482	0.0147948
8495	PPFIBP2	ENSG00000166387	1.05979	1.02148	5.91666e-07	5.86997e-05	9.60392e-06	0.000685764
5493	PPL	ENSG00000118898	0.579393	1.65629	3.17754e-05	2.49518e-08	0.000346418	6.74736e-07
152926	PPM1K	ENSG00000163644	0.627188	1.77594	0.000603635	3.67631e-13	0.00451889	2.1177e-11
132160	PPM1M	ENSG00000164088	0.670456	-0.675831	0.00168067	0.000895534	0.0107649	0.00706205
170954	PPP1R18	ENSG00000146112	0.521352	2.26463	9.46182e-07	1.85363e-19	1.45931e-05	2.11792e-17
84152	PPP1R1B	ENSG00000131771	2.33945	-5.26281	0.00113531	4.95841e-08	0.0077387	1.26515e-06
5530	PPP3CA	ENSG00000138814	-2.07446	0.889577	8.91412e-107	4.08747e-13	9.04338e-104	2.32874e-11
150696	PROM2	ENSG00000155066	1.25567	1.00236	0.00392384	0.00919902	0.0216934	0.0469432
80742	PRR3	ENSG00000204576	-1.07689	-0.567604	1.16637e-41	1.16746e-05	2.31511e-39	0.00016918
5646	PRSS3	ENSG00000010438	0.617579	0.833758	3.76992e-10	0.000285752	1.01388e-08	0.00267547
5699	PSMB10	ENSG00000205220	1.35528	0.890606	0.00429386	0.00691734	0.0233712	0.0374446
9536	PTGES	ENSG00000148344	2.69408	4.54119	4.42871e-44	2.29814e-08	1.02371e-41	6.24704e-07
5753	PTK6	ENSG00000101213	1.43324	2.04768	1.78657e-23	2.36231e-12	1.76366e-21	1.18657e-10
5783	PTPN13	ENSG00000163629	-0.650301	0.921042	6.57759e-09	2.44893e-10	1.48839e-07	9.39584e-09
11099	PTPN21	ENSG00000070778	0.553468	-0.923148	0.000295749	0.00404213	0.00243493	0.0242936
5795	PTPRJ	ENSG00000149177	0.610054	1.11469	1.51712e-05	0.000112274	0.000178162	0.00120595
221749	PXDC1	ENSG00000168994	1.64279	1.83809	1.07406e-21	2.92145e-06	9.16511e-20	4.94719e-05
5829	PXN	ENSG00000089159	0.607318	0.806565	1.05195e-08	3.51515e-18	2.31162e-07	3.58322e-16
5831	PYCR1	ENSG00000183010	-0.584404	-0.911737	0.00018626	3.97295e-06	0.00161199	6.52071e-05
55647	RAB20	ENSG00000139832	0.569111	0.587024	8.26193e-07	1.02429e-08	1.29837e-05	2.9666e-07
10267	RAMP1	ENSG00000132329	0.526325	-3.5606	0.00866778	0.000406549	0.0416204	0.00360059
5910	RAP1GDS1	ENSG00000138698	-0.581148	0.545966	1.13063e-07	1.56573e-06	2.10885e-06	2.82878e-05
11186	RASSF1	ENSG00000068028	0.744982	-0.635053	2.26548e-08	2.58563e-12	4.76613e-07	1.2925e-10
11228	RASSF8	ENSG00000123094	1.21744	3.52961	1.99614e-15	4.74082e-09	1.05656e-13	1.47609e-07
5939	RBMS2	ENSG00000076067	1.22994	0.552108	1.21955e-11	3.60664e-05	4.02716e-10	0.000455098
65055	REEP1	ENSG00000068615	0.814906	-2.68278	7.92237e-07	0.00826979	1.24608e-05	0.0431173
5972	REN	ENSG00000143839	2.91226	6.27422	1.58044e-23	1.20751e-23	1.57707e-21	2.05821e-21
9185	REPS2	ENSG00000169891	1.21294	-3.52183	0.000251235	1.63093e-16	0.00210546	1.41905e-14
5990	RFX2	ENSG00000087903	-0.655977	-0.719969	7.27846e-10	0.00067579	1.88261e-08	0.00556777
6004	RGS16	ENSG00000143333	-0.736005	-2.03695	1.40216e-05	0.00121462	0.000165513	0.00900465
64285	RHBDF1	ENSG00000007384	0.571457	0.585349	3.29853e-05	0.00329455	0.000358113	0.0205613
171177	RHOV	ENSG00000104140	-0.589302	1.84391	9.30708e-05	4.0879e-06	0.00088473	6.66728e-05
50862	RNF141	ENSG00000110315	-1.49029	0.703578	3.93375e-18	0.00723205	2.67042e-16	0.0387604
54894	RNF43	ENSG00000108375	-2.43487	-1.79582	2.7267e-62	1.57383e-17	1.13164e-59	1.49962e-15
152015	ROPN1B	ENSG00000114547	1.88122	2.02243	0.000778399	0.000104049	0.00560987	0.00112927
441212	RP9P	ENSG00000205763	-0.645677	-0.817843	6.43096e-05	0.00845194	0.000643483	0.0438294
387841	RPL13AP20	ENSG00000234498	1.04425	0.930049	1.04478e-05	0.00793625	0.000127361	0.0417386
860	RUNX2	ENSG00000124813	5.03603	3.5077	3.66367e-70	5.14774e-20	1.67256e-67	6.22368e-18
9853	RUSC2	ENSG00000198853	0.639855	-2.27657	4.40934e-07	0.000128623	7.34662e-06	0.00135635
6273	S100A2	ENSG00000196754	2.07503	1.90474	7.99788e-16	0.00256125	4.35968e-14	0.0167858
6275	S100A4	ENSG00000196154	2.38363	4.49867	4.91114e-26	2.41118e-10	5.60515e-24	9.28528e-09
6276	S100A5	ENSG00000196420	1.68794	2.81564	2.15856e-08	1.89258e-05	4.5622e-07	0.000259948
90378	SAMD1	ENSG00000141858	-0.714275	-0.836952	0.000267324	3.47336e-06	0.00222599	5.80614e-05
54809	SAMD9	ENSG00000205413	0.655965	1.86715	2.34347e-08	1.25455e-05	4.91887e-07	0.000181191
6303	SAT1	ENSG00000130066	-1.10886	-0.91777	4.94967e-06	3.39126e-16	6.54496e-05	2.83218e-14
6304	SATB1	ENSG00000182568	3.8527	-2.46812	6.03533e-23	6.54561e-05	5.74017e-21	0.000756825
60485	SAV1	ENSG00000151748	0.634561	-0.807724	6.56333e-08	0.00105577	1.28048e-06	0.00805675
283104	SBF2-AS1	ENSG00000246273	-0.972964	-1.1189	7.85602e-05	0.000409267	0.000767159	0.00362158
49855	SCAPER	ENSG00000140386	1.27956	0.535676	5.97321e-12	0.00485088	2.05805e-10	0.0280986
51435	SCARA3	ENSG00000168077	0.558022	-2.45389	2.65318e-17	0.000938163	1.67068e-15	0.00733425
6447	SCG5	ENSG00000166922	1.00927	-1.66445	0.000871141	0.00162344	0.00617543	0.0114985
6337	SCNN1A	ENSG00000111319	0.745923	1.45884	1.64909e-07	1.43043e-12	2.98158e-06	7.38108e-11
6385	SDC4	ENSG00000124145	0.646565	1.14067	8.13817e-15	3.9748e-10	3.97356e-13	1.476e-08
27111	SDCBP2	ENSG00000125775	2.17103	1.45578	1.31488e-19	0.00275375	9.96309e-18	0.0178005
6402	SELL	ENSG00000188404	1.21247	3.91515	1.48462e-05	7.86116e-06	0.000174682	0.000120024
10371	SEMA3A	ENSG00000075213	1.46725	0.865841	1.57666e-06	4.28305e-05	2.307e-05	0.000525153
347735	SERINC2	ENSG00000168528	0.727409	1.61143	9.06873e-28	1.40073e-18	1.15807e-25	1.47859e-16
256987	SERINC5	ENSG00000164300	0.67624	1.70172	2.77669e-14	5.79483e-27	1.26763e-12	1.26846e-24
5265	SERPINA1	ENSG00000197249	2.34916	-2.05401	4.87908e-11	0.00279535	1.49995e-09	0.0180358
5268	SERPINB5	ENSG00000206075	1.28163	-1.29294	2.01968e-10	0.000363777	5.68279e-09	0.00328095
5345	SERPINF2	ENSG00000167711	1.16916	-1.51648	0.000110399	5.68443e-10	0.00102439	2.03106e-08
29950	SERTAD1	ENSG00000197019	-0.726803	1.17285	0.0039409	9.56863e-07	0.0217679	1.82049e-05
117157	SH2D1B	ENSG00000198574	2.92921	3.19464	0.000929467	0.000123937	0.00652055	0.00131426
10045	SH2D3A	ENSG00000125731	0.920807	1.17469	2.10322e-09	5.01047e-10	5.1141e-08	1.8152e-08
284948	SH2D6	ENSG00000152292	1.54583	-1.92856	0.000775954	1.5181e-05	0.00560335	0.000214901
23677	SH3BP4	ENSG00000130147	1.11543	-0.862947	3.08553e-82	0.00158945	1.81758e-79	0.0112884
152503	SH3D19	ENSG00000109686	0.705219	-0.832342	4.32388e-10	0.000164777	1.15436e-08	0.00168297
30011	SH3KBP1	ENSG00000147010	1.20555	0.57619	5.72691e-20	1.09432e-05	4.45017e-18	0.000159919
79628	SH3TC2	ENSG00000169247	3.77199	2.27987	7.57277e-126	7.43009e-05	1.53652e-122	0.00084431
25759	SHC2	ENSG00000129946	1.37067	-3.43922	0.00141713	0.000474073	0.00931207	0.0040906
57619	SHROOM3	ENSG00000138771	1.82705	-0.553335	6.33839e-66	0.0016587	2.75584e-63	0.0116978
57568	SIPA1L2	ENSG00000116991	-0.603324	-2.98997	0.00398471	0.00100149	0.0219833	0.00773337
348235	SKA2	ENSG00000182628	0.795996	0.559316	4.1133e-16	0.0079631	2.30413e-14	0.041848
6558	SLC12A2	ENSG00000064651	0.506289	-2.02169	1.09207e-16	5.50219e-14	6.53848e-15	3.50975e-12
9121	SLC16A5	ENSG00000170190	0.789854	1.3295	8.07311e-20	0.00202177	6.19424e-18	0.0138155
11001	SLC27A2	ENSG00000140284	1.19228	0.909125	2.63502e-09	0.005095	6.30644e-08	0.0292339
7779	SLC30A1	ENSG00000170385	-0.582423	0.674878	0.000318531	8.25623e-05	0.00260371	0.000928045
124935	SLC43A2	ENSG00000167703	-0.919292	-0.917216	6.34299e-14	1.68607e-08	2.75129e-12	4.71895e-07
126969	SLC44A3	ENSG00000143036	0.986514	-1.257	6.9714e-07	0.00302134	1.11086e-05	0.0192313
101928079	SLC44A3-AS1	ENSG00000224081	0.677636	-2.44795	0.00381257	1.61539e-05	0.0211744	0.000226514
23428	SLC7A8	ENSG00000092068	-0.761539	3.2243	0.000160566	0.000337966	0.00141715	0.00308381
6553	SLC9A5	ENSG00000135740	-0.505659	-1.54002	0.000555931	2.52507e-05	0.00420367	0.000334664
84679	SLC9A7	ENSG00000065923	0.55729	2.04411	0.000838421	1.03214e-12	0.00597013	5.43377e-11
28234	SLCO1B3	ENSG00000111700	0.930712	-4.39107	0.00953653	4.02999e-08	0.0449063	1.04755e-06
28232	SLCO3A1	ENSG00000176463	1.19447	2.94087	0.00012151	9.74044e-05	0.00111223	0.00106888
28231	SLCO4A1	ENSG00000101187	-0.529491	-1.15661	6.51343e-06	5.87936e-07	8.3644e-05	1.16329e-05
81796	SLCO5A1	ENSG00000137571	1.48271	-5.65705	0.00647658	6.16361e-12	0.032816	2.913e-10
6590	SLPI	ENSG00000124107	3.02978	5.28993	3.32809e-07	3.40476e-09	5.67453e-06	1.09094e-07
56935	SMCO4	ENSG00000166002	0.542917	0.891803	0.000526353	1.00505e-07	0.00401325	2.36961e-06
389203	SMIM20	ENSG00000250317	0.518049	-0.837496	0.000920596	4.97534e-12	0.00647823	2.38943e-10
221491	SMIM29	ENSG00000186577	1.01823	1.43626	6.02308e-14	4.22669e-10	2.625e-12	1.56117e-08
6609	SMPD1	ENSG00000166311	1.83943	1.77996	2.63196e-28	2.4372e-05	3.40867e-26	0.000325299
197187	SNAI3-AS1	ENSG00000260630	-0.892661	-1.03763	0.00653318	0.000402505	0.0330569	0.00357086
100507303	SNHG19	ENSG00000260260	-0.876002	-0.511668	2.33338e-05	0.00612672	0.000261892	0.0339928
9021	SOCS3	ENSG00000184557	0.835012	2.92752	5.75186e-08	3.53255e-09	1.13306e-06	1.12841e-07
345079	SOWAHB	ENSG00000186212	1.02028	0.941043	9.8861e-06	4.12335e-10	0.000120985	1.52843e-08
65124	SOWAHC	ENSG00000198142	-0.623409	0.597588	0.00270071	0.000932064	0.0159811	0.00729754
6666	SOX12	ENSG00000177732	-0.932702	-3.29515	4.44198e-22	1.03586e-14	3.86261e-20	7.35177e-13
65244	SPATS2	ENSG00000123352	-0.844102	-1.00717	8.6665e-61	6.57373e-05	3.29706e-58	0.000759027
25876	SPEF1	ENSG00000101222	-1.64839	-1.93604	0.00351206	0.00064861	0.0199111	0.00536509
10253	SPRY2	ENSG00000136158	0.773834	-2.04151	9.90649e-05	0.000479393	0.000935379	0.00412794
57213	SPRYD7	ENSG00000123178	0.524932	0.508131	0.00353116	0.00211083	0.0199822	0.0142887
80176	SPSB1	ENSG00000171621	0.631019	2.18797	2.20905e-15	2.41672e-06	1.16252e-13	4.15681e-05
58472	SQOR	ENSG00000137767	0.500836	-3.84734	0.00136321	1.28756e-07	0.00903903	2.97828e-06
57522	SRGAP1	ENSG00000196935	-0.690809	0.93158	8.29763e-08	9.70303e-05	1.5933e-06	0.00106646
27286	SRPX2	ENSG00000102359	1.3449	2.51312	9.85678e-14	1.42875e-10	4.20548e-12	5.76909e-09
6484	ST3GAL4	ENSG00000110080	0.695937	1.05683	4.91195e-12	0.00146612	1.71178e-10	0.0105714
90627	STARD13	ENSG00000133121	2.22272	3.06045	3.24055e-46	4.47992e-05	8.21884e-44	0.000544795
134429	STARD4	ENSG00000164211	-1.01344	-2.42409	0.00297366	3.00302e-24	0.0173157	5.38342e-22
6775	STAT4	ENSG00000138378	1.04939	-1.34812	0.000983441	0.0042247	0.00682837	0.0251582
282974	STK32C	ENSG00000165752	-0.566918	-1.58803	0.000747513	0.00839569	0.0054296	0.0436144
50861	STMN3	ENSG00000197457	1.65984	1.05876	2.52269e-42	0.000455961	5.23487e-40	0.00395565
6804	STX1A	ENSG00000106089	1.46293	-0.887081	6.24709e-42	0.00447898	1.26753e-39	0.0264078
55359	STYK1	ENSG00000060140	0.659198	0.98929	0.000625396	0.00180963	0.00465842	0.0125815
6819	SULT1C2	ENSG00000198203	1.72355	-4.54611	5.67321e-10	2.44874e-05	1.48635e-08	0.000326211
6820	SULT2B1	ENSG00000088002	1.34311	1.91172	8.60787e-17	0.000157921	5.20491e-15	0.00162171
25777	SUN2	ENSG00000100242	0.824356	0.811308	5.08554e-12	0.00118111	1.76553e-10	0.00881901
55638	SYBU	ENSG00000147642	1.85127	-1.20374	2.91787e-30	1.8167e-13	4.0366e-28	1.07938e-11
23345	SYNE1	ENSG00000131018	0.931132	-2.99577	8.34569e-08	2.89485e-05	1.60085e-06	0.00037624
84958	SYTL1	ENSG00000142765	0.842627	0.867343	2.08331e-15	0.000517757	1.09952e-13	0.00440899
94121	SYTL4	ENSG00000102362	0.526949	1.85003	0.000310182	0.000223572	0.00254344	0.00217863
123283	TARSL2	ENSG00000185418	-0.50622	-1.82514	2.20569e-05	4.49615e-09	0.000248938	1.40809e-07
9496	TBX4	ENSG00000121075	-4.01118	-3.89625	6.61234e-07	8.10137e-05	1.06012e-05	0.000911623
6916	TBXAS1	ENSG00000059377	-1.34897	-9.41907	0.00149644	2.00128e-18	0.00972819	2.09128e-16
6934	TCF7L2	ENSG00000148737	-1.61066	-1.28825	1.79392e-48	0.00202088	4.81746e-46	0.0138147
55714	TENM3	ENSG00000218336	2.45553	-9.1434	3.1816e-07	9.0465e-20	5.45021e-06	1.06284e-17
7015	TERT	ENSG00000164362	-1.18751	-4.28865	0.000709832	3.55584e-06	0.00520572	5.931e-05
80312	TET1	ENSG00000138336	-0.614157	-2.06237	0.00172863	0.0016532	0.0110172	0.0116735
7020	TFAP2A	ENSG00000137203	0.778781	-0.860802	1.07677e-05	0.00029299	0.000131086	0.00272849
7022	TFAP2C	ENSG00000087510	0.775643	2.68032	1.46651e-07	0.000763207	2.68606e-06	0.00616965
7029	TFDP2	ENSG00000114126	-0.579163	-1.2753	9.8916e-06	0.00991439	0.000120985	0.0498959
7032	TFF2	ENSG00000160181	2.25129	4.92935	0.00140888	3.47073e-10	0.00927455	1.30043e-08
7039	TGFA	ENSG00000163235	0.621924	0.945963	0.00010106	0.000286436	0.000951759	0.00267827
7040	TGFB1	ENSG00000105329	0.561044	-4.13103	8.14483e-11	1.62961e-35	2.45029e-09	6.77753e-33
7050	TGIF1	ENSG00000177426	-1.41388	-0.748852	8.22056e-32	1.68541e-06	1.24063e-29	3.01359e-05
7052	TGM2	ENSG00000198959	1.05056	3.13622	0.00351333	0.000226815	0.0199121	0.00220506
79896	THNSL1	ENSG00000185875	-1.326	-0.758561	2.99838e-13	0.000327355	1.22491e-11	0.00300147
64129	TINAGL1	ENSG00000142910	1.86103	0.931075	4.75372e-133	1.43672e-38	1.0851e-129	6.94805e-36
257000	TINCR	ENSG00000223573	1.2285	3.50622	2.16744e-06	0.000686854	3.06344e-05	0.00564232
27134	TJP3	ENSG00000105289	0.664058	1.00973	3.78137e-05	3.38052e-07	0.000403103	7.05094e-06
9375	TM9SF2	ENSG00000125304	0.638226	0.727486	5.3147e-08	0.00128042	1.05639e-06	0.00938871
27439	TMEM121B	ENSG00000183307	-0.896384	-1.56371	4.2436e-05	1.23774e-05	0.000444337	0.00017899
114908	TMEM123	ENSG00000152558	-0.781382	-0.845925	3.70336e-09	1.01371e-10	8.69241e-08	4.18257e-09
135932	TMEM139	ENSG00000178826	1.20186	1.57034	2.40268e-09	0.0014264	5.78069e-08	0.0103244
9528	TMEM59	ENSG00000116209	0.713646	0.5254	3.53998e-10	0.00606107	9.57683e-09	0.0336933
199964	TMEM61	ENSG00000143001	2.11661	-2.96008	0.000701813	0.00489276	0.00515727	0.0282813
55321	TMEM74B	ENSG00000125895	0.714119	-4.78121	4.79978e-05	7.82853e-18	0.000495744	7.7892e-16
27346	TMEM97	ENSG00000109084	-1.0061	-0.708015	1.37456e-06	1.08997e-12	2.04203e-05	5.70931e-11
7111	TMOD1	ENSG00000136842	0.857426	-3.08257	5.40427e-07	0.000178093	8.85088e-06	0.00179344
28983	TMPRSS11E	ENSG00000087128	1.8879	-2.99815	0.00541313	0.00378728	0.0283938	0.0230282
56649	TMPRSS4	ENSG00000137648	2.61399	1.90516	1.12437e-20	0.00725382	9.20726e-19	0.038844
7114	TMSB4X	ENSG00000205542	0.630151	1.32799	1.94638e-11	0.00348418	6.33563e-10	0.0215017
3371	TNC	ENSG00000041982	2.51488	-5.4803	5.73541e-06	1.37818e-08	7.48637e-05	3.91114e-07
7127	TNFAIP2	ENSG00000185215	0.831993	1.60581	4.60977e-08	0.000520714	9.24586e-07	0.00443236
8792	TNFRSF11A	ENSG00000141655	0.68331	-3.89268	0.000244514	4.54024e-12	0.00205197	2.19568e-10
7148	TNXB	ENSG00000168477	1.0413	3.48673	1.9091e-06	9.91061e-05	2.72573e-05	0.00108355
7178	TPT1	ENSG00000133112	0.749764	0.508596	5.96343e-27	1.53143e-05	7.16436e-25	0.000216493
129293	TRABD2A	ENSG00000186854	1.3579	-4.13526	1.62512e-12	1.05519e-06	6.09369e-11	1.98937e-05
7188	TRAF5	ENSG00000082512	0.620097	-1.63448	0.00609686	0.00148843	0.0313708	0.01071
10221	TRIB1	ENSG00000173334	-2.29766	-0.781969	1.10326e-76	2.4619e-08	5.59627e-74	6.67474e-07
57761	TRIB3	ENSG00000101255	-0.76166	-0.769921	1.69221e-07	0.00832307	3.05049e-06	0.0432832
147166	TRIM16L	ENSG00000108448	1.11927	-0.978075	5.04624e-14	1.27625e-05	2.20982e-12	0.000184047
6737	TRIM21	ENSG00000132109	0.510589	0.515468	0.00167552	0.00802778	0.0107394	0.0421134
7106	TSPAN4	ENSG00000214063	0.551528	-1.28259	0.000382855	2.47872e-09	0.00304633	8.07915e-08
10098	TSPAN5	ENSG00000168785	-1.66891	-1.54611	1.0003e-82	0.00484406	6.08882e-80	0.0280826
7102	TSPAN7	ENSG00000156298	0.867529	-3.0676	0.00962049	0.00447428	0.0452084	0.0263951
7103	TSPAN8	ENSG00000127324	2.28356	-3.48781	0.00117146	1.5267e-05	0.00793976	0.000215971
55001	TTC22	ENSG00000006555	0.806154	1.4168	0.00243041	0.000287655	0.014633	0.00268607
23508	TTC9	ENSG00000133985	1.02533	2.51446	1.80748e-10	0.00488258	5.09359e-09	0.028235
56652	TWNK	ENSG00000107815	-0.549022	-0.510246	2.25646e-32	0.000541023	3.46262e-30	0.00457899
9246	UBE2L6	ENSG00000156587	-0.58455	2.95998	0.000386125	0.00174373	0.00306833	0.0121927
7358	UGDH	ENSG00000109814	-0.545104	-1.6313	0.00645719	8.58716e-06	0.0327521	0.000129305
55757	UGGT2	ENSG00000102595	0.665507	0.789102	0.00462813	7.98031e-05	0.0248717	0.000901415
201294	UNC13D	ENSG00000092929	1.09255	2.01183	1.29659e-16	5.20784e-16	7.68737e-15	4.26366e-14
105375355	UPK3B	ENSG00000243566	2.10059	2.69693	4.30595e-15	1.06153e-07	2.16019e-13	2.48868e-06
57216	VANGL2	ENSG00000162738	1.26965	-3.82714	0.000555835	1.26881e-12	0.00420367	6.59622e-11
64115	VSIR	ENSG00000107738	1.66484	2.21525	9.55086e-98	5.82899e-16	7.58297e-95	4.73491e-14
57590	WDFY1	ENSG00000085449	-0.500689	0.568503	0.000263554	2.26989e-13	0.00219774	1.32964e-11
23335	WDR7	ENSG00000091157	-1.11216	0.664556	3.12186e-27	0.000212862	3.85191e-25	0.0020919
10406	WFDC2	ENSG00000101443	3.85839	3.40393	1.01392e-08	2.59348e-12	2.23613e-07	1.29332e-10
645638	WFDC21P	ENSG00000261040	1.90192	-3.73371	0.0028241	0.000203051	0.016593	0.00201164
7481	WNT11	ENSG00000085741	1.7809	-6.34854	1.10675e-05	2.05852e-09	0.00013427	6.78397e-08
7473	WNT3	ENSG00000108379	1.3718	-2.55503	7.56107e-13	3.28917e-05	2.9693e-11	0.000419879
7477	WNT7B	ENSG00000188064	1.55816	1.49928	4.61255e-08	0.000167346	9.24586e-07	0.00170587
55884	WSB2	ENSG00000176871	-1.45494	0.77407	6.74366e-41	1.21112e-10	1.28277e-38	4.92863e-09
55841	WWC3	ENSG00000047644	-1.13994	1.61175	2.9063e-12	1.04004e-06	1.05093e-10	1.96259e-05
7498	XDH	ENSG00000158125	3.20634	3.00955	2.75189e-05	5.83308e-26	0.000304006	1.20098e-23
253461	ZBTB38	ENSG00000177311	0.733094	1.01923	6.13721e-10	9.49591e-05	1.59874e-08	0.00104702
253832	ZDHHC20	ENSG00000180776	0.523012	0.702077	1.13588e-09	1.16382e-05	2.84922e-08	0.000168888
51114	ZDHHC9	ENSG00000188706	0.617459	0.529681	5.92059e-08	0.00958411	1.16254e-06	0.0485746
11244	ZHX1	ENSG00000165156	0.519318	0.771314	1.39803e-05	0.00556345	0.000165132	0.0313954
7700	ZNF141	ENSG00000131127	1.83487	-3.29851	0.00684766	0.0023869	0.0343578	0.0158277
7739	ZNF185	ENSG00000147394	1.5549	2.64453	1.47453e-22	1.01815e-06	1.33962e-20	1.92651e-05
8187	ZNF239	ENSG00000196793	-1.48789	-0.953759	2.03637e-19	0.00146568	1.52402e-17	0.0105714
6940	ZNF354A	ENSG00000169131	-0.636202	-0.584508	0.000338502	0.00921975	0.00274973	0.0470259
140467	ZNF358	ENSG00000198816	0.655552	-3.12575	0.000135578	3.76477e-06	0.00122557	6.22324e-05
25946	ZNF385A	ENSG00000161642	0.760155	-1.70913	6.32585e-16	1.16921e-06	3.47941e-14	2.18256e-05
220992	ZNF485	ENSG00000198298	-0.84381	-0.89137	1.34537e-08	1.39886e-05	2.93171e-07	0.000199935
84775	ZNF607	ENSG00000198182	-0.700847	-2.69024	5.80638e-06	0.00792096	7.56819e-05	0.0416798
57507	ZNF608	ENSG00000168916	2.59945	-1.67219	1.23046e-30	0.00906284	1.72842e-28	0.0464019
55279	ZNF654	ENSG00000175105	0.851654	0.671447	3.24446e-06	0.00100235	4.45467e-05	0.00773713
619279	ZNF704	ENSG00000164684	0.921219	1.95876	8.10552e-05	0.000571543	0.000788571	0.00481184
51333	ZNF771	ENSG00000179965	-0.547942	-0.628565	0.00126056	0.000148678	0.00845669	0.00153589
55565	ZNF821	ENSG00000102984	0.596943	-1.16695	0.00482822	6.61148e-11	0.0258158	2.82312e-09
55552	ZNF823	ENSG00000197933	0.507889	1.11854	0.00207257	8.93996e-11	0.0128122	3.74057e-09
