# Supplementary material for: Loss of the nuclear Wnt pathway effector TCF7L2 promotes migration and invasion of human colorectal cancer cells
Source: Oncogene. 2020 Mar 20;39(19):3893–909. doi: 10.1038/s41388-020-1259-7 (PMC7203011; doi:10.1038/s41388-020-1259-7)
Supplement: Supplementary file 7 — Supplementary table S6 [file 41388_2020_1259_MOESM7_ESM.xlsx]

## Sheet: Sheet 1
# Supplementary table S6: “Biological Processes” GO terms which are enriched based on the set of DEGs shared by HCT116 and HT29 TCF7L2 KO versus WT cells
Pathway	Count	Size	p-value	adjusted p-value	Entrez	Symbol	symbolLog2FC_HCT116	symbolLog2FC_HT29
GO_SMALL_MOLECULE_METABOLIC_PROCESS	52	1767	6.09311e-38	2.70291e-34	10007|10331|10826|10846|11001|11240|113026|123283|129607|131870|152926|1583|1806|220|221|22978|23057|23464|25874|26027|2683|3248|4051|4482|4595|4597|4907|4938|4953|50617|5066|51700|5315|5646|5831|6484|66002|6609|6820|6916|7148|7358|7498|79896|83401|84706|8660|8821|8942|9536|957|978	GNPDA1|B3GNT3|FAXDC2|PDE10A|SLC27A2|PADI2|PLCD3|TARSL2|CMPK2|NUDT16|PPM1K|CYP11A1|DPYD|ALDH1A3|ALDH3B1|NT5C2|NMNAT2|GCAT|MPC2|ACOT11|B4GALT1|HPGD|CYP4F3|MSRA|MUTYH|MVD|NT5E|OAS1|ODC1|ATP6V0A4|PAM|CYB5R2|PKM|PRSS3|PYCR1|ST3GAL4|CYP4F12|SMPD1|SULT2B1|TBXAS1|TNXB|UGDH|XDH|THNSL1|ELOVL3|GPT2|IRS2|INPP4B|KYNU|PTGES|ENTPD5|CDA	GNPDA1(-0.73)| B3GNT3(1.19)| FAXDC2(1.28)| PDE10A(-1.38)| SLC27A2(1.19)| PADI2(0.82)| PLCD3(0.63)| TARSL2(-0.51)| CMPK2(1.74)| NUDT16(-0.59)| PPM1K(0.63)| CYP11A1(2.00)| DPYD(2.03)| ALDH1A3(1.42)| ALDH3B1(0.96)| NT5C2(0.53)| NMNAT2(1.79)| GCAT(-1.71)| MPC2(-0.61)| ACOT11(0.71)| B4GALT1(0.57)| HPGD(2.28)| CYP4F3(3.14)| MSRA(0.89)| MUTYH(-0.87)| MVD(-1.17)| NT5E(1.02)| OAS1(4.04)| ODC1(-0.64)| ATP6…	GNPDA1(-1.00)| B3GNT3(1.02)| FAXDC2(2.44)| PDE10A(-2.24)| SLC27A2(0.91)| PADI2(4.44)| PLCD3(0.79)| TARSL2(-1.83)| CMPK2(3.84)| NUDT16(-0.72)| PPM1K(1.78)| CYP11A1(2.95)| DPYD(1.56)| ALDH1A3(2.96)| ALDH3B1(2.68)| NT5C2(0.78)| NMNAT2(4.54)| GCAT(-0.72)| MPC2(-0.86)| ACOT11(1.21)| B4GALT1(1.33)| HPGD(2.70)| CYP4F3(5.27)| MSRA(1.96)| MUTYH(-0.86)| MVD(-0.65)| NT5E(1.56)| OAS1(2.53)| ODC1(-0.93)| ATP6…
GO_ORGANONITROGEN_COMPOUND_METABOLIC_PROCESS	49	1796	1.92592e-37	4.2717e-34	10057|10331|10846|11240|114771|123283|129607|131870|132864|152926|1806|219402|221|22978|23057|23464|256987|25874|2683|28231|3038|347735|4129|4482|4595|4907|4938|4953|5046|50617|5066|5292|5315|5646|5831|5972|6303|6385|6484|64949|6609|6820|7358|7498|79896|84706|8942|957|978	ABCC5|B3GNT3|PDE10A|PADI2|PGLYRP3|TARSL2|CMPK2|NUDT16|CPEB2|PPM1K|DPYD|MTIF3|ALDH3B1|NT5C2|NMNAT2|GCAT|SERINC5|MPC2|B4GALT1|SLCO4A1|HAS3|SERINC2|MAOB|MSRA|MUTYH|NT5E|OAS1|ODC1|PCSK6|ATP6V0A4|PAM|PIM1|PKM|PRSS3|PYCR1|REN|SAT1|SDC4|ST3GAL4|MRPS26|SMPD1|SULT2B1|UGDH|XDH|THNSL1|GPT2|KYNU|ENTPD5|CDA	ABCC5(-0.74)| B3GNT3(1.19)| PDE10A(-1.38)| PADI2(0.82)| PGLYRP3(3.23)| TARSL2(-0.51)| CMPK2(1.74)| NUDT16(-0.59)| CPEB2(2.14)| PPM1K(0.63)| DPYD(2.03)| MTIF3(0.77)| ALDH3B1(0.96)| NT5C2(0.53)| NMNAT2(1.79)| GCAT(-1.71)| SERINC5(0.68)| MPC2(-0.61)| B4GALT1(0.57)| SLCO4A1(-0.53)| HAS3(-1.77)| SERINC2(0.73)| MAOB(-2.55)| MSRA(0.89)| MUTYH(-0.87)| NT5E(1.02)| OAS1(4.04)| ODC1(-0.64)| PCSK6(0.60)| ATP…	ABCC5(-1.18)| B3GNT3(1.02)| PDE10A(-2.24)| PADI2(4.44)| PGLYRP3(2.53)| TARSL2(-1.83)| CMPK2(3.84)| NUDT16(-0.72)| CPEB2(0.87)| PPM1K(1.78)| DPYD(1.56)| MTIF3(1.00)| ALDH3B1(2.68)| NT5C2(0.78)| NMNAT2(4.54)| GCAT(-0.72)| SERINC5(1.70)| MPC2(-0.86)| B4GALT1(1.33)| SLCO4A1(-1.16)| HAS3(-2.23)| SERINC2(1.61)| MAOB(-3.08)| MSRA(1.96)| MUTYH(-0.86)| NT5E(1.56)| OAS1(2.53)| ODC1(-0.93)| PCSK6(1.07)| ATP…
GO_TISSUE_DEVELOPMENT	54	1518	4.19811e-36	6.20761e-33	10371|1308|139285|1474|147409|1508|1525|1755|1829|1839|1844|1846|1948|1969|220|23363|23764|25833|26084|2624|26298|26524|2683|286204|28996|29899|3398|342184|3675|3868|3914|3915|4209|4232|441478|4643|5315|5362|5493|55036|55366|5753|6275|634|6385|7052|7477|780|860|9021|90627|9314|9496|9788	SEMA3A|COL17A1|AMER1|CST6|DSG4|CTSB|CXADR|DMBT1|DSG2|HBEGF|DUSP2|DUSP4|EFNB2|EPHA2|ALDH1A3|OBSL1|MAFF|POU2F3|ARHGEF26|GATA2|EHF|LATS2|B4GALT1|CRB2|HIPK2|GPSM2|ID2|FMN1|ITGA3|KRT16|LAMB3|LAMC1|MEF2D|MEST|NRARP|MYO1E|PKM|PLXNA2|PPL|CCDC40|LGR4|PTK6|S100A4|CEACAM1|SDC4|TGM2|WNT7B|DDR1|RUNX2|SOCS3|STARD13|KLF4|TBX4|MTSS1	SEMA3A(1.47)| COL17A1(2.76)| AMER1(-0.57)| CST6(0.86)| DSG4(2.59)| CTSB(0.58)| CXADR(1.12)| DMBT1(4.34)| DSG2(1.25)| HBEGF(0.57)| DUSP2(-0.50)| DUSP4(1.11)| EFNB2(0.79)| EPHA2(1.32)| ALDH1A3(1.42)| OBSL1(-1.00)| MAFF(0.74)| POU2F3(1.41)| ARHGEF26(-0.82)| GATA2(0.55)| EHF(2.55)| LATS2(1.06)| B4GALT1(0.57)| CRB2(1.46)| HIPK2(-0.72)| GPSM2(0.55)| ID2(-0.98)| FMN1(2.63)| ITGA3(1.20)| KRT16(2.44)| LAM…	SEMA3A(0.87)| COL17A1(1.34)| AMER1(-1.15)| CST6(4.07)| DSG4(2.72)| CTSB(1.44)| CXADR(1.10)| DMBT1(3.50)| DSG2(0.69)| HBEGF(1.41)| DUSP2(-0.74)| DUSP4(2.67)| EFNB2(1.76)| EPHA2(0.88)| ALDH1A3(2.96)| OBSL1(-3.07)| MAFF(0.73)| POU2F3(2.05)| ARHGEF26(-1.14)| GATA2(2.65)| EHF(0.83)| LATS2(0.72)| B4GALT1(1.33)| CRB2(1.16)| HIPK2(-6.95)| GPSM2(0.62)| ID2(-5.69)| FMN1(1.54)| ITGA3(1.05)| KRT16(2.59)| LAM…
GO_SINGLE_ORGANISM_BIOSYNTHETIC_PROCESS	44	1340	3.34643e-35	3.71119e-32	10057|10331|10826|11001|11240|129607|1583|1806|201164|219402|220|221|23057|2525|256987|25874|2683|2992|3038|4597|4907|4938|4953|50617|51700|5315|56652|5831|6385|6484|64949|6609|6916|7015|7358|79896|83401|84706|8660|8821|8942|9107|9536|978	ABCC5|B3GNT3|FAXDC2|SLC27A2|PADI2|CMPK2|CYP11A1|DPYD|PLD6|MTIF3|ALDH1A3|ALDH3B1|NMNAT2|FUT3|SERINC5|MPC2|B4GALT1|GYG1|HAS3|MVD|NT5E|OAS1|ODC1|ATP6V0A4|CYB5R2|PKM|TWNK|PYCR1|SDC4|ST3GAL4|MRPS26|SMPD1|TBXAS1|TERT|UGDH|THNSL1|ELOVL3|GPT2|IRS2|INPP4B|KYNU|MTMR6|PTGES|CDA	ABCC5(-0.74)| B3GNT3(1.19)| FAXDC2(1.28)| SLC27A2(1.19)| PADI2(0.82)| CMPK2(1.74)| CYP11A1(2.00)| DPYD(2.03)| PLD6(-0.51)| MTIF3(0.77)| ALDH1A3(1.42)| ALDH3B1(0.96)| NMNAT2(1.79)| FUT3(1.38)| SERINC5(0.68)| MPC2(-0.61)| B4GALT1(0.57)| GYG1(0.80)| HAS3(-1.77)| MVD(-1.17)| NT5E(1.02)| OAS1(4.04)| ODC1(-0.64)| ATP6V0A4(1.98)| CYB5R2(1.16)| PKM(0.52)| TWNK(-0.55)| PYCR1(-0.58)| SDC4(0.65)| ST3GAL4(0.…	ABCC5(-1.18)| B3GNT3(1.02)| FAXDC2(2.44)| SLC27A2(0.91)| PADI2(4.44)| CMPK2(3.84)| CYP11A1(2.95)| DPYD(1.56)| PLD6(-1.73)| MTIF3(1.00)| ALDH1A3(2.96)| ALDH3B1(2.68)| NMNAT2(4.54)| FUT3(3.37)| SERINC5(1.70)| MPC2(-0.86)| B4GALT1(1.33)| GYG1(0.51)| HAS3(-2.23)| MVD(-0.65)| NT5E(1.56)| OAS1(2.53)| ODC1(-0.93)| ATP6V0A4(2.43)| CYB5R2(1.37)| PKM(1.48)| TWNK(-0.51)| PYCR1(-0.91)| SDC4(1.14)| ST3GAL4(1.…
GO_IMMUNE_SYSTEM_PROCESS	51	1984	4.64416e-33	4.1203e-30	10622|114771|117157|1437|1508|1525|1604|1755|1948|1969|201294|2120|256987|2624|2683|284021|28996|330|3398|3434|3437|3557|3675|3695|3868|3965|4066|4281|4643|4938|4940|55359|55366|55509|5699|5753|5795|634|6402|64129|6590|6737|784|837|84941|8581|860|8874|8942|9173|9314	POLR3G|PGLYRP3|SH2D1B|CSF2|CTSB|CXADR|CD55|DMBT1|EFNB2|EPHA2|UNC13D|ETV6|SERINC5|GATA2|B4GALT1|MILR1|HIPK2|BIRC3|ID2|IFIT1|IFIT3|IL1RN|ITGA3|ITGB7|KRT16|LGALS9|LYL1|MID1|MYO1E|OAS1|OAS3|STYK1|LGR4|BATF3|PSMB10|PTK6|PTPRJ|CEACAM1|SELL|TINAGL1|SLPI|TRIM21|CACNB3|CASP4|HSH2D|LY6D|RUNX2|ARHGEF7|KYNU|IL1RL1|KLF4	POLR3G(-0.72)| PGLYRP3(3.23)| SH2D1B(2.93)| CSF2(3.07)| CTSB(0.58)| CXADR(1.12)| CD55(1.27)| DMBT1(4.34)| EFNB2(0.79)| EPHA2(1.32)| UNC13D(1.09)| ETV6(1.24)| SERINC5(0.68)| GATA2(0.55)| B4GALT1(0.57)| MILR1(1.85)| HIPK2(-0.72)| BIRC3(1.34)| ID2(-0.98)| IFIT1(1.18)| IFIT3(1.28)| IL1RN(1.80)| ITGA3(1.20)| ITGB7(1.26)| KRT16(2.44)| LGALS9(1.99)| LYL1(3.19)| MID1(-1.66)| MYO1E(1.00)| OAS1(4.04)| OAS3…	POLR3G(-0.67)| PGLYRP3(2.53)| SH2D1B(3.19)| CSF2(3.42)| CTSB(1.44)| CXADR(1.10)| CD55(1.65)| DMBT1(3.50)| EFNB2(1.76)| EPHA2(0.88)| UNC13D(2.01)| ETV6(0.62)| SERINC5(1.70)| GATA2(2.65)| B4GALT1(1.33)| MILR1(3.90)| HIPK2(-6.95)| BIRC3(1.59)| ID2(-5.69)| IFIT1(2.67)| IFIT3(2.00)| IL1RN(1.78)| ITGA3(1.05)| ITGB7(2.29)| KRT16(2.59)| LGALS9(1.73)| LYL1(1.99)| MID1(-5.10)| MYO1E(0.61)| OAS1(2.53)| OAS3…
GO_CELLULAR_RESPONSE_TO_ORGANIC_SUBSTANCE	46	1848	8.87339e-33	6.5604e-30	11240|129607|132864|1437|147409|1508|1583|26524|2770|28996|2963|3248|330|3434|3437|3727|3860|3965|4005|4281|4938|4940|50617|5292|53832|56652|56937|5699|5753|57530|57761|5829|5972|64115|6737|7015|7050|7376|7477|8204|837|860|8660|9021|9173|9314	PADI2|CMPK2|CPEB2|CSF2|DSG4|CTSB|CYP11A1|LATS2|GNAI1|HIPK2|GTF2F2|HPGD|BIRC3|IFIT1|IFIT3|JUND|KRT13|LGALS9|LMO2|MID1|OAS1|OAS3|ATP6V0A4|PIM1|IL20RA|TWNK|PMEPA1|PSMB10|PTK6|CGN|TRIB3|PXN|REN|VSIR|TRIM21|TERT|TGIF1|NR1H2|WNT7B|NRIP1|CASP4|RUNX2|IRS2|SOCS3|IL1RL1|KLF4	PADI2(0.82)| CMPK2(1.74)| CPEB2(2.14)| CSF2(3.07)| DSG4(2.59)| CTSB(0.58)| CYP11A1(2.00)| LATS2(1.06)| GNAI1(-1.88)| HIPK2(-0.72)| GTF2F2(1.19)| HPGD(2.28)| BIRC3(1.34)| IFIT1(1.18)| IFIT3(1.28)| JUND(-0.56)| KRT13(2.06)| LGALS9(1.99)| LMO2(1.23)| MID1(-1.66)| OAS1(4.04)| OAS3(0.56)| ATP6V0A4(1.98)| PIM1(0.69)| IL20RA(3.50)| TWNK(-0.55)| PMEPA1(3.42)| PSMB10(1.36)| PTK6(1.43)| CGN(0.52)| TRIB3(-0…	PADI2(4.44)| CMPK2(3.84)| CPEB2(0.87)| CSF2(3.42)| DSG4(2.72)| CTSB(1.44)| CYP11A1(2.95)| LATS2(0.72)| GNAI1(-4.23)| HIPK2(-6.95)| GTF2F2(0.76)| HPGD(2.70)| BIRC3(1.59)| IFIT1(2.67)| IFIT3(2.00)| JUND(-1.34)| KRT13(2.41)| LGALS9(1.73)| LMO2(1.57)| MID1(-5.10)| OAS1(2.53)| OAS3(2.44)| ATP6V0A4(2.43)| PIM1(1.82)| IL20RA(1.35)| TWNK(-0.51)| PMEPA1(1.28)| PSMB10(0.89)| PTK6(2.05)| CGN(0.95)| TRIB3(-0…
GO_NEGATIVE_REGULATION_OF_RESPONSE_TO_STIMULUS	49	1360	1.20373e-31	7.6282e-29	10133|10221|1032|10371|11240|114771|139285|1437|1604|1844|1846|1969|2192|23105|23189|2624|26524|28996|30011|3434|3557|3675|3965|441478|4907|50861|5187|54894|55366|56937|5699|5753|5795|5831|6004|634|64115|6609|6934|7015|7178|7376|7498|860|8874|9021|9052|9173|9314	OPTN|TRIB1|CDKN2D|SEMA3A|PADI2|PGLYRP3|AMER1|CSF2|CD55|DUSP2|DUSP4|EPHA2|FBLN1|FSTL4|KANK1|GATA2|LATS2|HIPK2|SH3KBP1|IFIT1|IL1RN|ITGA3|LGALS9|NRARP|NT5E|STMN3|PER1|RNF43|LGR4|PMEPA1|PSMB10|PTK6|PTPRJ|PYCR1|RGS16|CEACAM1|VSIR|SMPD1|TCF7L2|TERT|TPT1|NR1H2|XDH|RUNX2|ARHGEF7|SOCS3|GPRC5A|IL1RL1|KLF4	OPTN(0.87)| TRIB1(-2.30)| CDKN2D(0.75)| SEMA3A(1.47)| PADI2(0.82)| PGLYRP3(3.23)| AMER1(-0.57)| CSF2(3.07)| CD55(1.27)| DUSP2(-0.50)| DUSP4(1.11)| EPHA2(1.32)| FBLN1(1.12)| FSTL4(-2.01)| KANK1(-0.59)| GATA2(0.55)| LATS2(1.06)| HIPK2(-0.72)| SH3KBP1(1.21)| IFIT1(1.18)| IL1RN(1.80)| ITGA3(1.20)| LGALS9(1.99)| NRARP(-0.81)| NT5E(1.02)| STMN3(1.66)| PER1(-1.13)| RNF43(-2.43)| LGR4(-0.73)| PMEPA1(3.42…	OPTN(1.35)| TRIB1(-0.78)| CDKN2D(1.44)| SEMA3A(0.87)| PADI2(4.44)| PGLYRP3(2.53)| AMER1(-1.15)| CSF2(3.42)| CD55(1.65)| DUSP2(-0.74)| DUSP4(2.67)| EPHA2(0.88)| FBLN1(2.53)| FSTL4(-2.23)| KANK1(-2.94)| GATA2(2.65)| LATS2(0.72)| HIPK2(-6.95)| SH3KBP1(0.58)| IFIT1(2.67)| IL1RN(1.78)| ITGA3(1.05)| LGALS9(1.73)| NRARP(-2.60)| NT5E(1.56)| STMN3(1.06)| PER1(-0.69)| RNF43(-1.80)| LGR4(-4.02)| PMEPA1(1.28…
GO_REGULATION_OF_TRANSCRIPTION_FROM_RNA_POLYMERASE_II_PROMOTER	45	1784	4.8287e-31	2.67751e-28	10443|11244|147409|2120|23109|23764|253461|25833|2624|26298|286204|28996|2963|3398|3675|3727|4005|4066|4209|4212|441478|5046|5066|51316|51513|5187|55509|57673|57761|5990|64115|6666|6934|6940|7015|7022|7029|7050|7376|79365|80312|8204|84441|860|9314	N4BP2L2|ZHX1|DSG4|ETV6|DDN|MAFF|ZBTB38|POU2F3|GATA2|EHF|CRB2|HIPK2|GTF2F2|ID2|ITGA3|JUND|LMO2|LYL1|MEF2D|MEIS2|NRARP|PCSK6|PAM|PLAC8|ETV7|PER1|BATF3|BEND3|TRIB3|RFX2|VSIR|SOX12|TCF7L2|ZNF354A|TERT|TFAP2C|TFDP2|TGIF1|NR1H2|BHLHE41|TET1|NRIP1|MAML2|RUNX2|KLF4	N4BP2L2(0.77)| ZHX1(0.52)| DSG4(2.59)| ETV6(1.24)| DDN(-1.01)| MAFF(0.74)| ZBTB38(0.73)| POU2F3(1.41)| GATA2(0.55)| EHF(2.55)| CRB2(1.46)| HIPK2(-0.72)| GTF2F2(1.19)| ID2(-0.98)| ITGA3(1.20)| JUND(-0.56)| LMO2(1.23)| LYL1(3.19)| MEF2D(0.71)| MEIS2(0.87)| NRARP(-0.81)| PCSK6(0.60)| PAM(-1.28)| PLAC8(2.33)| ETV7(1.19)| PER1(-1.13)| BATF3(-0.96)| BEND3(-0.58)| TRIB3(-0.76)| RFX2(-0.66)| VSIR(1.66)| …	N4BP2L2(0.70)| ZHX1(0.77)| DSG4(2.72)| ETV6(0.62)| DDN(-2.04)| MAFF(0.73)| ZBTB38(1.02)| POU2F3(2.05)| GATA2(2.65)| EHF(0.83)| CRB2(1.16)| HIPK2(-6.95)| GTF2F2(0.76)| ID2(-5.69)| ITGA3(1.05)| JUND(-1.34)| LMO2(1.57)| LYL1(1.99)| MEF2D(0.69)| MEIS2(1.67)| NRARP(-2.60)| PCSK6(1.07)| PAM(-1.74)| PLAC8(4.36)| ETV7(5.29)| PER1(-0.69)| BATF3(-2.45)| BEND3(-0.88)| TRIB3(-0.77)| RFX2(-0.72)| VSIR(2.22)| …
GO_PHOSPHATE_CONTAINING_COMPOUND_METABOLIC_PROCESS	47	1977	1.37801e-30	6.79205e-28	10045|10221|1033|10846|113026|129607|131870|1437|152926|1839|1844|1846|1969|201164|22978|23057|256987|25874|26524|27143|282974|28996|347735|3965|4595|4597|4907|4938|50617|5292|5315|55359|5699|5753|57761|5795|6609|6820|685|7498|780|8476|8660|8821|8942|9107|957	SH2D3A|TRIB1|CDKN3|PDE10A|PLCD3|CMPK2|NUDT16|CSF2|PPM1K|HBEGF|DUSP2|DUSP4|EPHA2|PLD6|NT5C2|NMNAT2|SERINC5|MPC2|LATS2|PALD1|STK32C|HIPK2|SERINC2|LGALS9|MUTYH|MVD|NT5E|OAS1|ATP6V0A4|PIM1|PKM|STYK1|PSMB10|PTK6|TRIB3|PTPRJ|SMPD1|SULT2B1|BTC|XDH|DDR1|CDC42BPA|IRS2|INPP4B|KYNU|MTMR6|ENTPD5	SH2D3A(0.92)| TRIB1(-2.30)| CDKN3(0.97)| PDE10A(-1.38)| PLCD3(0.63)| CMPK2(1.74)| NUDT16(-0.59)| CSF2(3.07)| PPM1K(0.63)| HBEGF(0.57)| DUSP2(-0.50)| DUSP4(1.11)| EPHA2(1.32)| PLD6(-0.51)| NT5C2(0.53)| NMNAT2(1.79)| SERINC5(0.68)| MPC2(-0.61)| LATS2(1.06)| PALD1(-0.70)| STK32C(-0.57)| HIPK2(-0.72)| SERINC2(0.73)| LGALS9(1.99)| MUTYH(-0.87)| MVD(-1.17)| NT5E(1.02)| OAS1(4.04)| ATP6V0A4(1.98)| PIM1(…	SH2D3A(1.17)| TRIB1(-0.78)| CDKN3(0.58)| PDE10A(-2.24)| PLCD3(0.79)| CMPK2(3.84)| NUDT16(-0.72)| CSF2(3.42)| PPM1K(1.78)| HBEGF(1.41)| DUSP2(-0.74)| DUSP4(2.67)| EPHA2(0.88)| PLD6(-1.73)| NT5C2(0.78)| NMNAT2(4.54)| SERINC5(1.70)| MPC2(-0.86)| LATS2(0.72)| PALD1(-1.45)| STK32C(-1.59)| HIPK2(-6.95)| SERINC2(1.61)| LGALS9(1.73)| MUTYH(-0.86)| MVD(-0.65)| NT5E(1.56)| OAS1(2.53)| ATP6V0A4(2.43)| PIM1(…
GO_RESPONSE_TO_EXTERNAL_STIMULUS	45	1821	1.5543e-29	6.89489e-27	10133|10221|1032|10371|10622|114771|129607|1437|1508|1525|1755|1839|1946|1948|1969|201294|220|256987|3398|3434|3437|3727|3965|4129|4212|4316|4938|4940|4953|51316|5187|5292|5315|5362|55107|55509|5795|5972|6590|6940|7178|8942|9021|9536|9788	OPTN|TRIB1|CDKN2D|SEMA3A|POLR3G|PGLYRP3|CMPK2|CSF2|CTSB|CXADR|DMBT1|HBEGF|EFNA5|EFNB2|EPHA2|UNC13D|ALDH1A3|SERINC5|ID2|IFIT1|IFIT3|JUND|LGALS9|MAOB|MEIS2|MMP7|OAS1|OAS3|ODC1|PLAC8|PER1|PIM1|PKM|PLXNA2|ANO1|BATF3|PTPRJ|REN|SLPI|ZNF354A|TPT1|KYNU|SOCS3|PTGES|MTSS1	OPTN(0.87)| TRIB1(-2.30)| CDKN2D(0.75)| SEMA3A(1.47)| POLR3G(-0.72)| PGLYRP3(3.23)| CMPK2(1.74)| CSF2(3.07)| CTSB(0.58)| CXADR(1.12)| DMBT1(4.34)| HBEGF(0.57)| EFNA5(1.66)| EFNB2(0.79)| EPHA2(1.32)| UNC13D(1.09)| ALDH1A3(1.42)| SERINC5(0.68)| ID2(-0.98)| IFIT1(1.18)| IFIT3(1.28)| JUND(-0.56)| LGALS9(1.99)| MAOB(-2.55)| MEIS2(0.87)| MMP7(-2.51)| OAS1(4.04)| OAS3(0.56)| ODC1(-0.64)| PLAC8(2.33)| PE…	OPTN(1.35)| TRIB1(-0.78)| CDKN2D(1.44)| SEMA3A(0.87)| POLR3G(-0.67)| PGLYRP3(2.53)| CMPK2(3.84)| CSF2(3.42)| CTSB(1.44)| CXADR(1.10)| DMBT1(3.50)| HBEGF(1.41)| EFNA5(1.06)| EFNB2(1.76)| EPHA2(0.88)| UNC13D(2.01)| ALDH1A3(2.96)| SERINC5(1.70)| ID2(-5.69)| IFIT1(2.67)| IFIT3(2.00)| JUND(-1.34)| LGALS9(1.73)| MAOB(-3.08)| MEIS2(1.67)| MMP7(-5.91)| OAS1(2.53)| OAS3(2.44)| ODC1(-0.93)| PLAC8(4.36)| PE…
GO_REGULATION_OF_CELL_PROLIFERATION	48	1496	1.90026e-29	7.66324e-27	10221|1031|1032|1033|10443|10536|113026|116844|131870|1437|1604|1839|1948|2192|2624|2683|28996|2925|3398|3437|3727|3814|3915|3965|441478|4597|4953|51316|55359|5753|5795|6303|64115|65108|685|6934|7015|7022|7039|7498|780|80312|860|8660|9173|9314|9536|9788	TRIB1|CDKN2C|CDKN2D|CDKN3|N4BP2L2|P3H3|PLCD3|LRG1|NUDT16|CSF2|CD55|HBEGF|EFNB2|FBLN1|GATA2|B4GALT1|HIPK2|GRPR|ID2|IFIT3|JUND|KISS1|LAMC1|LGALS9|NRARP|MVD|ODC1|PLAC8|STYK1|PTK6|PTPRJ|SAT1|VSIR|MARCKSL1|BTC|TCF7L2|TERT|TFAP2C|TGFA|XDH|DDR1|TET1|RUNX2|IRS2|IL1RL1|KLF4|PTGES|MTSS1	TRIB1(-2.30)| CDKN2C(1.16)| CDKN2D(0.75)| CDKN3(0.97)| N4BP2L2(0.77)| P3H3(-0.52)| PLCD3(0.63)| LRG1(2.28)| NUDT16(-0.59)| CSF2(3.07)| CD55(1.27)| HBEGF(0.57)| EFNB2(0.79)| FBLN1(1.12)| GATA2(0.55)| B4GALT1(0.57)| HIPK2(-0.72)| GRPR(2.16)| ID2(-0.98)| IFIT3(1.28)| JUND(-0.56)| KISS1(2.37)| LAMC1(0.54)| LGALS9(1.99)| NRARP(-0.81)| MVD(-1.17)| ODC1(-0.64)| PLAC8(2.33)| STYK1(0.66)| PTK6(1.43)| PTPR…	TRIB1(-0.78)| CDKN2C(1.18)| CDKN2D(1.44)| CDKN3(0.58)| N4BP2L2(0.70)| P3H3(-4.14)| PLCD3(0.79)| LRG1(0.70)| NUDT16(-0.72)| CSF2(3.42)| CD55(1.65)| HBEGF(1.41)| EFNB2(1.76)| FBLN1(2.53)| GATA2(2.65)| B4GALT1(1.33)| HIPK2(-6.95)| GRPR(3.45)| ID2(-5.69)| IFIT3(2.00)| JUND(-1.34)| KISS1(2.13)| LAMC1(0.96)| LGALS9(1.73)| NRARP(-2.60)| MVD(-0.65)| ODC1(-0.93)| PLAC8(4.36)| STYK1(0.99)| PTK6(2.05)| PTPR…
GO_REGULATION_OF_INTRACELLULAR_SIGNAL_TRANSDUCTION	46	1656	1.06975e-28	3.95451e-26	10133|10221|1032|10846|1437|1839|1844|1846|1969|2192|22925|23189|259173|26084|2770|28996|330|3675|3814|3965|4281|50861|5187|53832|55785|5753|57568|57761|5795|5972|6275|6609|685|6934|7039|7148|7178|7498|8660|8874|9021|90627|9173|9314|957|9722	OPTN|TRIB1|CDKN2D|PDE10A|CSF2|HBEGF|DUSP2|DUSP4|EPHA2|FBLN1|PLA2R1|KANK1|ALS2CL|ARHGEF26|GNAI1|HIPK2|BIRC3|ITGA3|KISS1|LGALS9|MID1|STMN3|PER1|IL20RA|FGD6|PTK6|SIPA1L2|TRIB3|PTPRJ|REN|S100A4|SMPD1|BTC|TCF7L2|TGFA|TNXB|TPT1|XDH|IRS2|ARHGEF7|SOCS3|STARD13|IL1RL1|KLF4|ENTPD5|NOS1AP	OPTN(0.87)| TRIB1(-2.30)| CDKN2D(0.75)| PDE10A(-1.38)| CSF2(3.07)| HBEGF(0.57)| DUSP2(-0.50)| DUSP4(1.11)| EPHA2(1.32)| FBLN1(1.12)| PLA2R1(1.48)| KANK1(-0.59)| ALS2CL(1.54)| ARHGEF26(-0.82)| GNAI1(-1.88)| HIPK2(-0.72)| BIRC3(1.34)| ITGA3(1.20)| KISS1(2.37)| LGALS9(1.99)| MID1(-1.66)| STMN3(1.66)| PER1(-1.13)| IL20RA(3.50)| FGD6(0.77)| PTK6(1.43)| SIPA1L2(-0.60)| TRIB3(-0.76)| PTPRJ(0.61)| REN(2.…	OPTN(1.35)| TRIB1(-0.78)| CDKN2D(1.44)| PDE10A(-2.24)| CSF2(3.42)| HBEGF(1.41)| DUSP2(-0.74)| DUSP4(2.67)| EPHA2(0.88)| FBLN1(2.53)| PLA2R1(1.62)| KANK1(-2.94)| ALS2CL(2.64)| ARHGEF26(-1.14)| GNAI1(-4.23)| HIPK2(-6.95)| BIRC3(1.59)| ITGA3(1.05)| KISS1(2.13)| LGALS9(1.73)| MID1(-5.10)| STMN3(1.06)| PER1(-0.69)| IL20RA(1.35)| FGD6(0.79)| PTK6(2.05)| SIPA1L2(-2.99)| TRIB3(-0.77)| PTPRJ(1.11)| REN(6.…
GO_RESPONSE_TO_ENDOGENOUS_STIMULUS	40	1450	1.59476e-28	5.4418e-26	11240|117144|1244|132864|147409|1508|1583|1829|26524|2770|28996|2963|3248|3557|3675|3727|4005|4129|50617|5066|5187|5315|56937|57530|57761|5829|5972|6402|64115|6609|6940|7376|8204|837|860|8660|8942|9021|9173|9314	PADI2|CATSPER1|ABCC2|CPEB2|DSG4|CTSB|CYP11A1|DSG2|LATS2|GNAI1|HIPK2|GTF2F2|HPGD|IL1RN|ITGA3|JUND|LMO2|MAOB|ATP6V0A4|PAM|PER1|PKM|PMEPA1|CGN|TRIB3|PXN|REN|SELL|VSIR|SMPD1|ZNF354A|NR1H2|NRIP1|CASP4|RUNX2|IRS2|KYNU|SOCS3|IL1RL1|KLF4	PADI2(0.82)| CATSPER1(1.02)| ABCC2(-0.74)| CPEB2(2.14)| DSG4(2.59)| CTSB(0.58)| CYP11A1(2.00)| DSG2(1.25)| LATS2(1.06)| GNAI1(-1.88)| HIPK2(-0.72)| GTF2F2(1.19)| HPGD(2.28)| IL1RN(1.80)| ITGA3(1.20)| JUND(-0.56)| LMO2(1.23)| MAOB(-2.55)| ATP6V0A4(1.98)| PAM(-1.28)| PER1(-1.13)| PKM(0.52)| PMEPA1(3.42)| CGN(0.52)| TRIB3(-0.76)| PXN(0.61)| REN(2.91)| SELL(1.21)| VSIR(1.66)| SMPD1(1.84)| ZNF354A(-0.…	PADI2(4.44)| CATSPER1(1.16)| ABCC2(-2.78)| CPEB2(0.87)| DSG4(2.72)| CTSB(1.44)| CYP11A1(2.95)| DSG2(0.69)| LATS2(0.72)| GNAI1(-4.23)| HIPK2(-6.95)| GTF2F2(0.76)| HPGD(2.70)| IL1RN(1.78)| ITGA3(1.05)| JUND(-1.34)| LMO2(1.57)| MAOB(-3.08)| ATP6V0A4(2.43)| PAM(-1.74)| PER1(-0.69)| PKM(1.48)| PMEPA1(1.28)| CGN(0.95)| TRIB3(-0.77)| PXN(0.81)| REN(6.27)| SELL(3.92)| VSIR(2.22)| SMPD1(1.78)| ZNF354A(-0.…
GO_BIOLOGICAL_ADHESION	39	1032	1.31015e-27	4.15132e-25	10398|1305|1308|144100|147409|150084|152015|1525|1825|1829|1948|1969|2683|27076|27286|3038|347902|3675|3695|3914|3915|4867|4907|5097|5699|5829|634|6402|64115|64129|7148|7477|780|84941|8581|860|8874|94025|9788	MYL9|COL13A1|COL17A1|PLEKHA7|DSG4|IGSF5|ROPN1B|CXADR|DSC3|DSG2|EFNB2|EPHA2|B4GALT1|LYPD3|SRPX2|HAS3|AMIGO2|ITGA3|ITGB7|LAMB3|LAMC1|NPHP1|NT5E|PCDH1|PSMB10|PXN|CEACAM1|SELL|VSIR|TINAGL1|TNXB|WNT7B|DDR1|HSH2D|LY6D|RUNX2|ARHGEF7|MUC16|MTSS1	MYL9(-0.56)| COL13A1(1.67)| COL17A1(2.76)| PLEKHA7(2.73)| DSG4(2.59)| IGSF5(2.00)| ROPN1B(1.88)| CXADR(1.12)| DSC3(2.58)| DSG2(1.25)| EFNB2(0.79)| EPHA2(1.32)| B4GALT1(0.57)| LYPD3(1.00)| SRPX2(1.34)| HAS3(-1.77)| AMIGO2(0.53)| ITGA3(1.20)| ITGB7(1.26)| LAMB3(1.60)| LAMC1(0.54)| NPHP1(-0.98)| NT5E(1.02)| PCDH1(1.83)| PSMB10(1.36)| PXN(0.61)| CEACAM1(2.54)| SELL(1.21)| VSIR(1.66)| TINAGL1(1.86)| T…	MYL9(-4.35)| COL13A1(3.78)| COL17A1(1.34)| PLEKHA7(0.64)| DSG4(2.72)| IGSF5(3.86)| ROPN1B(2.02)| CXADR(1.10)| DSC3(2.50)| DSG2(0.69)| EFNB2(1.76)| EPHA2(0.88)| B4GALT1(1.33)| LYPD3(2.92)| SRPX2(2.51)| HAS3(-2.23)| AMIGO2(2.24)| ITGA3(1.05)| ITGB7(2.29)| LAMB3(1.08)| LAMC1(0.96)| NPHP1(-1.17)| NT5E(1.56)| PCDH1(1.02)| PSMB10(0.89)| PXN(0.81)| CEACAM1(1.41)| SELL(3.92)| VSIR(2.22)| TINAGL1(0.93)| T…
GO_REGULATION_OF_PROTEIN_MODIFICATION_PROCESS	43	1710	4.22669e-27	1.24997e-24	10129|10221|1031|1032|1033|139285|1437|150696|1844|1846|1946|1969|2192|22924|2624|26524|28996|330|3814|392617|3965|4281|5187|5292|56937|5699|5753|57761|5795|5972|6385|6609|6737|7039|7148|7498|80312|8412|9021|9052|9314|9528|9722	FRY|TRIB1|CDKN2C|CDKN2D|CDKN3|AMER1|CSF2|PROM2|DUSP2|DUSP4|EFNA5|EPHA2|FBLN1|MAPRE3|GATA2|LATS2|HIPK2|BIRC3|KISS1|ELFN1|LGALS9|MID1|PER1|PIM1|PMEPA1|PSMB10|PTK6|TRIB3|PTPRJ|REN|SDC4|SMPD1|TRIM21|TGFA|TNXB|XDH|TET1|BCAR3|SOCS3|GPRC5A|KLF4|TMEM59|NOS1AP	FRY(1.61)| TRIB1(-2.30)| CDKN2C(1.16)| CDKN2D(0.75)| CDKN3(0.97)| AMER1(-0.57)| CSF2(3.07)| PROM2(1.26)| DUSP2(-0.50)| DUSP4(1.11)| EFNA5(1.66)| EPHA2(1.32)| FBLN1(1.12)| MAPRE3(1.36)| GATA2(0.55)| LATS2(1.06)| HIPK2(-0.72)| BIRC3(1.34)| KISS1(2.37)| ELFN1(-1.15)| LGALS9(1.99)| MID1(-1.66)| PER1(-1.13)| PIM1(0.69)| PMEPA1(3.42)| PSMB10(1.36)| PTK6(1.43)| TRIB3(-0.76)| PTPRJ(0.61)| REN(2.91)| SDC4…	FRY(1.50)| TRIB1(-0.78)| CDKN2C(1.18)| CDKN2D(1.44)| CDKN3(0.58)| AMER1(-1.15)| CSF2(3.42)| PROM2(1.00)| DUSP2(-0.74)| DUSP4(2.67)| EFNA5(1.06)| EPHA2(0.88)| FBLN1(2.53)| MAPRE3(0.77)| GATA2(2.65)| LATS2(0.72)| HIPK2(-6.95)| BIRC3(1.59)| KISS1(2.13)| ELFN1(-1.10)| LGALS9(1.73)| MID1(-5.10)| PER1(-0.69)| PIM1(1.82)| PMEPA1(1.28)| PSMB10(0.89)| PTK6(2.05)| TRIB3(-0.77)| PTPRJ(1.11)| REN(6.27)| SDC4…
GO_NEGATIVE_REGULATION_OF_CELL_COMMUNICATION	43	1192	8.98105e-27	2.49e-24	10133|10221|1032|11240|139285|1437|1844|1846|1969|2192|23105|23189|2624|26524|2770|28996|30011|3557|3675|441478|50861|5187|54894|55366|56937|5699|5753|5795|6004|634|6609|6934|7015|7178|7376|7498|860|8874|9021|9052|9173|9314|94121	OPTN|TRIB1|CDKN2D|PADI2|AMER1|CSF2|DUSP2|DUSP4|EPHA2|FBLN1|FSTL4|KANK1|GATA2|LATS2|GNAI1|HIPK2|SH3KBP1|IL1RN|ITGA3|NRARP|STMN3|PER1|RNF43|LGR4|PMEPA1|PSMB10|PTK6|PTPRJ|RGS16|CEACAM1|SMPD1|TCF7L2|TERT|TPT1|NR1H2|XDH|RUNX2|ARHGEF7|SOCS3|GPRC5A|IL1RL1|KLF4|SYTL4	OPTN(0.87)| TRIB1(-2.30)| CDKN2D(0.75)| PADI2(0.82)| AMER1(-0.57)| CSF2(3.07)| DUSP2(-0.50)| DUSP4(1.11)| EPHA2(1.32)| FBLN1(1.12)| FSTL4(-2.01)| KANK1(-0.59)| GATA2(0.55)| LATS2(1.06)| GNAI1(-1.88)| HIPK2(-0.72)| SH3KBP1(1.21)| IL1RN(1.80)| ITGA3(1.20)| NRARP(-0.81)| STMN3(1.66)| PER1(-1.13)| RNF43(-2.43)| LGR4(-0.73)| PMEPA1(3.42)| PSMB10(1.36)| PTK6(1.43)| PTPRJ(0.61)| RGS16(-0.74)| CEACAM1(2.…	OPTN(1.35)| TRIB1(-0.78)| CDKN2D(1.44)| PADI2(4.44)| AMER1(-1.15)| CSF2(3.42)| DUSP2(-0.74)| DUSP4(2.67)| EPHA2(0.88)| FBLN1(2.53)| FSTL4(-2.23)| KANK1(-2.94)| GATA2(2.65)| LATS2(0.72)| GNAI1(-4.23)| HIPK2(-6.95)| SH3KBP1(0.58)| IL1RN(1.78)| ITGA3(1.05)| NRARP(-2.60)| STMN3(1.06)| PER1(-0.69)| RNF43(-1.80)| LGR4(-4.02)| PMEPA1(1.28)| PSMB10(0.89)| PTK6(2.05)| PTPRJ(1.11)| RGS16(-2.04)| CEACAM1(1.…
GO_NEGATIVE_REGULATION_OF_GENE_EXPRESSION	38	1493	1.0643e-26	2.6229e-24	10221|10443|11244|131870|132864|1604|2120|253461|25833|2624|28996|330|3398|3727|3965|4212|441478|51513|5187|5292|55366|55509|57673|57761|6737|6934|6940|7015|7022|7029|7050|7376|7498|79365|8204|860|9314|9528	TRIB1|N4BP2L2|ZHX1|NUDT16|CPEB2|CD55|ETV6|ZBTB38|POU2F3|GATA2|HIPK2|BIRC3|ID2|JUND|LGALS9|MEIS2|NRARP|ETV7|PER1|PIM1|LGR4|BATF3|BEND3|TRIB3|TRIM21|TCF7L2|ZNF354A|TERT|TFAP2C|TFDP2|TGIF1|NR1H2|XDH|BHLHE41|NRIP1|RUNX2|KLF4|TMEM59	TRIB1(-2.30)| N4BP2L2(0.77)| ZHX1(0.52)| NUDT16(-0.59)| CPEB2(2.14)| CD55(1.27)| ETV6(1.24)| ZBTB38(0.73)| POU2F3(1.41)| GATA2(0.55)| HIPK2(-0.72)| BIRC3(1.34)| ID2(-0.98)| JUND(-0.56)| LGALS9(1.99)| MEIS2(0.87)| NRARP(-0.81)| ETV7(1.19)| PER1(-1.13)| PIM1(0.69)| LGR4(-0.73)| BATF3(-0.96)| BEND3(-0.58)| TRIB3(-0.76)| TRIM21(0.51)| TCF7L2(-1.61)| ZNF354A(-0.64)| TERT(-1.19)| TFAP2C(0.78)| TFDP2(-0…	TRIB1(-0.78)| N4BP2L2(0.70)| ZHX1(0.77)| NUDT16(-0.72)| CPEB2(0.87)| CD55(1.65)| ETV6(0.62)| ZBTB38(1.02)| POU2F3(2.05)| GATA2(2.65)| HIPK2(-6.95)| BIRC3(1.59)| ID2(-5.69)| JUND(-1.34)| LGALS9(1.73)| MEIS2(1.67)| NRARP(-2.60)| ETV7(5.29)| PER1(-0.69)| PIM1(1.82)| LGR4(-4.02)| BATF3(-2.45)| BEND3(-0.88)| TRIB3(-0.77)| TRIM21(0.52)| TCF7L2(-1.29)| ZNF354A(-0.58)| TERT(-4.29)| TFAP2C(2.68)| TFDP2(-1…
GO_LOCOMOTION	38	1114	1.0643e-26	2.6229e-24	10371|117144|1508|152015|1525|1604|1839|1946|1948|1969|201161|23639|2624|2683|27286|30011|3398|3675|3695|3868|3915|3965|5362|55036|55359|5646|5753|5795|6273|634|6385|6402|64285|6624|780|83666|8476|90627	SEMA3A|CATSPER1|CTSB|ROPN1B|CXADR|CD55|HBEGF|EFNA5|EFNB2|EPHA2|CENPV|LRRC6|GATA2|B4GALT1|SRPX2|SH3KBP1|ID2|ITGA3|ITGB7|KRT16|LAMC1|LGALS9|PLXNA2|CCDC40|STYK1|PRSS3|PTK6|PTPRJ|S100A2|CEACAM1|SDC4|SELL|RHBDF1|FSCN1|DDR1|PARP9|CDC42BPA|STARD13	SEMA3A(1.47)| CATSPER1(1.02)| CTSB(0.58)| ROPN1B(1.88)| CXADR(1.12)| CD55(1.27)| HBEGF(0.57)| EFNA5(1.66)| EFNB2(0.79)| EPHA2(1.32)| CENPV(-0.89)| LRRC6(-0.88)| GATA2(0.55)| B4GALT1(0.57)| SRPX2(1.34)| SH3KBP1(1.21)| ID2(-0.98)| ITGA3(1.20)| ITGB7(1.26)| KRT16(2.44)| LAMC1(0.54)| LGALS9(1.99)| PLXNA2(1.61)| CCDC40(-1.21)| STYK1(0.66)| PRSS3(0.62)| PTK6(1.43)| PTPRJ(0.61)| S100A2(2.08)| CEACAM1(2.…	SEMA3A(0.87)| CATSPER1(1.16)| CTSB(1.44)| ROPN1B(2.02)| CXADR(1.10)| CD55(1.65)| HBEGF(1.41)| EFNA5(1.06)| EFNB2(1.76)| EPHA2(0.88)| CENPV(-1.54)| LRRC6(-2.69)| GATA2(2.65)| B4GALT1(1.33)| SRPX2(2.51)| SH3KBP1(0.58)| ID2(-5.69)| ITGA3(1.05)| ITGB7(2.29)| KRT16(2.59)| LAMC1(0.96)| LGALS9(1.73)| PLXNA2(0.78)| CCDC40(-2.85)| STYK1(0.99)| PRSS3(0.83)| PTK6(2.05)| PTPRJ(1.11)| S100A2(1.90)| CEACAM1(1.…
GO_REPRODUCTION	32	1297	2.69074e-26	6.28217e-24	10007|10406|113026|117144|1437|1508|152015|1525|1829|201164|2192|23639|23764|26091|2624|2683|3248|330|3675|3814|3965|4316|4867|5066|55366|5972|5990|7022|7477|780|8204|9021	GNPDA1|WFDC2|PLCD3|CATSPER1|CSF2|CTSB|ROPN1B|CXADR|DSG2|PLD6|FBLN1|LRRC6|MAFF|HERC4|GATA2|B4GALT1|HPGD|BIRC3|ITGA3|KISS1|LGALS9|MMP7|NPHP1|PAM|LGR4|REN|RFX2|TFAP2C|WNT7B|DDR1|NRIP1|SOCS3	GNPDA1(-0.73)| WFDC2(3.86)| PLCD3(0.63)| CATSPER1(1.02)| CSF2(3.07)| CTSB(0.58)| ROPN1B(1.88)| CXADR(1.12)| DSG2(1.25)| PLD6(-0.51)| FBLN1(1.12)| LRRC6(-0.88)| MAFF(0.74)| HERC4(1.42)| GATA2(0.55)| B4GALT1(0.57)| HPGD(2.28)| BIRC3(1.34)| ITGA3(1.20)| KISS1(2.37)| LGALS9(1.99)| MMP7(-2.51)| NPHP1(-0.98)| PAM(-1.28)| LGR4(-0.73)| REN(2.91)| RFX2(-0.66)| TFAP2C(0.78)| WNT7B(1.56)| DDR1(0.64)| NRIP1(…	GNPDA1(-1.00)| WFDC2(3.40)| PLCD3(0.79)| CATSPER1(1.16)| CSF2(3.42)| CTSB(1.44)| ROPN1B(2.02)| CXADR(1.10)| DSG2(0.69)| PLD6(-1.73)| FBLN1(2.53)| LRRC6(-2.69)| MAFF(0.73)| HERC4(0.79)| GATA2(2.65)| B4GALT1(1.33)| HPGD(2.70)| BIRC3(1.59)| ITGA3(1.05)| KISS1(2.13)| LGALS9(1.73)| MMP7(-5.91)| NPHP1(-1.17)| PAM(-1.74)| LGR4(-4.02)| REN(6.27)| RFX2(-0.72)| TFAP2C(2.68)| WNT7B(1.50)| DDR1(1.02)| NRIP1(…
GO_CARBOHYDRATE_DERIVATIVE_METABOLIC_PROCESS	36	1047	3.93477e-26	8.72731e-24	10007|10057|10317|10331|10846|114771|129607|131870|143|1806|22978|23333|2525|256987|2683|3038|347735|4595|4597|4907|5046|50614|50617|5292|5315|55757|6385|6484|6609|6820|7358|80312|83548|94025|957|978	GNPDA1|ABCC5|B3GALT5|B3GNT3|PDE10A|PGLYRP3|CMPK2|NUDT16|PARP4|DPYD|NT5C2|DPY19L1|FUT3|SERINC5|B4GALT1|HAS3|SERINC2|MUTYH|MVD|NT5E|PCSK6|GALNT9|ATP6V0A4|PIM1|PKM|UGGT2|SDC4|ST3GAL4|SMPD1|SULT2B1|UGDH|TET1|COG3|MUC16|ENTPD5|CDA	GNPDA1(-0.73)| ABCC5(-0.74)| B3GALT5(3.45)| B3GNT3(1.19)| PDE10A(-1.38)| PGLYRP3(3.23)| CMPK2(1.74)| NUDT16(-0.59)| PARP4(0.63)| DPYD(2.03)| NT5C2(0.53)| DPY19L1(-0.66)| FUT3(1.38)| SERINC5(0.68)| B4GALT1(0.57)| HAS3(-1.77)| SERINC2(0.73)| MUTYH(-0.87)| MVD(-1.17)| NT5E(1.02)| PCSK6(0.60)| GALNT9(2.05)| ATP6V0A4(1.98)| PIM1(0.69)| PKM(0.52)| UGGT2(0.67)| SDC4(0.65)| ST3GAL4(0.70)| SMPD1(1.84)| SU…	GNPDA1(-1.00)| ABCC5(-1.18)| B3GALT5(3.16)| B3GNT3(1.02)| PDE10A(-2.24)| PGLYRP3(2.53)| CMPK2(3.84)| NUDT16(-0.72)| PARP4(1.41)| DPYD(1.56)| NT5C2(0.78)| DPY19L1(-1.53)| FUT3(3.37)| SERINC5(1.70)| B4GALT1(1.33)| HAS3(-2.23)| SERINC2(1.61)| MUTYH(-0.86)| MVD(-0.65)| NT5E(1.56)| PCSK6(1.07)| GALNT9(4.29)| ATP6V0A4(2.43)| PIM1(1.82)| PKM(1.48)| UGGT2(0.79)| SDC4(1.14)| ST3GAL4(1.06)| SMPD1(1.78)| SU…
GO_POSITIVE_REGULATION_OF_RESPONSE_TO_STIMULUS	42	1929	1.31993e-25	2.7882e-23	10045|10098|10622|114771|116844|117157|131870|139285|1437|1508|1604|1755|1839|22925|23189|23499|25874|286204|28996|330|3814|3927|3965|4281|441478|53832|55107|55366|5699|5753|5795|6275|64115|6934|7015|7039|7498|784|84941|9021|9173|9722	SH2D3A|TSPAN5|POLR3G|PGLYRP3|LRG1|SH2D1B|NUDT16|AMER1|CSF2|CTSB|CD55|DMBT1|HBEGF|PLA2R1|KANK1|MACF1|MPC2|CRB2|HIPK2|BIRC3|KISS1|LASP1|LGALS9|MID1|NRARP|IL20RA|ANO1|LGR4|PSMB10|PTK6|PTPRJ|S100A4|VSIR|TCF7L2|TERT|TGFA|XDH|CACNB3|HSH2D|SOCS3|IL1RL1|NOS1AP	SH2D3A(0.92)| TSPAN5(-1.67)| POLR3G(-0.72)| PGLYRP3(3.23)| LRG1(2.28)| SH2D1B(2.93)| NUDT16(-0.59)| AMER1(-0.57)| CSF2(3.07)| CTSB(0.58)| CD55(1.27)| DMBT1(4.34)| HBEGF(0.57)| PLA2R1(1.48)| KANK1(-0.59)| MACF1(1.50)| MPC2(-0.61)| CRB2(1.46)| HIPK2(-0.72)| BIRC3(1.34)| KISS1(2.37)| LASP1(0.53)| LGALS9(1.99)| MID1(-1.66)| NRARP(-0.81)| IL20RA(3.50)| ANO1(1.16)| LGR4(-0.73)| PSMB10(1.36)| PTK6(1.43)…	SH2D3A(1.17)| TSPAN5(-1.55)| POLR3G(-0.67)| PGLYRP3(2.53)| LRG1(0.70)| SH2D1B(3.19)| NUDT16(-0.72)| AMER1(-1.15)| CSF2(3.42)| CTSB(1.44)| CD55(1.65)| DMBT1(3.50)| HBEGF(1.41)| PLA2R1(1.62)| KANK1(-2.94)| MACF1(0.51)| MPC2(-0.86)| CRB2(1.16)| HIPK2(-6.95)| BIRC3(1.59)| KISS1(2.13)| LASP1(0.89)| LGALS9(1.73)| MID1(-5.10)| NRARP(-2.60)| IL20RA(1.35)| ANO1(2.67)| LGR4(-4.02)| PSMB10(0.89)| PTK6(2.05)…
GO_CATABOLIC_PROCESS	36	1773	1.64764e-24	3.11282e-22	10007|10846|11001|113026|114771|1305|131870|139285|1508|152926|1806|201164|221|22898|22978|23464|26091|2992|4051|4129|4316|4595|4907|5315|54894|5699|5972|6303|6385|64129|66002|6609|7498|84706|8942|978	GNPDA1|PDE10A|SLC27A2|PLCD3|PGLYRP3|COL13A1|NUDT16|AMER1|CTSB|PPM1K|DPYD|PLD6|ALDH3B1|DENND3|NT5C2|GCAT|HERC4|GYG1|CYP4F3|MAOB|MMP7|MUTYH|NT5E|PKM|RNF43|PSMB10|REN|SAT1|SDC4|TINAGL1|CYP4F12|SMPD1|XDH|GPT2|KYNU|CDA	GNPDA1(-0.73)| PDE10A(-1.38)| SLC27A2(1.19)| PLCD3(0.63)| PGLYRP3(3.23)| COL13A1(1.67)| NUDT16(-0.59)| AMER1(-0.57)| CTSB(0.58)| PPM1K(0.63)| DPYD(2.03)| PLD6(-0.51)| ALDH3B1(0.96)| DENND3(1.27)| NT5C2(0.53)| GCAT(-1.71)| HERC4(1.42)| GYG1(0.80)| CYP4F3(3.14)| MAOB(-2.55)| MMP7(-2.51)| MUTYH(-0.87)| NT5E(1.02)| PKM(0.52)| RNF43(-2.43)| PSMB10(1.36)| REN(2.91)| SAT1(-1.11)| SDC4(0.65)| TINAGL1(1.8…	GNPDA1(-1.00)| PDE10A(-2.24)| SLC27A2(0.91)| PLCD3(0.79)| PGLYRP3(2.53)| COL13A1(3.78)| NUDT16(-0.72)| AMER1(-1.15)| CTSB(1.44)| PPM1K(1.78)| DPYD(1.56)| PLD6(-1.73)| ALDH3B1(2.68)| DENND3(1.12)| NT5C2(0.78)| GCAT(-0.72)| HERC4(0.79)| GYG1(0.51)| CYP4F3(5.27)| MAOB(-3.08)| MMP7(-5.91)| MUTYH(-0.86)| NT5E(1.56)| PKM(1.48)| RNF43(-1.80)| PSMB10(0.89)| REN(6.27)| SAT1(-0.92)| SDC4(1.14)| TINAGL1(0.9…
GO_POSITIVE_REGULATION_OF_BIOSYNTHETIC_PROCESS	38	1805	1.82446e-24	3.11282e-22	11240|1437|2120|22924|23109|23764|253461|25833|2624|26298|28996|2963|3038|3398|3727|3965|4005|4066|4209|4212|4907|51316|5187|55366|6666|6737|6934|7015|7022|7029|7376|80312|8204|84441|860|8660|9314|9722	PADI2|CSF2|ETV6|MAPRE3|DDN|MAFF|ZBTB38|POU2F3|GATA2|EHF|HIPK2|GTF2F2|HAS3|ID2|JUND|LGALS9|LMO2|LYL1|MEF2D|MEIS2|NT5E|PLAC8|PER1|LGR4|SOX12|TRIM21|TCF7L2|TERT|TFAP2C|TFDP2|NR1H2|TET1|NRIP1|MAML2|RUNX2|IRS2|KLF4|NOS1AP	PADI2(0.82)| CSF2(3.07)| ETV6(1.24)| MAPRE3(1.36)| DDN(-1.01)| MAFF(0.74)| ZBTB38(0.73)| POU2F3(1.41)| GATA2(0.55)| EHF(2.55)| HIPK2(-0.72)| GTF2F2(1.19)| HAS3(-1.77)| ID2(-0.98)| JUND(-0.56)| LGALS9(1.99)| LMO2(1.23)| LYL1(3.19)| MEF2D(0.71)| MEIS2(0.87)| NT5E(1.02)| PLAC8(2.33)| PER1(-1.13)| LGR4(-0.73)| SOX12(-0.93)| TRIM21(0.51)| TCF7L2(-1.61)| TERT(-1.19)| TFAP2C(0.78)| TFDP2(-0.58)| NR1H2(0…	PADI2(4.44)| CSF2(3.42)| ETV6(0.62)| MAPRE3(0.77)| DDN(-2.04)| MAFF(0.73)| ZBTB38(1.02)| POU2F3(2.05)| GATA2(2.65)| EHF(0.83)| HIPK2(-6.95)| GTF2F2(0.76)| HAS3(-2.23)| ID2(-5.69)| JUND(-1.34)| LGALS9(1.73)| LMO2(1.57)| LYL1(1.99)| MEF2D(0.69)| MEIS2(1.67)| NT5E(1.56)| PLAC8(4.36)| PER1(-0.69)| LGR4(-4.02)| SOX12(-3.30)| TRIM21(0.52)| TCF7L2(-1.29)| TERT(-4.29)| TFAP2C(2.68)| TFDP2(-1.28)| NR1H2(0…
GO_POSITIVE_REGULATION_OF_GENE_EXPRESSION	38	1733	1.82446e-24	3.11282e-22	11240|1437|2120|2192|22924|23109|23764|253461|25833|2624|26298|28996|2963|3038|3398|3675|3727|3965|4005|4066|4209|4212|51316|5187|55366|6666|6737|6934|7015|7022|7029|7376|80312|8204|84441|860|9314|9722	PADI2|CSF2|ETV6|FBLN1|MAPRE3|DDN|MAFF|ZBTB38|POU2F3|GATA2|EHF|HIPK2|GTF2F2|HAS3|ID2|ITGA3|JUND|LGALS9|LMO2|LYL1|MEF2D|MEIS2|PLAC8|PER1|LGR4|SOX12|TRIM21|TCF7L2|TERT|TFAP2C|TFDP2|NR1H2|TET1|NRIP1|MAML2|RUNX2|KLF4|NOS1AP	PADI2(0.82)| CSF2(3.07)| ETV6(1.24)| FBLN1(1.12)| MAPRE3(1.36)| DDN(-1.01)| MAFF(0.74)| ZBTB38(0.73)| POU2F3(1.41)| GATA2(0.55)| EHF(2.55)| HIPK2(-0.72)| GTF2F2(1.19)| HAS3(-1.77)| ID2(-0.98)| ITGA3(1.20)| JUND(-0.56)| LGALS9(1.99)| LMO2(1.23)| LYL1(3.19)| MEF2D(0.71)| MEIS2(0.87)| PLAC8(2.33)| PER1(-1.13)| LGR4(-0.73)| SOX12(-0.93)| TRIM21(0.51)| TCF7L2(-1.61)| TERT(-1.19)| TFAP2C(0.78)| TFDP2(-…	PADI2(4.44)| CSF2(3.42)| ETV6(0.62)| FBLN1(2.53)| MAPRE3(0.77)| DDN(-2.04)| MAFF(0.73)| ZBTB38(1.02)| POU2F3(2.05)| GATA2(2.65)| EHF(0.83)| HIPK2(-6.95)| GTF2F2(0.76)| HAS3(-2.23)| ID2(-5.69)| ITGA3(1.05)| JUND(-1.34)| LGALS9(1.73)| LMO2(1.57)| LYL1(1.99)| MEF2D(0.69)| MEIS2(1.67)| PLAC8(4.36)| PER1(-0.69)| LGR4(-4.02)| SOX12(-3.30)| TRIM21(0.52)| TCF7L2(-1.29)| TERT(-4.29)| TFAP2C(2.68)| TFDP2(-…
GO_RESPONSE_TO_OXYGEN_CONTAINING_COMPOUND	38	1381	1.82446e-24	3.11282e-22	10221|1032|117144|1244|129607|132864|1437|1508|1583|1829|2770|3727|3860|3965|4129|50617|5066|5187|5292|5315|56652|5753|57761|5829|5972|6402|6590|6609|6934|6940|7477|8204|837|8660|9021|9173|9314|9536	TRIB1|CDKN2D|CATSPER1|ABCC2|CMPK2|CPEB2|CSF2|CTSB|CYP11A1|DSG2|GNAI1|JUND|KRT13|LGALS9|MAOB|ATP6V0A4|PAM|PER1|PIM1|PKM|TWNK|PTK6|TRIB3|PXN|REN|SELL|SLPI|SMPD1|TCF7L2|ZNF354A|WNT7B|NRIP1|CASP4|IRS2|SOCS3|IL1RL1|KLF4|PTGES	TRIB1(-2.30)| CDKN2D(0.75)| CATSPER1(1.02)| ABCC2(-0.74)| CMPK2(1.74)| CPEB2(2.14)| CSF2(3.07)| CTSB(0.58)| CYP11A1(2.00)| DSG2(1.25)| GNAI1(-1.88)| JUND(-0.56)| KRT13(2.06)| LGALS9(1.99)| MAOB(-2.55)| ATP6V0A4(1.98)| PAM(-1.28)| PER1(-1.13)| PIM1(0.69)| PKM(0.52)| TWNK(-0.55)| PTK6(1.43)| TRIB3(-0.76)| PXN(0.61)| REN(2.91)| SELL(1.21)| SLPI(3.03)| SMPD1(1.84)| TCF7L2(-1.61)| ZNF354A(-0.64)| WNT7…	TRIB1(-0.78)| CDKN2D(1.44)| CATSPER1(1.16)| ABCC2(-2.78)| CMPK2(3.84)| CPEB2(0.87)| CSF2(3.42)| CTSB(1.44)| CYP11A1(2.95)| DSG2(0.69)| GNAI1(-4.23)| JUND(-1.34)| KRT13(2.41)| LGALS9(1.73)| MAOB(-3.08)| ATP6V0A4(2.43)| PAM(-1.74)| PER1(-0.69)| PIM1(1.82)| PKM(1.48)| TWNK(-0.51)| PTK6(2.05)| TRIB3(-0.77)| PXN(0.81)| REN(6.27)| SELL(3.92)| SLPI(5.29)| SMPD1(1.78)| TCF7L2(-1.29)| ZNF354A(-0.58)| WNT7…
GO_REGULATION_OF_PHOSPHORUS_METABOLIC_PROCESS	38	1618	1.82446e-24	3.11282e-22	10221|1031|1032|1033|1437|150696|1844|1846|1946|1969|2192|22924|26524|27286|28996|3814|392617|3965|4281|5187|5292|56937|5753|57761|5795|5972|6385|6609|7039|7148|7498|8412|8660|9021|9052|9314|957|978	TRIB1|CDKN2C|CDKN2D|CDKN3|CSF2|PROM2|DUSP2|DUSP4|EFNA5|EPHA2|FBLN1|MAPRE3|LATS2|SRPX2|HIPK2|KISS1|ELFN1|LGALS9|MID1|PER1|PIM1|PMEPA1|PTK6|TRIB3|PTPRJ|REN|SDC4|SMPD1|TGFA|TNXB|XDH|BCAR3|IRS2|SOCS3|GPRC5A|KLF4|ENTPD5|CDA	TRIB1(-2.30)| CDKN2C(1.16)| CDKN2D(0.75)| CDKN3(0.97)| CSF2(3.07)| PROM2(1.26)| DUSP2(-0.50)| DUSP4(1.11)| EFNA5(1.66)| EPHA2(1.32)| FBLN1(1.12)| MAPRE3(1.36)| LATS2(1.06)| SRPX2(1.34)| HIPK2(-0.72)| KISS1(2.37)| ELFN1(-1.15)| LGALS9(1.99)| MID1(-1.66)| PER1(-1.13)| PIM1(0.69)| PMEPA1(3.42)| PTK6(1.43)| TRIB3(-0.76)| PTPRJ(0.61)| REN(2.91)| SDC4(0.65)| SMPD1(1.84)| TGFA(0.62)| TNXB(1.04)| XDH(3.2…	TRIB1(-0.78)| CDKN2C(1.18)| CDKN2D(1.44)| CDKN3(0.58)| CSF2(3.42)| PROM2(1.00)| DUSP2(-0.74)| DUSP4(2.67)| EFNA5(1.06)| EPHA2(0.88)| FBLN1(2.53)| MAPRE3(0.77)| LATS2(0.72)| SRPX2(2.51)| HIPK2(-6.95)| KISS1(2.13)| ELFN1(-1.10)| LGALS9(1.73)| MID1(-5.10)| PER1(-0.69)| PIM1(1.82)| PMEPA1(1.28)| PTK6(2.05)| TRIB3(-0.77)| PTPRJ(1.11)| REN(6.27)| SDC4(1.14)| SMPD1(1.78)| TGFA(0.95)| TNXB(3.49)| XDH(3.0…
GO_ORGANIC_ACID_METABOLIC_PROCESS	31	953	9.13412e-24	1.5007e-21	10331|10826|11001|11240|123283|152926|1806|220|23057|23464|25874|26027|2683|3248|4051|4482|4953|5066|5315|5831|6484|66002|6820|6916|7148|7358|79896|83401|84706|8942|9536	B3GNT3|FAXDC2|SLC27A2|PADI2|TARSL2|PPM1K|DPYD|ALDH1A3|NMNAT2|GCAT|MPC2|ACOT11|B4GALT1|HPGD|CYP4F3|MSRA|ODC1|PAM|PKM|PYCR1|ST3GAL4|CYP4F12|SULT2B1|TBXAS1|TNXB|UGDH|THNSL1|ELOVL3|GPT2|KYNU|PTGES	B3GNT3(1.19)| FAXDC2(1.28)| SLC27A2(1.19)| PADI2(0.82)| TARSL2(-0.51)| PPM1K(0.63)| DPYD(2.03)| ALDH1A3(1.42)| NMNAT2(1.79)| GCAT(-1.71)| MPC2(-0.61)| ACOT11(0.71)| B4GALT1(0.57)| HPGD(2.28)| CYP4F3(3.14)| MSRA(0.89)| ODC1(-0.64)| PAM(-1.28)| PKM(0.52)| PYCR1(-0.58)| ST3GAL4(0.70)| CYP4F12(3.07)| SULT2B1(1.34)| TBXAS1(-1.35)| TNXB(1.04)| UGDH(-0.55)| THNSL1(-1.33)| ELOVL3(0.61)| GPT2(-0.82)| KYNU…	B3GNT3(1.02)| FAXDC2(2.44)| SLC27A2(0.91)| PADI2(4.44)| TARSL2(-1.83)| PPM1K(1.78)| DPYD(1.56)| ALDH1A3(2.96)| NMNAT2(4.54)| GCAT(-0.72)| MPC2(-0.86)| ACOT11(1.21)| B4GALT1(1.33)| HPGD(2.70)| CYP4F3(5.27)| MSRA(1.96)| ODC1(-0.93)| PAM(-1.74)| PKM(1.48)| PYCR1(-0.91)| ST3GAL4(1.06)| CYP4F12(5.04)| SULT2B1(1.91)| TBXAS1(-9.42)| TNXB(3.49)| UGDH(-1.63)| THNSL1(-0.76)| ELOVL3(2.07)| GPT2(-0.95)| KYNU…
GO_EPITHELIUM_DEVELOPMENT	38	945	1.76487e-23	2.79606e-21	10371|1308|1474|147409|1508|1755|1839|1948|1969|220|25833|26084|26298|26524|2683|286204|29899|3398|342184|3868|3914|441478|4643|5362|5493|55036|55366|5753|634|6385|7052|7477|780|9021|90627|9314|9496|9788	SEMA3A|COL17A1|CST6|DSG4|CTSB|DMBT1|HBEGF|EFNB2|EPHA2|ALDH1A3|POU2F3|ARHGEF26|EHF|LATS2|B4GALT1|CRB2|GPSM2|ID2|FMN1|KRT16|LAMB3|NRARP|MYO1E|PLXNA2|PPL|CCDC40|LGR4|PTK6|CEACAM1|SDC4|TGM2|WNT7B|DDR1|SOCS3|STARD13|KLF4|TBX4|MTSS1	SEMA3A(1.47)| COL17A1(2.76)| CST6(0.86)| DSG4(2.59)| CTSB(0.58)| DMBT1(4.34)| HBEGF(0.57)| EFNB2(0.79)| EPHA2(1.32)| ALDH1A3(1.42)| POU2F3(1.41)| ARHGEF26(-0.82)| EHF(2.55)| LATS2(1.06)| B4GALT1(0.57)| CRB2(1.46)| GPSM2(0.55)| ID2(-0.98)| FMN1(2.63)| KRT16(2.44)| LAMB3(1.60)| NRARP(-0.81)| MYO1E(1.00)| PLXNA2(1.61)| PPL(0.58)| CCDC40(-1.21)| LGR4(-0.73)| PTK6(1.43)| CEACAM1(2.54)| SDC4(0.65)| TGM…	SEMA3A(0.87)| COL17A1(1.34)| CST6(4.07)| DSG4(2.72)| CTSB(1.44)| DMBT1(3.50)| HBEGF(1.41)| EFNB2(1.76)| EPHA2(0.88)| ALDH1A3(2.96)| POU2F3(2.05)| ARHGEF26(-1.14)| EHF(0.83)| LATS2(0.72)| B4GALT1(1.33)| CRB2(1.16)| GPSM2(0.62)| ID2(-5.69)| FMN1(1.54)| KRT16(2.59)| LAMB3(1.08)| NRARP(-2.60)| MYO1E(0.61)| PLXNA2(0.78)| PPL(1.66)| CCDC40(-2.85)| LGR4(-4.02)| PTK6(2.05)| CEACAM1(1.41)| SDC4(1.14)| TGM…
GO_CELL_MOTILITY	32	835	2.52248e-23	3.85852e-21	10371|117144|152015|1525|1839|1948|1969|201161|23639|2624|2683|27286|30011|3675|3695|3868|3915|5362|55036|55359|5646|5753|6273|634|6385|6402|64285|6624|780|83666|8476|90627	SEMA3A|CATSPER1|ROPN1B|CXADR|HBEGF|EFNB2|EPHA2|CENPV|LRRC6|GATA2|B4GALT1|SRPX2|SH3KBP1|ITGA3|ITGB7|KRT16|LAMC1|PLXNA2|CCDC40|STYK1|PRSS3|PTK6|S100A2|CEACAM1|SDC4|SELL|RHBDF1|FSCN1|DDR1|PARP9|CDC42BPA|STARD13	SEMA3A(1.47)| CATSPER1(1.02)| ROPN1B(1.88)| CXADR(1.12)| HBEGF(0.57)| EFNB2(0.79)| EPHA2(1.32)| CENPV(-0.89)| LRRC6(-0.88)| GATA2(0.55)| B4GALT1(0.57)| SRPX2(1.34)| SH3KBP1(1.21)| ITGA3(1.20)| ITGB7(1.26)| KRT16(2.44)| LAMC1(0.54)| PLXNA2(1.61)| CCDC40(-1.21)| STYK1(0.66)| PRSS3(0.62)| PTK6(1.43)| S100A2(2.08)| CEACAM1(2.54)| SDC4(0.65)| SELL(1.21)| RHBDF1(0.57)| FSCN1(-0.53)| DDR1(0.64)| PARP9(0…	SEMA3A(0.87)| CATSPER1(1.16)| ROPN1B(2.02)| CXADR(1.10)| HBEGF(1.41)| EFNB2(1.76)| EPHA2(0.88)| CENPV(-1.54)| LRRC6(-2.69)| GATA2(2.65)| B4GALT1(1.33)| SRPX2(2.51)| SH3KBP1(0.58)| ITGA3(1.05)| ITGB7(2.29)| KRT16(2.59)| LAMC1(0.96)| PLXNA2(0.78)| CCDC40(-2.85)| STYK1(0.99)| PRSS3(0.83)| PTK6(2.05)| S100A2(1.90)| CEACAM1(1.41)| SDC4(1.14)| SELL(3.92)| RHBDF1(0.59)| FSCN1(-2.07)| DDR1(1.02)| PARP9(1…
GO_LIPID_METABOLIC_PROCESS	31	1158	2.70474e-23	3.99941e-21	10826|11001|113026|1583|1839|201164|220|221|256987|26027|3248|347735|3557|4051|4597|5066|51700|6385|6484|66002|6609|6820|685|6916|7148|7376|83401|8660|8821|9107|9536	FAXDC2|SLC27A2|PLCD3|CYP11A1|HBEGF|PLD6|ALDH1A3|ALDH3B1|SERINC5|ACOT11|HPGD|SERINC2|IL1RN|CYP4F3|MVD|PAM|CYB5R2|SDC4|ST3GAL4|CYP4F12|SMPD1|SULT2B1|BTC|TBXAS1|TNXB|NR1H2|ELOVL3|IRS2|INPP4B|MTMR6|PTGES	FAXDC2(1.28)| SLC27A2(1.19)| PLCD3(0.63)| CYP11A1(2.00)| HBEGF(0.57)| PLD6(-0.51)| ALDH1A3(1.42)| ALDH3B1(0.96)| SERINC5(0.68)| ACOT11(0.71)| HPGD(2.28)| SERINC2(0.73)| IL1RN(1.80)| CYP4F3(3.14)| MVD(-1.17)| PAM(-1.28)| CYB5R2(1.16)| SDC4(0.65)| ST3GAL4(0.70)| CYP4F12(3.07)| SMPD1(1.84)| SULT2B1(1.34)| BTC(1.26)| TBXAS1(-1.35)| TNXB(1.04)| NR1H2(0.53)| ELOVL3(0.61)| IRS2(1.87)| INPP4B(2.20)| MTMR…	FAXDC2(2.44)| SLC27A2(0.91)| PLCD3(0.79)| CYP11A1(2.95)| HBEGF(1.41)| PLD6(-1.73)| ALDH1A3(2.96)| ALDH3B1(2.68)| SERINC5(1.70)| ACOT11(1.21)| HPGD(2.70)| SERINC2(1.61)| IL1RN(1.78)| CYP4F3(5.27)| MVD(-0.65)| PAM(-1.74)| CYB5R2(1.37)| SDC4(1.14)| ST3GAL4(1.06)| CYP4F12(5.04)| SMPD1(1.78)| SULT2B1(1.91)| BTC(1.21)| TBXAS1(-9.42)| TNXB(3.49)| NR1H2(0.84)| ELOVL3(2.07)| IRS2(2.01)| INPP4B(1.29)| MTMR…
GO_REGULATION_OF_IMMUNE_SYSTEM_PROCESS	35	1403	2.94837e-23	4.21902e-21	10221|10443|10622|11240|114771|117157|1308|1508|1525|1604|1755|1948|201294|2624|284021|330|3398|3434|3695|3965|4212|441478|55366|5699|5795|634|6402|64115|7376|784|83666|8660|9021|9173|9788	TRIB1|N4BP2L2|POLR3G|PADI2|PGLYRP3|SH2D1B|COL17A1|CTSB|CXADR|CD55|DMBT1|EFNB2|UNC13D|GATA2|MILR1|BIRC3|ID2|IFIT1|ITGB7|LGALS9|MEIS2|NRARP|LGR4|PSMB10|PTPRJ|CEACAM1|SELL|VSIR|NR1H2|CACNB3|PARP9|IRS2|SOCS3|IL1RL1|MTSS1	TRIB1(-2.30)| N4BP2L2(0.77)| POLR3G(-0.72)| PADI2(0.82)| PGLYRP3(3.23)| SH2D1B(2.93)| COL17A1(2.76)| CTSB(0.58)| CXADR(1.12)| CD55(1.27)| DMBT1(4.34)| EFNB2(0.79)| UNC13D(1.09)| GATA2(0.55)| MILR1(1.85)| BIRC3(1.34)| ID2(-0.98)| IFIT1(1.18)| ITGB7(1.26)| LGALS9(1.99)| MEIS2(0.87)| NRARP(-0.81)| LGR4(-0.73)| PSMB10(1.36)| PTPRJ(0.61)| CEACAM1(2.54)| SELL(1.21)| VSIR(1.66)| NR1H2(0.53)| CACNB3(0.63…	TRIB1(-0.78)| N4BP2L2(0.70)| POLR3G(-0.67)| PADI2(4.44)| PGLYRP3(2.53)| SH2D1B(3.19)| COL17A1(1.34)| CTSB(1.44)| CXADR(1.10)| CD55(1.65)| DMBT1(3.50)| EFNB2(1.76)| UNC13D(2.01)| GATA2(2.65)| MILR1(3.90)| BIRC3(1.59)| ID2(-5.69)| IFIT1(2.67)| ITGB7(2.29)| LGALS9(1.73)| MEIS2(1.67)| NRARP(-2.60)| LGR4(-4.02)| PSMB10(0.89)| PTPRJ(1.11)| CEACAM1(1.41)| SELL(3.92)| VSIR(2.22)| NR1H2(0.84)| CACNB3(0.58…
GO_REGULATION_OF_CELL_DIFFERENTIATION	38	1492	3.62158e-23	5.02042e-21	10221|10371|10443|114771|1437|1946|1948|201294|2192|23105|23189|23363|23499|23764|2624|2683|286204|3398|3675|3727|3965|4212|441478|5362|5753|57761|64115|685|6934|7376|7477|7498|79006|79365|860|8874|9021|9314	TRIB1|SEMA3A|N4BP2L2|PGLYRP3|CSF2|EFNA5|EFNB2|UNC13D|FBLN1|FSTL4|KANK1|OBSL1|MACF1|MAFF|GATA2|B4GALT1|CRB2|ID2|ITGA3|JUND|LGALS9|MEIS2|NRARP|PLXNA2|PTK6|TRIB3|VSIR|BTC|TCF7L2|NR1H2|WNT7B|XDH|METRN|BHLHE41|RUNX2|ARHGEF7|SOCS3|KLF4	TRIB1(-2.30)| SEMA3A(1.47)| N4BP2L2(0.77)| PGLYRP3(3.23)| CSF2(3.07)| EFNA5(1.66)| EFNB2(0.79)| UNC13D(1.09)| FBLN1(1.12)| FSTL4(-2.01)| KANK1(-0.59)| OBSL1(-1.00)| MACF1(1.50)| MAFF(0.74)| GATA2(0.55)| B4GALT1(0.57)| CRB2(1.46)| ID2(-0.98)| ITGA3(1.20)| JUND(-0.56)| LGALS9(1.99)| MEIS2(0.87)| NRARP(-0.81)| PLXNA2(1.61)| PTK6(1.43)| TRIB3(-0.76)| VSIR(1.66)| BTC(1.26)| TCF7L2(-1.61)| NR1H2(0.53)|…	TRIB1(-0.78)| SEMA3A(0.87)| N4BP2L2(0.70)| PGLYRP3(2.53)| CSF2(3.42)| EFNA5(1.06)| EFNB2(1.76)| UNC13D(2.01)| FBLN1(2.53)| FSTL4(-2.23)| KANK1(-2.94)| OBSL1(-3.07)| MACF1(0.51)| MAFF(0.73)| GATA2(2.65)| B4GALT1(1.33)| CRB2(1.16)| ID2(-5.69)| ITGA3(1.05)| JUND(-1.34)| LGALS9(1.73)| MEIS2(1.67)| NRARP(-2.60)| PLXNA2(0.78)| PTK6(2.05)| TRIB3(-0.77)| VSIR(2.22)| BTC(1.21)| TCF7L2(-1.29)| NR1H2(0.84)|…
GO_NEGATIVE_REGULATION_OF_NITROGEN_COMPOUND_METABOLIC_PROCESS	34	1517	4.10962e-23	5.52432e-21	10221|10443|11244|131870|132864|2120|253461|25833|2624|28996|3398|3727|4212|441478|51513|5187|5292|55366|55509|57673|57761|6737|6934|6940|7015|7022|7029|7050|7376|79365|8204|860|9314|978	TRIB1|N4BP2L2|ZHX1|NUDT16|CPEB2|ETV6|ZBTB38|POU2F3|GATA2|HIPK2|ID2|JUND|MEIS2|NRARP|ETV7|PER1|PIM1|LGR4|BATF3|BEND3|TRIB3|TRIM21|TCF7L2|ZNF354A|TERT|TFAP2C|TFDP2|TGIF1|NR1H2|BHLHE41|NRIP1|RUNX2|KLF4|CDA	TRIB1(-2.30)| N4BP2L2(0.77)| ZHX1(0.52)| NUDT16(-0.59)| CPEB2(2.14)| ETV6(1.24)| ZBTB38(0.73)| POU2F3(1.41)| GATA2(0.55)| HIPK2(-0.72)| ID2(-0.98)| JUND(-0.56)| MEIS2(0.87)| NRARP(-0.81)| ETV7(1.19)| PER1(-1.13)| PIM1(0.69)| LGR4(-0.73)| BATF3(-0.96)| BEND3(-0.58)| TRIB3(-0.76)| TRIM21(0.51)| TCF7L2(-1.61)| ZNF354A(-0.64)| TERT(-1.19)| TFAP2C(0.78)| TFDP2(-0.58)| TGIF1(-1.41)| NR1H2(0.53)| BHLHE4…	TRIB1(-0.78)| N4BP2L2(0.70)| ZHX1(0.77)| NUDT16(-0.72)| CPEB2(0.87)| ETV6(0.62)| ZBTB38(1.02)| POU2F3(2.05)| GATA2(2.65)| HIPK2(-6.95)| ID2(-5.69)| JUND(-1.34)| MEIS2(1.67)| NRARP(-2.60)| ETV7(5.29)| PER1(-0.69)| PIM1(1.82)| LGR4(-4.02)| BATF3(-2.45)| BEND3(-0.88)| TRIB3(-0.77)| TRIM21(0.52)| TCF7L2(-1.29)| ZNF354A(-0.58)| TERT(-4.29)| TFAP2C(2.68)| TFDP2(-1.28)| TGIF1(-0.75)| NR1H2(0.84)| BHLHE4…
GO_REGULATION_OF_HYDROLASE_ACTIVITY	36	1327	4.43775e-23	5.78996e-21	10045|1032|10406|132864|1437|1474|150696|1839|1946|1969|2192|22898|22925|23255|259173|26084|286204|330|3434|392617|3965|4938|4940|50861|55785|57568|6004|6590|685|7376|7498|8412|8660|8874|90627|9314	SH2D3A|CDKN2D|WFDC2|CPEB2|CSF2|CST6|PROM2|HBEGF|EFNA5|EPHA2|FBLN1|DENND3|PLA2R1|MTCL1|ALS2CL|ARHGEF26|CRB2|BIRC3|IFIT1|ELFN1|LGALS9|OAS1|OAS3|STMN3|FGD6|SIPA1L2|RGS16|SLPI|BTC|NR1H2|XDH|BCAR3|IRS2|ARHGEF7|STARD13|KLF4	SH2D3A(0.92)| CDKN2D(0.75)| WFDC2(3.86)| CPEB2(2.14)| CSF2(3.07)| CST6(0.86)| PROM2(1.26)| HBEGF(0.57)| EFNA5(1.66)| EPHA2(1.32)| FBLN1(1.12)| DENND3(1.27)| PLA2R1(1.48)| MTCL1(-0.61)| ALS2CL(1.54)| ARHGEF26(-0.82)| CRB2(1.46)| BIRC3(1.34)| IFIT1(1.18)| ELFN1(-1.15)| LGALS9(1.99)| OAS1(4.04)| OAS3(0.56)| STMN3(1.66)| FGD6(0.77)| SIPA1L2(-0.60)| RGS16(-0.74)| SLPI(3.03)| BTC(1.26)| NR1H2(0.53)| XD…	SH2D3A(1.17)| CDKN2D(1.44)| WFDC2(3.40)| CPEB2(0.87)| CSF2(3.42)| CST6(4.07)| PROM2(1.00)| HBEGF(1.41)| EFNA5(1.06)| EPHA2(0.88)| FBLN1(2.53)| DENND3(1.12)| PLA2R1(1.62)| MTCL1(-5.74)| ALS2CL(2.64)| ARHGEF26(-1.14)| CRB2(1.16)| BIRC3(1.59)| IFIT1(2.67)| ELFN1(-1.10)| LGALS9(1.73)| OAS1(2.53)| OAS3(2.44)| STMN3(1.06)| FGD6(0.79)| SIPA1L2(-2.99)| RGS16(-2.04)| SLPI(5.29)| BTC(1.21)| NR1H2(0.84)| XD…
GO_ORGANONITROGEN_COMPOUND_BIOSYNTHETIC_PROCESS	28	1024	5.58224e-23	7.07509e-21	10057|10331|11240|123283|129607|132864|1806|219402|221|23057|2683|3038|4907|4938|4953|50617|5315|5831|6303|6385|6484|64949|6609|7358|79896|84706|8942|978	ABCC5|B3GNT3|PADI2|TARSL2|CMPK2|CPEB2|DPYD|MTIF3|ALDH3B1|NMNAT2|B4GALT1|HAS3|NT5E|OAS1|ODC1|ATP6V0A4|PKM|PYCR1|SAT1|SDC4|ST3GAL4|MRPS26|SMPD1|UGDH|THNSL1|GPT2|KYNU|CDA	ABCC5(-0.74)| B3GNT3(1.19)| PADI2(0.82)| TARSL2(-0.51)| CMPK2(1.74)| CPEB2(2.14)| DPYD(2.03)| MTIF3(0.77)| ALDH3B1(0.96)| NMNAT2(1.79)| B4GALT1(0.57)| HAS3(-1.77)| NT5E(1.02)| OAS1(4.04)| ODC1(-0.64)| ATP6V0A4(1.98)| PKM(0.52)| PYCR1(-0.58)| SAT1(-1.11)| SDC4(0.65)| ST3GAL4(0.70)| MRPS26(-0.51)| SMPD1(1.84)| UGDH(-0.55)| THNSL1(-1.33)| GPT2(-0.82)| KYNU(2.84)| CDA(1.70)	ABCC5(-1.18)| B3GNT3(1.02)| PADI2(4.44)| TARSL2(-1.83)| CMPK2(3.84)| CPEB2(0.87)| DPYD(1.56)| MTIF3(1.00)| ALDH3B1(2.68)| NMNAT2(4.54)| B4GALT1(1.33)| HAS3(-2.23)| NT5E(1.56)| OAS1(2.53)| ODC1(-0.93)| ATP6V0A4(2.43)| PKM(1.48)| PYCR1(-0.91)| SAT1(-0.92)| SDC4(1.14)| ST3GAL4(1.06)| MRPS26(-0.73)| SMPD1(1.78)| UGDH(-1.63)| THNSL1(-0.76)| GPT2(-0.95)| KYNU(2.64)| CDA(3.93)
GO_MOVEMENT_OF_CELL_OR_SUBCELLULAR_COMPONENT	36	1275	4.15378e-22	5.11838e-20	10371|117144|152015|1525|1839|1946|1948|1969|201161|23639|25777|2624|2683|27286|30011|3675|3695|3868|3915|4643|5362|55036|55359|5646|5753|6273|634|6385|6402|64285|6624|780|83666|8476|90627|9788	SEMA3A|CATSPER1|ROPN1B|CXADR|HBEGF|EFNA5|EFNB2|EPHA2|CENPV|LRRC6|SUN2|GATA2|B4GALT1|SRPX2|SH3KBP1|ITGA3|ITGB7|KRT16|LAMC1|MYO1E|PLXNA2|CCDC40|STYK1|PRSS3|PTK6|S100A2|CEACAM1|SDC4|SELL|RHBDF1|FSCN1|DDR1|PARP9|CDC42BPA|STARD13|MTSS1	SEMA3A(1.47)| CATSPER1(1.02)| ROPN1B(1.88)| CXADR(1.12)| HBEGF(0.57)| EFNA5(1.66)| EFNB2(0.79)| EPHA2(1.32)| CENPV(-0.89)| LRRC6(-0.88)| SUN2(0.82)| GATA2(0.55)| B4GALT1(0.57)| SRPX2(1.34)| SH3KBP1(1.21)| ITGA3(1.20)| ITGB7(1.26)| KRT16(2.44)| LAMC1(0.54)| MYO1E(1.00)| PLXNA2(1.61)| CCDC40(-1.21)| STYK1(0.66)| PRSS3(0.62)| PTK6(1.43)| S100A2(2.08)| CEACAM1(2.54)| SDC4(0.65)| SELL(1.21)| RHBDF1(0.…	SEMA3A(0.87)| CATSPER1(1.16)| ROPN1B(2.02)| CXADR(1.10)| HBEGF(1.41)| EFNA5(1.06)| EFNB2(1.76)| EPHA2(0.88)| CENPV(-1.54)| LRRC6(-2.69)| SUN2(0.81)| GATA2(2.65)| B4GALT1(1.33)| SRPX2(2.51)| SH3KBP1(0.58)| ITGA3(1.05)| ITGB7(2.29)| KRT16(2.59)| LAMC1(0.96)| MYO1E(0.61)| PLXNA2(0.78)| CCDC40(-2.85)| STYK1(0.99)| PRSS3(0.83)| PTK6(2.05)| S100A2(1.90)| CEACAM1(1.41)| SDC4(1.14)| SELL(3.92)| RHBDF1(0.…
GO_NEGATIVE_REGULATION_OF_PROTEIN_METABOLIC_PROCESS	31	1087	1.34878e-21	1.61707e-19	10129|10221|1031|1032|10406|132864|1474|1604|1839|1844|1846|2192|26524|286204|330|392617|5187|56937|5699|5753|57761|5795|6590|6609|6737|7376|7498|9021|9052|9314|9528	FRY|TRIB1|CDKN2C|CDKN2D|WFDC2|CPEB2|CST6|CD55|HBEGF|DUSP2|DUSP4|FBLN1|LATS2|CRB2|BIRC3|ELFN1|PER1|PMEPA1|PSMB10|PTK6|TRIB3|PTPRJ|SLPI|SMPD1|TRIM21|NR1H2|XDH|SOCS3|GPRC5A|KLF4|TMEM59	FRY(1.61)| TRIB1(-2.30)| CDKN2C(1.16)| CDKN2D(0.75)| WFDC2(3.86)| CPEB2(2.14)| CST6(0.86)| CD55(1.27)| HBEGF(0.57)| DUSP2(-0.50)| DUSP4(1.11)| FBLN1(1.12)| LATS2(1.06)| CRB2(1.46)| BIRC3(1.34)| ELFN1(-1.15)| PER1(-1.13)| PMEPA1(3.42)| PSMB10(1.36)| PTK6(1.43)| TRIB3(-0.76)| PTPRJ(0.61)| SLPI(3.03)| SMPD1(1.84)| TRIM21(0.51)| NR1H2(0.53)| XDH(3.21)| SOCS3(0.84)| GPRC5A(2.07)| KLF4(-0.88)| TMEM59(0…	FRY(1.50)| TRIB1(-0.78)| CDKN2C(1.18)| CDKN2D(1.44)| WFDC2(3.40)| CPEB2(0.87)| CST6(4.07)| CD55(1.65)| HBEGF(1.41)| DUSP2(-0.74)| DUSP4(2.67)| FBLN1(2.53)| LATS2(0.72)| CRB2(1.16)| BIRC3(1.59)| ELFN1(-1.10)| PER1(-0.69)| PMEPA1(1.28)| PSMB10(0.89)| PTK6(2.05)| TRIB3(-0.77)| PTPRJ(1.11)| SLPI(5.29)| SMPD1(1.78)| TRIM21(0.52)| NR1H2(0.84)| XDH(3.01)| SOCS3(2.93)| GPRC5A(1.55)| KLF4(-3.07)| TMEM59(0…
GO_REGULATION_OF_RESPONSE_TO_STRESS	34	1468	2.26712e-21	2.64657e-19	1032|10622|114771|117157|131870|1508|1604|1755|1839|22925|23189|28996|330|3434|3965|4281|4907|5187|55366|55603|55647|5699|5831|7015|7148|7178|7376|7498|83666|837|9021|9173|9314|9788	CDKN2D|POLR3G|PGLYRP3|SH2D1B|NUDT16|CTSB|CD55|DMBT1|HBEGF|PLA2R1|KANK1|HIPK2|BIRC3|IFIT1|LGALS9|MID1|NT5E|PER1|LGR4|FAM46A|RAB20|PSMB10|PYCR1|TERT|TNXB|TPT1|NR1H2|XDH|PARP9|CASP4|SOCS3|IL1RL1|KLF4|MTSS1	CDKN2D(0.75)| POLR3G(-0.72)| PGLYRP3(3.23)| SH2D1B(2.93)| NUDT16(-0.59)| CTSB(0.58)| CD55(1.27)| DMBT1(4.34)| HBEGF(0.57)| PLA2R1(1.48)| KANK1(-0.59)| HIPK2(-0.72)| BIRC3(1.34)| IFIT1(1.18)| LGALS9(1.99)| MID1(-1.66)| NT5E(1.02)| PER1(-1.13)| LGR4(-0.73)| FAM46A(-0.69)| RAB20(0.57)| PSMB10(1.36)| PYCR1(-0.58)| TERT(-1.19)| TNXB(1.04)| TPT1(0.75)| NR1H2(0.53)| XDH(3.21)| PARP9(0.68)| CASP4(1.80)| …	CDKN2D(1.44)| POLR3G(-0.67)| PGLYRP3(2.53)| SH2D1B(3.19)| NUDT16(-0.72)| CTSB(1.44)| CD55(1.65)| DMBT1(3.50)| HBEGF(1.41)| PLA2R1(1.62)| KANK1(-2.94)| HIPK2(-6.95)| BIRC3(1.59)| IFIT1(2.67)| LGALS9(1.73)| MID1(-5.10)| NT5E(1.56)| PER1(-0.69)| LGR4(-4.02)| FAM46A(-1.18)| RAB20(0.59)| PSMB10(0.89)| PYCR1(-0.91)| TERT(-4.29)| TNXB(3.49)| TPT1(0.51)| NR1H2(0.84)| XDH(3.01)| PARP9(1.85)| CASP4(1.13)| …
GO_POSITIVE_REGULATION_OF_CELL_COMMUNICATION	35	1532	5.69262e-21	6.47499e-19	10045|10098|116844|139285|1437|1839|22925|23189|23499|25874|286204|28996|330|3814|3927|3965|4281|441478|53832|55107|55366|5699|5753|5795|6275|64115|6934|7015|7039|7498|84941|8660|8874|9021|9722	SH2D3A|TSPAN5|LRG1|AMER1|CSF2|HBEGF|PLA2R1|KANK1|MACF1|MPC2|CRB2|HIPK2|BIRC3|KISS1|LASP1|LGALS9|MID1|NRARP|IL20RA|ANO1|LGR4|PSMB10|PTK6|PTPRJ|S100A4|VSIR|TCF7L2|TERT|TGFA|XDH|HSH2D|IRS2|ARHGEF7|SOCS3|NOS1AP	SH2D3A(0.92)| TSPAN5(-1.67)| LRG1(2.28)| AMER1(-0.57)| CSF2(3.07)| HBEGF(0.57)| PLA2R1(1.48)| KANK1(-0.59)| MACF1(1.50)| MPC2(-0.61)| CRB2(1.46)| HIPK2(-0.72)| BIRC3(1.34)| KISS1(2.37)| LASP1(0.53)| LGALS9(1.99)| MID1(-1.66)| NRARP(-0.81)| IL20RA(3.50)| ANO1(1.16)| LGR4(-0.73)| PSMB10(1.36)| PTK6(1.43)| PTPRJ(0.61)| S100A4(2.38)| VSIR(1.66)| TCF7L2(-1.61)| TERT(-1.19)| TGFA(0.62)| XDH(3.21)| HSH2…	SH2D3A(1.17)| TSPAN5(-1.55)| LRG1(0.70)| AMER1(-1.15)| CSF2(3.42)| HBEGF(1.41)| PLA2R1(1.62)| KANK1(-2.94)| MACF1(0.51)| MPC2(-0.86)| CRB2(1.16)| HIPK2(-6.95)| BIRC3(1.59)| KISS1(2.13)| LASP1(0.89)| LGALS9(1.73)| MID1(-5.10)| NRARP(-2.60)| IL20RA(1.35)| ANO1(2.67)| LGR4(-4.02)| PSMB10(0.89)| PTK6(2.05)| PTPRJ(1.11)| S100A4(4.50)| VSIR(2.22)| TCF7L2(-1.29)| TERT(-4.29)| TGFA(0.95)| XDH(3.01)| HSH2…
GO_POSITIVE_REGULATION_OF_MOLECULAR_FUNCTION	35	1791	1.11688e-20	1.23862e-18	10045|1437|1839|1946|1969|2192|22898|22924|23255|256987|259173|26084|28996|347735|3965|5292|55785|5699|57568|57761|6004|6385|6737|685|6934|7015|7039|7376|7498|8412|8660|8874|90627|9314|9722	SH2D3A|CSF2|HBEGF|EFNA5|EPHA2|FBLN1|DENND3|MAPRE3|MTCL1|SERINC5|ALS2CL|ARHGEF26|HIPK2|SERINC2|LGALS9|PIM1|FGD6|PSMB10|SIPA1L2|TRIB3|RGS16|SDC4|TRIM21|BTC|TCF7L2|TERT|TGFA|NR1H2|XDH|BCAR3|IRS2|ARHGEF7|STARD13|KLF4|NOS1AP	SH2D3A(0.92)| CSF2(3.07)| HBEGF(0.57)| EFNA5(1.66)| EPHA2(1.32)| FBLN1(1.12)| DENND3(1.27)| MAPRE3(1.36)| MTCL1(-0.61)| SERINC5(0.68)| ALS2CL(1.54)| ARHGEF26(-0.82)| HIPK2(-0.72)| SERINC2(0.73)| LGALS9(1.99)| PIM1(0.69)| FGD6(0.77)| PSMB10(1.36)| SIPA1L2(-0.60)| TRIB3(-0.76)| RGS16(-0.74)| SDC4(0.65)| TRIM21(0.51)| BTC(1.26)| TCF7L2(-1.61)| TERT(-1.19)| TGFA(0.62)| NR1H2(0.53)| XDH(3.21)| BCAR3(0…	SH2D3A(1.17)| CSF2(3.42)| HBEGF(1.41)| EFNA5(1.06)| EPHA2(0.88)| FBLN1(2.53)| DENND3(1.12)| MAPRE3(0.77)| MTCL1(-5.74)| SERINC5(1.70)| ALS2CL(2.64)| ARHGEF26(-1.14)| HIPK2(-6.95)| SERINC2(1.61)| LGALS9(1.73)| PIM1(1.82)| FGD6(0.79)| PSMB10(0.89)| SIPA1L2(-2.99)| TRIB3(-0.77)| RGS16(-2.04)| SDC4(1.14)| TRIM21(0.52)| BTC(1.21)| TCF7L2(-1.29)| TERT(-4.29)| TGFA(0.95)| NR1H2(0.84)| XDH(3.01)| BCAR3(1…
GO_CELLULAR_CATABOLIC_PROCESS	26	1322	1.55678e-20	1.62119e-18	10846|11001|131870|139285|1508|152926|1806|221|22898|22978|23464|26091|2992|4051|4129|4595|4907|54894|5699|64129|66002|6609|7498|84706|8942|978	PDE10A|SLC27A2|NUDT16|AMER1|CTSB|PPM1K|DPYD|ALDH3B1|DENND3|NT5C2|GCAT|HERC4|GYG1|CYP4F3|MAOB|MUTYH|NT5E|RNF43|PSMB10|TINAGL1|CYP4F12|SMPD1|XDH|GPT2|KYNU|CDA	PDE10A(-1.38)| SLC27A2(1.19)| NUDT16(-0.59)| AMER1(-0.57)| CTSB(0.58)| PPM1K(0.63)| DPYD(2.03)| ALDH3B1(0.96)| DENND3(1.27)| NT5C2(0.53)| GCAT(-1.71)| HERC4(1.42)| GYG1(0.80)| CYP4F3(3.14)| MAOB(-2.55)| MUTYH(-0.87)| NT5E(1.02)| RNF43(-2.43)| PSMB10(1.36)| TINAGL1(1.86)| CYP4F12(3.07)| SMPD1(1.84)| XDH(3.21)| GPT2(-0.82)| KYNU(2.84)| CDA(1.70)	PDE10A(-2.24)| SLC27A2(0.91)| NUDT16(-0.72)| AMER1(-1.15)| CTSB(1.44)| PPM1K(1.78)| DPYD(1.56)| ALDH3B1(2.68)| DENND3(1.12)| NT5C2(0.78)| GCAT(-0.72)| HERC4(0.79)| GYG1(0.51)| CYP4F3(5.27)| MAOB(-3.08)| MUTYH(-0.86)| NT5E(1.56)| RNF43(-1.80)| PSMB10(0.89)| TINAGL1(0.93)| CYP4F12(5.04)| SMPD1(1.78)| XDH(3.01)| GPT2(-0.95)| KYNU(2.64)| CDA(3.93)
GO_CELLULAR_LIPID_METABOLIC_PROCESS	26	913	1.55678e-20	1.62119e-18	10826|11001|1839|201164|220|221|256987|26027|3248|347735|4051|4597|5066|6385|6484|66002|6609|685|6916|7148|7376|83401|8660|8821|9107|9536	FAXDC2|SLC27A2|HBEGF|PLD6|ALDH1A3|ALDH3B1|SERINC5|ACOT11|HPGD|SERINC2|CYP4F3|MVD|PAM|SDC4|ST3GAL4|CYP4F12|SMPD1|BTC|TBXAS1|TNXB|NR1H2|ELOVL3|IRS2|INPP4B|MTMR6|PTGES	FAXDC2(1.28)| SLC27A2(1.19)| HBEGF(0.57)| PLD6(-0.51)| ALDH1A3(1.42)| ALDH3B1(0.96)| SERINC5(0.68)| ACOT11(0.71)| HPGD(2.28)| SERINC2(0.73)| CYP4F3(3.14)| MVD(-1.17)| PAM(-1.28)| SDC4(0.65)| ST3GAL4(0.70)| CYP4F12(3.07)| SMPD1(1.84)| BTC(1.26)| TBXAS1(-1.35)| TNXB(1.04)| NR1H2(0.53)| ELOVL3(0.61)| IRS2(1.87)| INPP4B(2.20)| MTMR6(0.61)| PTGES(2.69)	FAXDC2(2.44)| SLC27A2(0.91)| HBEGF(1.41)| PLD6(-1.73)| ALDH1A3(2.96)| ALDH3B1(2.68)| SERINC5(1.70)| ACOT11(1.21)| HPGD(2.70)| SERINC2(1.61)| CYP4F3(5.27)| MVD(-0.65)| PAM(-1.74)| SDC4(1.14)| ST3GAL4(1.06)| CYP4F12(5.04)| SMPD1(1.78)| BTC(1.21)| TBXAS1(-9.42)| TNXB(3.49)| NR1H2(0.84)| ELOVL3(2.07)| IRS2(2.01)| INPP4B(1.29)| MTMR6(1.22)| PTGES(4.54)
GO_IMMUNE_RESPONSE	28	1100	1.57149e-20	1.62119e-18	10622|114771|117157|1437|1604|1755|201294|256987|2624|284021|3434|3437|3557|3868|3965|4281|4938|4940|55359|55366|5699|5753|64129|6590|6737|837|8942|9173	POLR3G|PGLYRP3|SH2D1B|CSF2|CD55|DMBT1|UNC13D|SERINC5|GATA2|MILR1|IFIT1|IFIT3|IL1RN|KRT16|LGALS9|MID1|OAS1|OAS3|STYK1|LGR4|PSMB10|PTK6|TINAGL1|SLPI|TRIM21|CASP4|KYNU|IL1RL1	POLR3G(-0.72)| PGLYRP3(3.23)| SH2D1B(2.93)| CSF2(3.07)| CD55(1.27)| DMBT1(4.34)| UNC13D(1.09)| SERINC5(0.68)| GATA2(0.55)| MILR1(1.85)| IFIT1(1.18)| IFIT3(1.28)| IL1RN(1.80)| KRT16(2.44)| LGALS9(1.99)| MID1(-1.66)| OAS1(4.04)| OAS3(0.56)| STYK1(0.66)| LGR4(-0.73)| PSMB10(1.36)| PTK6(1.43)| TINAGL1(1.86)| SLPI(3.03)| TRIM21(0.51)| CASP4(1.80)| KYNU(2.84)| IL1RL1(2.13)	POLR3G(-0.67)| PGLYRP3(2.53)| SH2D1B(3.19)| CSF2(3.42)| CD55(1.65)| DMBT1(3.50)| UNC13D(2.01)| SERINC5(1.70)| GATA2(2.65)| MILR1(3.90)| IFIT1(2.67)| IFIT3(2.00)| IL1RN(1.78)| KRT16(2.59)| LGALS9(1.73)| MID1(-5.10)| OAS1(2.53)| OAS3(2.44)| STYK1(0.99)| LGR4(-4.02)| PSMB10(0.89)| PTK6(2.05)| TINAGL1(0.93)| SLPI(5.29)| TRIM21(0.52)| CASP4(1.13)| KYNU(2.64)| IL1RL1(2.67)
GO_MULTI_ORGANISM_REPRODUCTIVE_PROCESS	23	891	1.61345e-20	1.62665e-18	10007|10406|117144|1508|152015|1525|1829|201164|2192|23764|26091|2683|3248|330|3675|3965|4316|4867|5066|55366|5990|780|8204	GNPDA1|WFDC2|CATSPER1|CTSB|ROPN1B|CXADR|DSG2|PLD6|FBLN1|MAFF|HERC4|B4GALT1|HPGD|BIRC3|ITGA3|LGALS9|MMP7|NPHP1|PAM|LGR4|RFX2|DDR1|NRIP1	GNPDA1(-0.73)| WFDC2(3.86)| CATSPER1(1.02)| CTSB(0.58)| ROPN1B(1.88)| CXADR(1.12)| DSG2(1.25)| PLD6(-0.51)| FBLN1(1.12)| MAFF(0.74)| HERC4(1.42)| B4GALT1(0.57)| HPGD(2.28)| BIRC3(1.34)| ITGA3(1.20)| LGALS9(1.99)| MMP7(-2.51)| NPHP1(-0.98)| PAM(-1.28)| LGR4(-0.73)| RFX2(-0.66)| DDR1(0.64)| NRIP1(1.02)	GNPDA1(-1.00)| WFDC2(3.40)| CATSPER1(1.16)| CTSB(1.44)| ROPN1B(2.02)| CXADR(1.10)| DSG2(0.69)| PLD6(-1.73)| FBLN1(2.53)| MAFF(0.73)| HERC4(0.79)| B4GALT1(1.33)| HPGD(2.70)| BIRC3(1.59)| ITGA3(1.05)| LGALS9(1.73)| MMP7(-5.91)| NPHP1(-1.17)| PAM(-1.74)| LGR4(-4.02)| RFX2(-0.72)| DDR1(1.02)| NRIP1(1.07)
GO_RESPONSE_TO_ORGANIC_CYCLIC_COMPOUND	27	917	1.67044e-20	1.64668e-18	1032|11240|117144|1244|1508|1829|2770|3434|3557|3727|4129|5066|5187|5292|56937|5972|6402|6609|6940|7015|7376|8204|8581|8942|9021|9314|9536	CDKN2D|PADI2|CATSPER1|ABCC2|CTSB|DSG2|GNAI1|IFIT1|IL1RN|JUND|MAOB|PAM|PER1|PIM1|PMEPA1|REN|SELL|SMPD1|ZNF354A|TERT|NR1H2|NRIP1|LY6D|KYNU|SOCS3|KLF4|PTGES	CDKN2D(0.75)| PADI2(0.82)| CATSPER1(1.02)| ABCC2(-0.74)| CTSB(0.58)| DSG2(1.25)| GNAI1(-1.88)| IFIT1(1.18)| IL1RN(1.80)| JUND(-0.56)| MAOB(-2.55)| PAM(-1.28)| PER1(-1.13)| PIM1(0.69)| PMEPA1(3.42)| REN(2.91)| SELL(1.21)| SMPD1(1.84)| ZNF354A(-0.64)| TERT(-1.19)| NR1H2(0.53)| NRIP1(1.02)| LY6D(2.05)| KYNU(2.84)| SOCS3(0.84)| KLF4(-0.88)| PTGES(2.69)	CDKN2D(1.44)| PADI2(4.44)| CATSPER1(1.16)| ABCC2(-2.78)| CTSB(1.44)| DSG2(0.69)| GNAI1(-4.23)| IFIT1(2.67)| IL1RN(1.78)| JUND(-1.34)| MAOB(-3.08)| PAM(-1.74)| PER1(-0.69)| PIM1(1.82)| PMEPA1(1.28)| REN(6.27)| SELL(3.92)| SMPD1(1.78)| ZNF354A(-0.58)| TERT(-4.29)| NR1H2(0.84)| NRIP1(1.07)| LY6D(5.51)| KYNU(2.64)| SOCS3(2.93)| KLF4(-3.07)| PTGES(4.54)
GO_EMBRYO_DEVELOPMENT	31	894	1.75196e-20	1.6895e-18	10371|113026|1437|1844|1846|1969|201164|220|23764|2624|26524|286204|28996|3198|3398|3675|3914|441478|4643|5046|5362|55036|56243|6385|7358|7477|80312|860|9021|9314|9496	SEMA3A|PLCD3|CSF2|DUSP2|DUSP4|EPHA2|PLD6|ALDH1A3|MAFF|GATA2|LATS2|CRB2|HIPK2|HOXA1|ID2|ITGA3|LAMB3|NRARP|MYO1E|PCSK6|PLXNA2|CCDC40|KIAA1217|SDC4|UGDH|WNT7B|TET1|RUNX2|SOCS3|KLF4|TBX4	SEMA3A(1.47)| PLCD3(0.63)| CSF2(3.07)| DUSP2(-0.50)| DUSP4(1.11)| EPHA2(1.32)| PLD6(-0.51)| ALDH1A3(1.42)| MAFF(0.74)| GATA2(0.55)| LATS2(1.06)| CRB2(1.46)| HIPK2(-0.72)| HOXA1(0.53)| ID2(-0.98)| ITGA3(1.20)| LAMB3(1.60)| NRARP(-0.81)| MYO1E(1.00)| PCSK6(0.60)| PLXNA2(1.61)| CCDC40(-1.21)| KIAA1217(0.68)| SDC4(0.65)| UGDH(-0.55)| WNT7B(1.56)| TET1(-0.61)| RUNX2(5.04)| SOCS3(0.84)| KLF4(-0.88)| TB…	SEMA3A(0.87)| PLCD3(0.79)| CSF2(3.42)| DUSP2(-0.74)| DUSP4(2.67)| EPHA2(0.88)| PLD6(-1.73)| ALDH1A3(2.96)| MAFF(0.73)| GATA2(2.65)| LATS2(0.72)| CRB2(1.16)| HIPK2(-6.95)| HOXA1(1.17)| ID2(-5.69)| ITGA3(1.05)| LAMB3(1.08)| NRARP(-2.60)| MYO1E(0.61)| PCSK6(1.07)| PLXNA2(0.78)| CCDC40(-2.85)| KIAA1217(0.84)| SDC4(1.14)| UGDH(-1.63)| WNT7B(1.50)| TET1(-2.06)| RUNX2(3.51)| SOCS3(2.93)| KLF4(-3.07)| TB…
GO_CYTOSKELETON_ORGANIZATION	26	838	4.82173e-20	4.45608e-18	10129|1525|22998|23177|23255|23363|23639|25777|29899|30011|330|342184|3814|3860|3868|4281|4867|50861|55036|55785|57180|6624|7114|7148|8476|9788	FRY|CXADR|LIMCH1|CEP68|MTCL1|OBSL1|LRRC6|SUN2|GPSM2|SH3KBP1|BIRC3|FMN1|KISS1|KRT13|KRT16|MID1|NPHP1|STMN3|CCDC40|FGD6|ACTR3B|FSCN1|TMSB4X|TNXB|CDC42BPA|MTSS1	FRY(1.61)| CXADR(1.12)| LIMCH1(1.09)| CEP68(-0.73)| MTCL1(-0.61)| OBSL1(-1.00)| LRRC6(-0.88)| SUN2(0.82)| GPSM2(0.55)| SH3KBP1(1.21)| BIRC3(1.34)| FMN1(2.63)| KISS1(2.37)| KRT13(2.06)| KRT16(2.44)| MID1(-1.66)| NPHP1(-0.98)| STMN3(1.66)| CCDC40(-1.21)| FGD6(0.77)| ACTR3B(-0.55)| FSCN1(-0.53)| TMSB4X(0.63)| TNXB(1.04)| CDC42BPA(0.92)| MTSS1(-0.62)	FRY(1.50)| CXADR(1.10)| LIMCH1(0.90)| CEP68(-1.39)| MTCL1(-5.74)| OBSL1(-3.07)| LRRC6(-2.69)| SUN2(0.81)| GPSM2(0.62)| SH3KBP1(0.58)| BIRC3(1.59)| FMN1(1.54)| KISS1(2.13)| KRT13(2.41)| KRT16(2.59)| MID1(-5.10)| NPHP1(-1.17)| STMN3(1.06)| CCDC40(-2.85)| FGD6(0.79)| ACTR3B(-0.67)| FSCN1(-2.07)| TMSB4X(1.33)| TNXB(3.49)| CDC42BPA(2.01)| MTSS1(-4.74)
GO_RESPONSE_TO_BIOTIC_STIMULUS	26	886	4.82173e-20	4.45608e-18	10133|10221|10622|114771|129607|1437|1525|1755|201294|256987|3434|3437|3727|3965|4129|4938|4940|4953|51316|55509|5972|6590|7178|9021|9536|9788	OPTN|TRIB1|POLR3G|PGLYRP3|CMPK2|CSF2|CXADR|DMBT1|UNC13D|SERINC5|IFIT1|IFIT3|JUND|LGALS9|MAOB|OAS1|OAS3|ODC1|PLAC8|BATF3|REN|SLPI|TPT1|SOCS3|PTGES|MTSS1	OPTN(0.87)| TRIB1(-2.30)| POLR3G(-0.72)| PGLYRP3(3.23)| CMPK2(1.74)| CSF2(3.07)| CXADR(1.12)| DMBT1(4.34)| UNC13D(1.09)| SERINC5(0.68)| IFIT1(1.18)| IFIT3(1.28)| JUND(-0.56)| LGALS9(1.99)| MAOB(-2.55)| OAS1(4.04)| OAS3(0.56)| ODC1(-0.64)| PLAC8(2.33)| BATF3(-0.96)| REN(2.91)| SLPI(3.03)| TPT1(0.75)| SOCS3(0.84)| PTGES(2.69)| MTSS1(-0.62)	OPTN(1.35)| TRIB1(-0.78)| POLR3G(-0.67)| PGLYRP3(2.53)| CMPK2(3.84)| CSF2(3.42)| CXADR(1.10)| DMBT1(3.50)| UNC13D(2.01)| SERINC5(1.70)| IFIT1(2.67)| IFIT3(2.00)| JUND(-1.34)| LGALS9(1.73)| MAOB(-3.08)| OAS1(2.53)| OAS3(2.44)| ODC1(-0.93)| PLAC8(4.36)| BATF3(-2.45)| REN(6.27)| SLPI(5.29)| TPT1(0.51)| SOCS3(2.93)| PTGES(4.54)| MTSS1(-4.74)
GO_POSITIVE_REGULATION_OF_CATALYTIC_ACTIVITY	32	1518	5.31117e-20	4.80824e-18	10045|1437|1839|1946|1969|2192|22898|22924|23255|256987|259173|26084|347735|3965|5292|55785|5699|57568|57761|6004|6385|685|7015|7039|7376|7498|8412|8660|8874|90627|9314|9722	SH2D3A|CSF2|HBEGF|EFNA5|EPHA2|FBLN1|DENND3|MAPRE3|MTCL1|SERINC5|ALS2CL|ARHGEF26|SERINC2|LGALS9|PIM1|FGD6|PSMB10|SIPA1L2|TRIB3|RGS16|SDC4|BTC|TERT|TGFA|NR1H2|XDH|BCAR3|IRS2|ARHGEF7|STARD13|KLF4|NOS1AP	SH2D3A(0.92)| CSF2(3.07)| HBEGF(0.57)| EFNA5(1.66)| EPHA2(1.32)| FBLN1(1.12)| DENND3(1.27)| MAPRE3(1.36)| MTCL1(-0.61)| SERINC5(0.68)| ALS2CL(1.54)| ARHGEF26(-0.82)| SERINC2(0.73)| LGALS9(1.99)| PIM1(0.69)| FGD6(0.77)| PSMB10(1.36)| SIPA1L2(-0.60)| TRIB3(-0.76)| RGS16(-0.74)| SDC4(0.65)| BTC(1.26)| TERT(-1.19)| TGFA(0.62)| NR1H2(0.53)| XDH(3.21)| BCAR3(0.98)| IRS2(1.87)| ARHGEF7(0.69)| STARD13(2.…	SH2D3A(1.17)| CSF2(3.42)| HBEGF(1.41)| EFNA5(1.06)| EPHA2(0.88)| FBLN1(2.53)| DENND3(1.12)| MAPRE3(0.77)| MTCL1(-5.74)| SERINC5(1.70)| ALS2CL(2.64)| ARHGEF26(-1.14)| SERINC2(1.61)| LGALS9(1.73)| PIM1(1.82)| FGD6(0.79)| PSMB10(0.89)| SIPA1L2(-2.99)| TRIB3(-0.77)| RGS16(-2.04)| SDC4(1.14)| BTC(1.21)| TERT(-4.29)| TGFA(0.95)| NR1H2(0.84)| XDH(3.01)| BCAR3(1.81)| IRS2(2.01)| ARHGEF7(0.83)| STARD13(3.…
GO_REGULATION_OF_TRANSPORT	33	1804	6.51454e-20	5.7797e-18	117144|150696|1946|201294|2192|22925|23189|23255|25874|2624|2683|3814|3965|4129|5066|5187|55107|55366|57761|5972|634|6385|64285|6934|7376|784|79628|84958|8660|8874|9173|94121|9722	CATSPER1|PROM2|EFNA5|UNC13D|FBLN1|PLA2R1|KANK1|MTCL1|MPC2|GATA2|B4GALT1|KISS1|LGALS9|MAOB|PAM|PER1|ANO1|LGR4|TRIB3|REN|CEACAM1|SDC4|RHBDF1|TCF7L2|NR1H2|CACNB3|SH3TC2|SYTL1|IRS2|ARHGEF7|IL1RL1|SYTL4|NOS1AP	CATSPER1(1.02)| PROM2(1.26)| EFNA5(1.66)| UNC13D(1.09)| FBLN1(1.12)| PLA2R1(1.48)| KANK1(-0.59)| MTCL1(-0.61)| MPC2(-0.61)| GATA2(0.55)| B4GALT1(0.57)| KISS1(2.37)| LGALS9(1.99)| MAOB(-2.55)| PAM(-1.28)| PER1(-1.13)| ANO1(1.16)| LGR4(-0.73)| TRIB3(-0.76)| REN(2.91)| CEACAM1(2.54)| SDC4(0.65)| RHBDF1(0.57)| TCF7L2(-1.61)| NR1H2(0.53)| CACNB3(0.63)| SH3TC2(3.77)| SYTL1(0.84)| IRS2(1.87)| ARHGEF7(0.…	CATSPER1(1.16)| PROM2(1.00)| EFNA5(1.06)| UNC13D(2.01)| FBLN1(2.53)| PLA2R1(1.62)| KANK1(-2.94)| MTCL1(-5.74)| MPC2(-0.86)| GATA2(2.65)| B4GALT1(1.33)| KISS1(2.13)| LGALS9(1.73)| MAOB(-3.08)| PAM(-1.74)| PER1(-0.69)| ANO1(2.67)| LGR4(-4.02)| TRIB3(-0.77)| REN(6.27)| CEACAM1(1.41)| SDC4(1.14)| RHBDF1(0.59)| TCF7L2(-1.29)| NR1H2(0.84)| CACNB3(0.58)| SH3TC2(2.28)| SYTL1(0.87)| IRS2(2.01)| ARHGEF7(0.…
GO_DEFENSE_RESPONSE	29	1231	8.00297e-20	6.96102e-18	10133|10622|114771|117157|143|1525|1604|1755|201294|256987|2683|3434|3437|3557|3868|3965|4281|4938|4940|51316|55359|55366|5753|6590|6737|837|8942|9536|9788	OPTN|POLR3G|PGLYRP3|SH2D1B|PARP4|CXADR|CD55|DMBT1|UNC13D|SERINC5|B4GALT1|IFIT1|IFIT3|IL1RN|KRT16|LGALS9|MID1|OAS1|OAS3|PLAC8|STYK1|LGR4|PTK6|SLPI|TRIM21|CASP4|KYNU|PTGES|MTSS1	OPTN(0.87)| POLR3G(-0.72)| PGLYRP3(3.23)| SH2D1B(2.93)| PARP4(0.63)| CXADR(1.12)| CD55(1.27)| DMBT1(4.34)| UNC13D(1.09)| SERINC5(0.68)| B4GALT1(0.57)| IFIT1(1.18)| IFIT3(1.28)| IL1RN(1.80)| KRT16(2.44)| LGALS9(1.99)| MID1(-1.66)| OAS1(4.04)| OAS3(0.56)| PLAC8(2.33)| STYK1(0.66)| LGR4(-0.73)| PTK6(1.43)| SLPI(3.03)| TRIM21(0.51)| CASP4(1.80)| KYNU(2.84)| PTGES(2.69)| MTSS1(-0.62)	OPTN(1.35)| POLR3G(-0.67)| PGLYRP3(2.53)| SH2D1B(3.19)| PARP4(1.41)| CXADR(1.10)| CD55(1.65)| DMBT1(3.50)| UNC13D(2.01)| SERINC5(1.70)| B4GALT1(1.33)| IFIT1(2.67)| IFIT3(2.00)| IL1RN(1.78)| KRT16(2.59)| LGALS9(1.73)| MID1(-5.10)| OAS1(2.53)| OAS3(2.44)| PLAC8(4.36)| STYK1(0.99)| LGR4(-4.02)| PTK6(2.05)| SLPI(5.29)| TRIM21(0.52)| CASP4(1.13)| KYNU(2.64)| PTGES(4.54)| MTSS1(-4.74)
GO_INTRACELLULAR_SIGNAL_TRANSDUCTION	32	1572	1.09148e-19	9.31119e-18	10045|10123|10124|10221|113026|1437|152015|1839|1846|1969|26027|26524|27111|282974|28996|330|379|3965|51421|55647|5699|5753|57761|685|7029|80176|837|8412|8476|8660|8874|9021	SH2D3A|ARL4C|ARL4A|TRIB1|PLCD3|CSF2|ROPN1B|HBEGF|DUSP4|EPHA2|ACOT11|LATS2|SDCBP2|STK32C|HIPK2|BIRC3|ARL4D|LGALS9|AMOTL2|RAB20|PSMB10|PTK6|TRIB3|BTC|TFDP2|SPSB1|CASP4|BCAR3|CDC42BPA|IRS2|ARHGEF7|SOCS3	SH2D3A(0.92)| ARL4C(3.17)| ARL4A(-1.51)| TRIB1(-2.30)| PLCD3(0.63)| CSF2(3.07)| ROPN1B(1.88)| HBEGF(0.57)| DUSP4(1.11)| EPHA2(1.32)| ACOT11(0.71)| LATS2(1.06)| SDCBP2(2.17)| STK32C(-0.57)| HIPK2(-0.72)| BIRC3(1.34)| ARL4D(2.25)| LGALS9(1.99)| AMOTL2(0.98)| RAB20(0.57)| PSMB10(1.36)| PTK6(1.43)| TRIB3(-0.76)| BTC(1.26)| TFDP2(-0.58)| SPSB1(0.63)| CASP4(1.80)| BCAR3(0.98)| CDC42BPA(0.92)| IRS2(1.87…	SH2D3A(1.17)| ARL4C(3.48)| ARL4A(-1.74)| TRIB1(-0.78)| PLCD3(0.79)| CSF2(3.42)| ROPN1B(2.02)| HBEGF(1.41)| DUSP4(2.67)| EPHA2(0.88)| ACOT11(1.21)| LATS2(0.72)| SDCBP2(1.46)| STK32C(-1.59)| HIPK2(-6.95)| BIRC3(1.59)| ARL4D(1.02)| LGALS9(1.73)| AMOTL2(0.61)| RAB20(0.59)| PSMB10(0.89)| PTK6(2.05)| TRIB3(-0.77)| BTC(1.21)| TFDP2(-1.28)| SPSB1(2.19)| CASP4(1.13)| BCAR3(1.81)| CDC42BPA(2.01)| IRS2(2.01…
GO_CIRCULATORY_SYSTEM_DEVELOPMENT	27	788	1.27642e-19	1.06834e-17	113026|1525|1829|1948|1969|23363|2624|2683|27286|286204|3198|3248|3398|3675|4066|4209|441478|4643|5066|55036|6303|634|6934|7127|7477|9021|9496	PLCD3|CXADR|DSG2|EFNB2|EPHA2|OBSL1|GATA2|B4GALT1|SRPX2|CRB2|HOXA1|HPGD|ID2|ITGA3|LYL1|MEF2D|NRARP|MYO1E|PAM|CCDC40|SAT1|CEACAM1|TCF7L2|TNFAIP2|WNT7B|SOCS3|TBX4	PLCD3(0.63)| CXADR(1.12)| DSG2(1.25)| EFNB2(0.79)| EPHA2(1.32)| OBSL1(-1.00)| GATA2(0.55)| B4GALT1(0.57)| SRPX2(1.34)| CRB2(1.46)| HOXA1(0.53)| HPGD(2.28)| ID2(-0.98)| ITGA3(1.20)| LYL1(3.19)| MEF2D(0.71)| NRARP(-0.81)| MYO1E(1.00)| PAM(-1.28)| CCDC40(-1.21)| SAT1(-1.11)| CEACAM1(2.54)| TCF7L2(-1.61)| TNFAIP2(0.83)| WNT7B(1.56)| SOCS3(0.84)| TBX4(-4.01)	PLCD3(0.79)| CXADR(1.10)| DSG2(0.69)| EFNB2(1.76)| EPHA2(0.88)| OBSL1(-3.07)| GATA2(2.65)| B4GALT1(1.33)| SRPX2(2.51)| CRB2(1.16)| HOXA1(1.17)| HPGD(2.70)| ID2(-5.69)| ITGA3(1.05)| LYL1(1.99)| MEF2D(0.69)| NRARP(-2.60)| MYO1E(0.61)| PAM(-1.74)| CCDC40(-2.85)| SAT1(-0.92)| CEACAM1(1.41)| TCF7L2(-1.29)| TNFAIP2(1.61)| WNT7B(1.50)| SOCS3(2.93)| TBX4(-3.90)
GO_REGULATION_OF_CELLULAR_LOCALIZATION	29	1277	1.86207e-19	1.52966e-17	1946|1969|201294|2192|23189|23255|25874|2683|3675|3814|3965|4129|5066|55107|55366|5972|634|6385|64285|6934|7015|7376|79628|84958|8660|8874|9173|94121|9528	EFNA5|EPHA2|UNC13D|FBLN1|KANK1|MTCL1|MPC2|B4GALT1|ITGA3|KISS1|LGALS9|MAOB|PAM|ANO1|LGR4|REN|CEACAM1|SDC4|RHBDF1|TCF7L2|TERT|NR1H2|SH3TC2|SYTL1|IRS2|ARHGEF7|IL1RL1|SYTL4|TMEM59	EFNA5(1.66)| EPHA2(1.32)| UNC13D(1.09)| FBLN1(1.12)| KANK1(-0.59)| MTCL1(-0.61)| MPC2(-0.61)| B4GALT1(0.57)| ITGA3(1.20)| KISS1(2.37)| LGALS9(1.99)| MAOB(-2.55)| PAM(-1.28)| ANO1(1.16)| LGR4(-0.73)| REN(2.91)| CEACAM1(2.54)| SDC4(0.65)| RHBDF1(0.57)| TCF7L2(-1.61)| TERT(-1.19)| NR1H2(0.53)| SH3TC2(3.77)| SYTL1(0.84)| IRS2(1.87)| ARHGEF7(0.69)| IL1RL1(2.13)| SYTL4(0.53)| TMEM59(0.71)	EFNA5(1.06)| EPHA2(0.88)| UNC13D(2.01)| FBLN1(2.53)| KANK1(-2.94)| MTCL1(-5.74)| MPC2(-0.86)| B4GALT1(1.33)| ITGA3(1.05)| KISS1(2.13)| LGALS9(1.73)| MAOB(-3.08)| PAM(-1.74)| ANO1(2.67)| LGR4(-4.02)| REN(6.27)| CEACAM1(1.41)| SDC4(1.14)| RHBDF1(0.59)| TCF7L2(-1.29)| TERT(-4.29)| NR1H2(0.84)| SH3TC2(2.28)| SYTL1(0.87)| IRS2(2.01)| ARHGEF7(0.83)| IL1RL1(2.67)| SYTL4(1.85)| TMEM59(0.53)
GO_POSITIVE_REGULATION_OF_MULTICELLULAR_ORGANISMAL_PROCESS	32	1395	2.19721e-19	1.77215e-17	10221|10371|10443|10622|116844|1437|1839|1946|1948|23363|23499|2624|2683|27286|286204|28996|3398|347902|3675|3727|3814|3965|55366|5753|6934|7015|7376|7477|79006|860|9173|9722	TRIB1|SEMA3A|N4BP2L2|POLR3G|LRG1|CSF2|HBEGF|EFNA5|EFNB2|OBSL1|MACF1|GATA2|B4GALT1|SRPX2|CRB2|HIPK2|ID2|AMIGO2|ITGA3|JUND|KISS1|LGALS9|LGR4|PTK6|TCF7L2|TERT|NR1H2|WNT7B|METRN|RUNX2|IL1RL1|NOS1AP	TRIB1(-2.30)| SEMA3A(1.47)| N4BP2L2(0.77)| POLR3G(-0.72)| LRG1(2.28)| CSF2(3.07)| HBEGF(0.57)| EFNA5(1.66)| EFNB2(0.79)| OBSL1(-1.00)| MACF1(1.50)| GATA2(0.55)| B4GALT1(0.57)| SRPX2(1.34)| CRB2(1.46)| HIPK2(-0.72)| ID2(-0.98)| AMIGO2(0.53)| ITGA3(1.20)| JUND(-0.56)| KISS1(2.37)| LGALS9(1.99)| LGR4(-0.73)| PTK6(1.43)| TCF7L2(-1.61)| TERT(-1.19)| NR1H2(0.53)| WNT7B(1.56)| METRN(-0.53)| RUNX2(5.04)|…	TRIB1(-0.78)| SEMA3A(0.87)| N4BP2L2(0.70)| POLR3G(-0.67)| LRG1(0.70)| CSF2(3.42)| HBEGF(1.41)| EFNA5(1.06)| EFNB2(1.76)| OBSL1(-3.07)| MACF1(0.51)| GATA2(2.65)| B4GALT1(1.33)| SRPX2(2.51)| CRB2(1.16)| HIPK2(-6.95)| ID2(-5.69)| AMIGO2(2.24)| ITGA3(1.05)| JUND(-1.34)| KISS1(2.13)| LGALS9(1.73)| LGR4(-4.02)| PTK6(2.05)| TCF7L2(-1.29)| TERT(-4.29)| NR1H2(0.84)| WNT7B(1.50)| METRN(-0.92)| RUNX2(3.51)|…
GO_REGULATION_OF_MULTICELLULAR_ORGANISMAL_DEVELOPMENT	35	1672	2.56316e-19	2.03039e-17	10221|10371|10443|114771|116844|1946|1948|1969|23105|23189|23363|23499|23764|2624|2683|27286|286204|28996|3398|347902|3557|3675|3965|4212|441478|5362|55366|5699|5753|6934|7498|79006|860|90627|9314	TRIB1|SEMA3A|N4BP2L2|PGLYRP3|LRG1|EFNA5|EFNB2|EPHA2|FSTL4|KANK1|OBSL1|MACF1|MAFF|GATA2|B4GALT1|SRPX2|CRB2|HIPK2|ID2|AMIGO2|IL1RN|ITGA3|LGALS9|MEIS2|NRARP|PLXNA2|LGR4|PSMB10|PTK6|TCF7L2|XDH|METRN|RUNX2|STARD13|KLF4	TRIB1(-2.30)| SEMA3A(1.47)| N4BP2L2(0.77)| PGLYRP3(3.23)| LRG1(2.28)| EFNA5(1.66)| EFNB2(0.79)| EPHA2(1.32)| FSTL4(-2.01)| KANK1(-0.59)| OBSL1(-1.00)| MACF1(1.50)| MAFF(0.74)| GATA2(0.55)| B4GALT1(0.57)| SRPX2(1.34)| CRB2(1.46)| HIPK2(-0.72)| ID2(-0.98)| AMIGO2(0.53)| IL1RN(1.80)| ITGA3(1.20)| LGALS9(1.99)| MEIS2(0.87)| NRARP(-0.81)| PLXNA2(1.61)| LGR4(-0.73)| PSMB10(1.36)| PTK6(1.43)| TCF7L2(-1.…	TRIB1(-0.78)| SEMA3A(0.87)| N4BP2L2(0.70)| PGLYRP3(2.53)| LRG1(0.70)| EFNA5(1.06)| EFNB2(1.76)| EPHA2(0.88)| FSTL4(-2.23)| KANK1(-2.94)| OBSL1(-3.07)| MACF1(0.51)| MAFF(0.73)| GATA2(2.65)| B4GALT1(1.33)| SRPX2(2.51)| CRB2(1.16)| HIPK2(-6.95)| ID2(-5.69)| AMIGO2(2.24)| IL1RN(1.78)| ITGA3(1.05)| LGALS9(1.73)| MEIS2(1.67)| NRARP(-2.60)| PLXNA2(0.78)| LGR4(-4.02)| PSMB10(0.89)| PTK6(2.05)| TCF7L2(-1.…
GO_ANATOMICAL_STRUCTURE_FORMATION_INVOLVED_IN_MORPHOGENESIS	30	957	2.78772e-19	2.16953e-17	113026|1844|1846|1948|1969|201294|220|23363|23639|26524|2683|27286|286204|28996|3198|342184|3675|3914|441478|5362|55036|5990|6303|634|6385|7052|7127|80312|9314|9496	PLCD3|DUSP2|DUSP4|EFNB2|EPHA2|UNC13D|ALDH1A3|OBSL1|LRRC6|LATS2|B4GALT1|SRPX2|CRB2|HIPK2|HOXA1|FMN1|ITGA3|LAMB3|NRARP|PLXNA2|CCDC40|RFX2|SAT1|CEACAM1|SDC4|TGM2|TNFAIP2|TET1|KLF4|TBX4	PLCD3(0.63)| DUSP2(-0.50)| DUSP4(1.11)| EFNB2(0.79)| EPHA2(1.32)| UNC13D(1.09)| ALDH1A3(1.42)| OBSL1(-1.00)| LRRC6(-0.88)| LATS2(1.06)| B4GALT1(0.57)| SRPX2(1.34)| CRB2(1.46)| HIPK2(-0.72)| HOXA1(0.53)| FMN1(2.63)| ITGA3(1.20)| LAMB3(1.60)| NRARP(-0.81)| PLXNA2(1.61)| CCDC40(-1.21)| RFX2(-0.66)| SAT1(-1.11)| CEACAM1(2.54)| SDC4(0.65)| TGM2(1.05)| TNFAIP2(0.83)| TET1(-0.61)| KLF4(-0.88)| TBX4(-4.0…	PLCD3(0.79)| DUSP2(-0.74)| DUSP4(2.67)| EFNB2(1.76)| EPHA2(0.88)| UNC13D(2.01)| ALDH1A3(2.96)| OBSL1(-3.07)| LRRC6(-2.69)| LATS2(0.72)| B4GALT1(1.33)| SRPX2(2.51)| CRB2(1.16)| HIPK2(-6.95)| HOXA1(1.17)| FMN1(1.54)| ITGA3(1.05)| LAMB3(1.08)| NRARP(-2.60)| PLXNA2(0.78)| CCDC40(-2.85)| RFX2(-0.72)| SAT1(-0.92)| CEACAM1(1.41)| SDC4(1.14)| TGM2(3.14)| TNFAIP2(1.61)| TET1(-2.06)| KLF4(-3.07)| TBX4(-3.9…
GO_RESPONSE_TO_LIPID	27	888	3.29111e-19	2.47447e-17	10221|1032|11240|117144|1244|129607|1437|1829|2624|2770|3557|3727|3860|3965|4129|5066|5292|56937|5753|5972|6590|7376|7477|8204|9021|9314|9536	TRIB1|CDKN2D|PADI2|CATSPER1|ABCC2|CMPK2|CSF2|DSG2|GATA2|GNAI1|IL1RN|JUND|KRT13|LGALS9|MAOB|PAM|PIM1|PMEPA1|PTK6|REN|SLPI|NR1H2|WNT7B|NRIP1|SOCS3|KLF4|PTGES	TRIB1(-2.30)| CDKN2D(0.75)| PADI2(0.82)| CATSPER1(1.02)| ABCC2(-0.74)| CMPK2(1.74)| CSF2(3.07)| DSG2(1.25)| GATA2(0.55)| GNAI1(-1.88)| IL1RN(1.80)| JUND(-0.56)| KRT13(2.06)| LGALS9(1.99)| MAOB(-2.55)| PAM(-1.28)| PIM1(0.69)| PMEPA1(3.42)| PTK6(1.43)| REN(2.91)| SLPI(3.03)| NR1H2(0.53)| WNT7B(1.56)| NRIP1(1.02)| SOCS3(0.84)| KLF4(-0.88)| PTGES(2.69)	TRIB1(-0.78)| CDKN2D(1.44)| PADI2(4.44)| CATSPER1(1.16)| ABCC2(-2.78)| CMPK2(3.84)| CSF2(3.42)| DSG2(0.69)| GATA2(2.65)| GNAI1(-4.23)| IL1RN(1.78)| JUND(-1.34)| KRT13(2.41)| LGALS9(1.73)| MAOB(-3.08)| PAM(-1.74)| PIM1(1.82)| PMEPA1(1.28)| PTK6(2.05)| REN(6.27)| SLPI(5.29)| NR1H2(0.84)| WNT7B(1.50)| NRIP1(1.07)| SOCS3(2.93)| KLF4(-3.07)| PTGES(4.54)
GO_POSITIVE_REGULATION_OF_TRANSCRIPTION_FROM_RNA_POLYMERASE_II_PROMOTER	27	1004	3.29111e-19	2.47447e-17	2120|23109|23764|253461|25833|2624|26298|28996|2963|3398|3727|4005|4209|4212|51316|5187|6666|6934|7015|7022|7029|7376|80312|8204|84441|860|9314	ETV6|DDN|MAFF|ZBTB38|POU2F3|GATA2|EHF|HIPK2|GTF2F2|ID2|JUND|LMO2|MEF2D|MEIS2|PLAC8|PER1|SOX12|TCF7L2|TERT|TFAP2C|TFDP2|NR1H2|TET1|NRIP1|MAML2|RUNX2|KLF4	ETV6(1.24)| DDN(-1.01)| MAFF(0.74)| ZBTB38(0.73)| POU2F3(1.41)| GATA2(0.55)| EHF(2.55)| HIPK2(-0.72)| GTF2F2(1.19)| ID2(-0.98)| JUND(-0.56)| LMO2(1.23)| MEF2D(0.71)| MEIS2(0.87)| PLAC8(2.33)| PER1(-1.13)| SOX12(-0.93)| TCF7L2(-1.61)| TERT(-1.19)| TFAP2C(0.78)| TFDP2(-0.58)| NR1H2(0.53)| TET1(-0.61)| NRIP1(1.02)| MAML2(1.76)| RUNX2(5.04)| KLF4(-0.88)	ETV6(0.62)| DDN(-2.04)| MAFF(0.73)| ZBTB38(1.02)| POU2F3(2.05)| GATA2(2.65)| EHF(0.83)| HIPK2(-6.95)| GTF2F2(0.76)| ID2(-5.69)| JUND(-1.34)| LMO2(1.57)| MEF2D(0.69)| MEIS2(1.67)| PLAC8(4.36)| PER1(-0.69)| SOX12(-3.30)| TCF7L2(-1.29)| TERT(-4.29)| TFAP2C(2.68)| TFDP2(-1.28)| NR1H2(0.84)| TET1(-2.06)| NRIP1(1.07)| MAML2(1.38)| RUNX2(3.51)| KLF4(-3.07)
GO_ORGANOPHOSPHATE_METABOLIC_PROCESS	26	885	3.88376e-19	2.87139e-17	10846|113026|129607|131870|1839|201164|22978|23057|256987|25874|347735|4595|4597|4907|4938|50617|5315|6609|6820|685|7498|8660|8821|8942|9107|957	PDE10A|PLCD3|CMPK2|NUDT16|HBEGF|PLD6|NT5C2|NMNAT2|SERINC5|MPC2|SERINC2|MUTYH|MVD|NT5E|OAS1|ATP6V0A4|PKM|SMPD1|SULT2B1|BTC|XDH|IRS2|INPP4B|KYNU|MTMR6|ENTPD5	PDE10A(-1.38)| PLCD3(0.63)| CMPK2(1.74)| NUDT16(-0.59)| HBEGF(0.57)| PLD6(-0.51)| NT5C2(0.53)| NMNAT2(1.79)| SERINC5(0.68)| MPC2(-0.61)| SERINC2(0.73)| MUTYH(-0.87)| MVD(-1.17)| NT5E(1.02)| OAS1(4.04)| ATP6V0A4(1.98)| PKM(0.52)| SMPD1(1.84)| SULT2B1(1.34)| BTC(1.26)| XDH(3.21)| IRS2(1.87)| INPP4B(2.20)| KYNU(2.84)| MTMR6(0.61)| ENTPD5(-0.61)	PDE10A(-2.24)| PLCD3(0.79)| CMPK2(3.84)| NUDT16(-0.72)| HBEGF(1.41)| PLD6(-1.73)| NT5C2(0.78)| NMNAT2(4.54)| SERINC5(1.70)| MPC2(-0.86)| SERINC2(1.61)| MUTYH(-0.86)| MVD(-0.65)| NT5E(1.56)| OAS1(2.53)| ATP6V0A4(2.43)| PKM(1.48)| SMPD1(1.78)| SULT2B1(1.91)| BTC(1.21)| XDH(3.01)| IRS2(2.01)| INPP4B(1.29)| KYNU(2.64)| MTMR6(1.22)| ENTPD5(-1.10)
GO_RESPONSE_TO_HORMONE	25	893	4.11e-19	2.98884e-17	11240|117144|1244|132864|1508|1583|1829|26524|2770|3557|3675|3727|4005|4129|50617|5066|5315|56937|57761|5829|5972|7376|8204|8660|9021	PADI2|CATSPER1|ABCC2|CPEB2|CTSB|CYP11A1|DSG2|LATS2|GNAI1|IL1RN|ITGA3|JUND|LMO2|MAOB|ATP6V0A4|PAM|PKM|PMEPA1|TRIB3|PXN|REN|NR1H2|NRIP1|IRS2|SOCS3	PADI2(0.82)| CATSPER1(1.02)| ABCC2(-0.74)| CPEB2(2.14)| CTSB(0.58)| CYP11A1(2.00)| DSG2(1.25)| LATS2(1.06)| GNAI1(-1.88)| IL1RN(1.80)| ITGA3(1.20)| JUND(-0.56)| LMO2(1.23)| MAOB(-2.55)| ATP6V0A4(1.98)| PAM(-1.28)| PKM(0.52)| PMEPA1(3.42)| TRIB3(-0.76)| PXN(0.61)| REN(2.91)| NR1H2(0.53)| NRIP1(1.02)| IRS2(1.87)| SOCS3(0.84)	PADI2(4.44)| CATSPER1(1.16)| ABCC2(-2.78)| CPEB2(0.87)| CTSB(1.44)| CYP11A1(2.95)| DSG2(0.69)| LATS2(0.72)| GNAI1(-4.23)| IL1RN(1.78)| ITGA3(1.05)| JUND(-1.34)| LMO2(1.57)| MAOB(-3.08)| ATP6V0A4(2.43)| PAM(-1.74)| PKM(1.48)| PMEPA1(1.28)| TRIB3(-0.77)| PXN(0.81)| REN(6.27)| NR1H2(0.84)| NRIP1(1.07)| IRS2(2.01)| SOCS3(2.93)
GO_NEGATIVE_REGULATION_OF_MOLECULAR_FUNCTION	29	1079	4.20161e-19	3.00619e-17	10129|10221|1031|1032|10406|132864|1474|1844|1846|22925|26524|286204|330|3398|3434|392617|5292|5699|5753|57761|5795|6590|6609|6737|6934|8660|9021|9052|9314	FRY|TRIB1|CDKN2C|CDKN2D|WFDC2|CPEB2|CST6|DUSP2|DUSP4|PLA2R1|LATS2|CRB2|BIRC3|ID2|IFIT1|ELFN1|PIM1|PSMB10|PTK6|TRIB3|PTPRJ|SLPI|SMPD1|TRIM21|TCF7L2|IRS2|SOCS3|GPRC5A|KLF4	FRY(1.61)| TRIB1(-2.30)| CDKN2C(1.16)| CDKN2D(0.75)| WFDC2(3.86)| CPEB2(2.14)| CST6(0.86)| DUSP2(-0.50)| DUSP4(1.11)| PLA2R1(1.48)| LATS2(1.06)| CRB2(1.46)| BIRC3(1.34)| ID2(-0.98)| IFIT1(1.18)| ELFN1(-1.15)| PIM1(0.69)| PSMB10(1.36)| PTK6(1.43)| TRIB3(-0.76)| PTPRJ(0.61)| SLPI(3.03)| SMPD1(1.84)| TRIM21(0.51)| TCF7L2(-1.61)| IRS2(1.87)| SOCS3(0.84)| GPRC5A(2.07)| KLF4(-0.88)	FRY(1.50)| TRIB1(-0.78)| CDKN2C(1.18)| CDKN2D(1.44)| WFDC2(3.40)| CPEB2(0.87)| CST6(4.07)| DUSP2(-0.74)| DUSP4(2.67)| PLA2R1(1.62)| LATS2(0.72)| CRB2(1.16)| BIRC3(1.59)| ID2(-5.69)| IFIT1(2.67)| ELFN1(-1.10)| PIM1(1.82)| PSMB10(0.89)| PTK6(2.05)| TRIB3(-0.77)| PTPRJ(1.11)| SLPI(5.29)| SMPD1(1.78)| TRIM21(0.52)| TCF7L2(-1.29)| IRS2(2.01)| SOCS3(2.93)| GPRC5A(1.55)| KLF4(-3.07)
GO_REGULATION_OF_ANATOMICAL_STRUCTURE_MORPHOGENESIS	30	1021	5.91675e-19	4.16614e-17	10371|116844|1946|1969|201164|201294|2192|23105|23189|23363|23499|2624|2683|27286|286204|28996|30011|3557|441478|5362|55366|55785|5699|6934|7498|79006|860|8874|90627|9314	SEMA3A|LRG1|EFNA5|EPHA2|PLD6|UNC13D|FBLN1|FSTL4|KANK1|OBSL1|MACF1|GATA2|B4GALT1|SRPX2|CRB2|HIPK2|SH3KBP1|IL1RN|NRARP|PLXNA2|LGR4|FGD6|PSMB10|TCF7L2|XDH|METRN|RUNX2|ARHGEF7|STARD13|KLF4	SEMA3A(1.47)| LRG1(2.28)| EFNA5(1.66)| EPHA2(1.32)| PLD6(-0.51)| UNC13D(1.09)| FBLN1(1.12)| FSTL4(-2.01)| KANK1(-0.59)| OBSL1(-1.00)| MACF1(1.50)| GATA2(0.55)| B4GALT1(0.57)| SRPX2(1.34)| CRB2(1.46)| HIPK2(-0.72)| SH3KBP1(1.21)| IL1RN(1.80)| NRARP(-0.81)| PLXNA2(1.61)| LGR4(-0.73)| FGD6(0.77)| PSMB10(1.36)| TCF7L2(-1.61)| XDH(3.21)| METRN(-0.53)| RUNX2(5.04)| ARHGEF7(0.69)| STARD13(2.22)| KLF4(-0…	SEMA3A(0.87)| LRG1(0.70)| EFNA5(1.06)| EPHA2(0.88)| PLD6(-1.73)| UNC13D(2.01)| FBLN1(2.53)| FSTL4(-2.23)| KANK1(-2.94)| OBSL1(-3.07)| MACF1(0.51)| GATA2(2.65)| B4GALT1(1.33)| SRPX2(2.51)| CRB2(1.16)| HIPK2(-6.95)| SH3KBP1(0.58)| IL1RN(1.78)| NRARP(-2.60)| PLXNA2(0.78)| LGR4(-4.02)| FGD6(0.79)| PSMB10(0.89)| TCF7L2(-1.29)| XDH(3.01)| METRN(-0.92)| RUNX2(3.51)| ARHGEF7(0.83)| STARD13(3.06)| KLF4(-3…
GO_POSITIVE_REGULATION_OF_DEVELOPMENTAL_PROCESS	31	1142	7.39597e-19	5.12633e-17	10221|10371|10443|116844|1437|1946|1948|201164|201294|23363|23499|2624|2683|27286|286204|28996|3398|347902|3675|3727|3965|55366|5753|64115|685|6934|7477|79006|860|8874|9021	TRIB1|SEMA3A|N4BP2L2|LRG1|CSF2|EFNA5|EFNB2|PLD6|UNC13D|OBSL1|MACF1|GATA2|B4GALT1|SRPX2|CRB2|HIPK2|ID2|AMIGO2|ITGA3|JUND|LGALS9|LGR4|PTK6|VSIR|BTC|TCF7L2|WNT7B|METRN|RUNX2|ARHGEF7|SOCS3	TRIB1(-2.30)| SEMA3A(1.47)| N4BP2L2(0.77)| LRG1(2.28)| CSF2(3.07)| EFNA5(1.66)| EFNB2(0.79)| PLD6(-0.51)| UNC13D(1.09)| OBSL1(-1.00)| MACF1(1.50)| GATA2(0.55)| B4GALT1(0.57)| SRPX2(1.34)| CRB2(1.46)| HIPK2(-0.72)| ID2(-0.98)| AMIGO2(0.53)| ITGA3(1.20)| JUND(-0.56)| LGALS9(1.99)| LGR4(-0.73)| PTK6(1.43)| VSIR(1.66)| BTC(1.26)| TCF7L2(-1.61)| WNT7B(1.56)| METRN(-0.53)| RUNX2(5.04)| ARHGEF7(0.69)| S…	TRIB1(-0.78)| SEMA3A(0.87)| N4BP2L2(0.70)| LRG1(0.70)| CSF2(3.42)| EFNA5(1.06)| EFNB2(1.76)| PLD6(-1.73)| UNC13D(2.01)| OBSL1(-3.07)| MACF1(0.51)| GATA2(2.65)| B4GALT1(1.33)| SRPX2(2.51)| CRB2(1.16)| HIPK2(-6.95)| ID2(-5.69)| AMIGO2(2.24)| ITGA3(1.05)| JUND(-1.34)| LGALS9(1.73)| LGR4(-4.02)| PTK6(2.05)| VSIR(2.22)| BTC(1.21)| TCF7L2(-1.29)| WNT7B(1.50)| METRN(-0.92)| RUNX2(3.51)| ARHGEF7(0.83)| S…
GO_CELL_CYCLE	25	1316	1.1668e-18	7.92516e-17	10133|1031|1032|1033|132660|152015|201161|201164|22924|23499|25777|26524|2770|29899|330|3398|348235|5292|55165|5699|6737|6934|7029|79866|81617	OPTN|CDKN2C|CDKN2D|CDKN3|LIN54|ROPN1B|CENPV|PLD6|MAPRE3|MACF1|SUN2|LATS2|GNAI1|GPSM2|BIRC3|ID2|SKA2|PIM1|CEP55|PSMB10|TRIM21|TCF7L2|TFDP2|BORA|CAB39L	OPTN(0.87)| CDKN2C(1.16)| CDKN2D(0.75)| CDKN3(0.97)| LIN54(0.75)| ROPN1B(1.88)| CENPV(-0.89)| PLD6(-0.51)| MAPRE3(1.36)| MACF1(1.50)| SUN2(0.82)| LATS2(1.06)| GNAI1(-1.88)| GPSM2(0.55)| BIRC3(1.34)| ID2(-0.98)| SKA2(0.80)| PIM1(0.69)| CEP55(0.56)| PSMB10(1.36)| TRIM21(0.51)| TCF7L2(-1.61)| TFDP2(-0.58)| BORA(0.58)| CAB39L(1.11)	OPTN(1.35)| CDKN2C(1.18)| CDKN2D(1.44)| CDKN3(0.58)| LIN54(0.74)| ROPN1B(2.02)| CENPV(-1.54)| PLD6(-1.73)| MAPRE3(0.77)| MACF1(0.51)| SUN2(0.81)| LATS2(0.72)| GNAI1(-4.23)| GPSM2(0.62)| BIRC3(1.59)| ID2(-5.69)| SKA2(0.56)| PIM1(1.82)| CEP55(0.57)| PSMB10(0.89)| TRIM21(0.52)| TCF7L2(-1.29)| TFDP2(-1.28)| BORA(0.92)| CAB39L(3.31)
GO_REGULATION_OF_CELL_CYCLE	24	949	1.17913e-18	7.92516e-17	1031|1032|1033|131870|132660|201161|22924|23363|23499|26524|28996|3248|3398|3727|5292|5699|5753|6737|685|6934|7029|7039|79866|81617	CDKN2C|CDKN2D|CDKN3|NUDT16|LIN54|CENPV|MAPRE3|OBSL1|MACF1|LATS2|HIPK2|HPGD|ID2|JUND|PIM1|PSMB10|PTK6|TRIM21|BTC|TCF7L2|TFDP2|TGFA|BORA|CAB39L	CDKN2C(1.16)| CDKN2D(0.75)| CDKN3(0.97)| NUDT16(-0.59)| LIN54(0.75)| CENPV(-0.89)| MAPRE3(1.36)| OBSL1(-1.00)| MACF1(1.50)| LATS2(1.06)| HIPK2(-0.72)| HPGD(2.28)| ID2(-0.98)| JUND(-0.56)| PIM1(0.69)| PSMB10(1.36)| PTK6(1.43)| TRIM21(0.51)| BTC(1.26)| TCF7L2(-1.61)| TFDP2(-0.58)| TGFA(0.62)| BORA(0.58)| CAB39L(1.11)	CDKN2C(1.18)| CDKN2D(1.44)| CDKN3(0.58)| NUDT16(-0.72)| LIN54(0.74)| CENPV(-1.54)| MAPRE3(0.77)| OBSL1(-3.07)| MACF1(0.51)| LATS2(0.72)| HIPK2(-6.95)| HPGD(2.70)| ID2(-5.69)| JUND(-1.34)| PIM1(1.82)| PSMB10(0.89)| PTK6(2.05)| TRIM21(0.52)| BTC(1.21)| TCF7L2(-1.29)| TFDP2(-1.28)| TGFA(0.95)| BORA(0.92)| CAB39L(3.31)
GO_INNATE_IMMUNE_RESPONSE	21	619	1.56441e-18	1.03578e-16	10622|114771|117157|1604|1755|201294|256987|3434|3437|3868|3965|4281|4938|4940|55359|55366|5753|6590|6737|837|8942	POLR3G|PGLYRP3|SH2D1B|CD55|DMBT1|UNC13D|SERINC5|IFIT1|IFIT3|KRT16|LGALS9|MID1|OAS1|OAS3|STYK1|LGR4|PTK6|SLPI|TRIM21|CASP4|KYNU	POLR3G(-0.72)| PGLYRP3(3.23)| SH2D1B(2.93)| CD55(1.27)| DMBT1(4.34)| UNC13D(1.09)| SERINC5(0.68)| IFIT1(1.18)| IFIT3(1.28)| KRT16(2.44)| LGALS9(1.99)| MID1(-1.66)| OAS1(4.04)| OAS3(0.56)| STYK1(0.66)| LGR4(-0.73)| PTK6(1.43)| SLPI(3.03)| TRIM21(0.51)| CASP4(1.80)| KYNU(2.84)	POLR3G(-0.67)| PGLYRP3(2.53)| SH2D1B(3.19)| CD55(1.65)| DMBT1(3.50)| UNC13D(2.01)| SERINC5(1.70)| IFIT1(2.67)| IFIT3(2.00)| KRT16(2.59)| LGALS9(1.73)| MID1(-5.10)| OAS1(2.53)| OAS3(2.44)| STYK1(0.99)| LGR4(-4.02)| PTK6(2.05)| SLPI(5.29)| TRIM21(0.52)| CASP4(1.13)| KYNU(2.64)
GO_POSITIVE_REGULATION_OF_CELLULAR_COMPONENT_ORGANIZATION	30	1152	2.48456e-18	1.62081e-16	1437|150696|1946|1969|201164|201294|23255|23363|23499|2624|27286|286204|2963|3038|342184|347902|3675|57180|5753|5795|6385|6624|685|6934|7039|7376|79006|80312|822|8874	CSF2|PROM2|EFNA5|EPHA2|PLD6|UNC13D|MTCL1|OBSL1|MACF1|GATA2|SRPX2|CRB2|GTF2F2|HAS3|FMN1|AMIGO2|ITGA3|ACTR3B|PTK6|PTPRJ|SDC4|FSCN1|BTC|TCF7L2|TGFA|NR1H2|METRN|TET1|CAPG|ARHGEF7	CSF2(3.07)| PROM2(1.26)| EFNA5(1.66)| EPHA2(1.32)| PLD6(-0.51)| UNC13D(1.09)| MTCL1(-0.61)| OBSL1(-1.00)| MACF1(1.50)| GATA2(0.55)| SRPX2(1.34)| CRB2(1.46)| GTF2F2(1.19)| HAS3(-1.77)| FMN1(2.63)| AMIGO2(0.53)| ITGA3(1.20)| ACTR3B(-0.55)| PTK6(1.43)| PTPRJ(0.61)| SDC4(0.65)| FSCN1(-0.53)| BTC(1.26)| TCF7L2(-1.61)| TGFA(0.62)| NR1H2(0.53)| METRN(-0.53)| TET1(-0.61)| CAPG(0.86)| ARHGEF7(0.69)	CSF2(3.42)| PROM2(1.00)| EFNA5(1.06)| EPHA2(0.88)| PLD6(-1.73)| UNC13D(2.01)| MTCL1(-5.74)| OBSL1(-3.07)| MACF1(0.51)| GATA2(2.65)| SRPX2(2.51)| CRB2(1.16)| GTF2F2(0.76)| HAS3(-2.23)| FMN1(1.54)| AMIGO2(2.24)| ITGA3(1.05)| ACTR3B(-0.67)| PTK6(2.05)| PTPRJ(1.11)| SDC4(1.14)| FSCN1(-2.07)| BTC(1.21)| TCF7L2(-1.29)| TGFA(0.95)| NR1H2(0.84)| METRN(-0.92)| TET1(-2.06)| CAPG(1.28)| ARHGEF7(0.83)
GO_REGULATION_OF_CELLULAR_COMPONENT_MOVEMENT	28	771	3.03494e-18	1.93475e-16	10221|10371|11240|117144|1829|1839|1969|2192|23189|23499|25777|2683|27286|3675|3868|3965|5362|55036|5795|634|6385|685|7114|8660|8874|90627|9314|9722	TRIB1|SEMA3A|PADI2|CATSPER1|DSG2|HBEGF|EPHA2|FBLN1|KANK1|MACF1|SUN2|B4GALT1|SRPX2|ITGA3|KRT16|LGALS9|PLXNA2|CCDC40|PTPRJ|CEACAM1|SDC4|BTC|TMSB4X|IRS2|ARHGEF7|STARD13|KLF4|NOS1AP	TRIB1(-2.30)| SEMA3A(1.47)| PADI2(0.82)| CATSPER1(1.02)| DSG2(1.25)| HBEGF(0.57)| EPHA2(1.32)| FBLN1(1.12)| KANK1(-0.59)| MACF1(1.50)| SUN2(0.82)| B4GALT1(0.57)| SRPX2(1.34)| ITGA3(1.20)| KRT16(2.44)| LGALS9(1.99)| PLXNA2(1.61)| CCDC40(-1.21)| PTPRJ(0.61)| CEACAM1(2.54)| SDC4(0.65)| BTC(1.26)| TMSB4X(0.63)| IRS2(1.87)| ARHGEF7(0.69)| STARD13(2.22)| KLF4(-0.88)| NOS1AP(0.80)	TRIB1(-0.78)| SEMA3A(0.87)| PADI2(4.44)| CATSPER1(1.16)| DSG2(0.69)| HBEGF(1.41)| EPHA2(0.88)| FBLN1(2.53)| KANK1(-2.94)| MACF1(0.51)| SUN2(0.81)| B4GALT1(1.33)| SRPX2(2.51)| ITGA3(1.05)| KRT16(2.59)| LGALS9(1.73)| PLXNA2(0.78)| CCDC40(-2.85)| PTPRJ(1.11)| CEACAM1(1.41)| SDC4(1.14)| BTC(1.21)| TMSB4X(1.33)| IRS2(2.01)| ARHGEF7(0.83)| STARD13(3.06)| KLF4(-3.07)| NOS1AP(0.85)
GO_OXIDATION_REDUCTION_PROCESS	25	898	3.14026e-18	1.93475e-16	10536|10826|11001|115817|131474|1583|1806|200407|220|221|2992|3248|4051|4129|4482|5066|51700|5315|5831|66002|6916|7358|7498|80312|84171	P3H3|FAXDC2|SLC27A2|DHRS1|CHCHD4|CYP11A1|DPYD|CREG2|ALDH1A3|ALDH3B1|GYG1|HPGD|CYP4F3|MAOB|MSRA|PAM|CYB5R2|PKM|PYCR1|CYP4F12|TBXAS1|UGDH|XDH|TET1|LOXL4	P3H3(-0.52)| FAXDC2(1.28)| SLC27A2(1.19)| DHRS1(0.68)| CHCHD4(-0.51)| CYP11A1(2.00)| DPYD(2.03)| CREG2(1.83)| ALDH1A3(1.42)| ALDH3B1(0.96)| GYG1(0.80)| HPGD(2.28)| CYP4F3(3.14)| MAOB(-2.55)| MSRA(0.89)| PAM(-1.28)| CYB5R2(1.16)| PKM(0.52)| PYCR1(-0.58)| CYP4F12(3.07)| TBXAS1(-1.35)| UGDH(-0.55)| XDH(3.21)| TET1(-0.61)| LOXL4(4.02)	P3H3(-4.14)| FAXDC2(2.44)| SLC27A2(0.91)| DHRS1(0.53)| CHCHD4(-0.79)| CYP11A1(2.95)| DPYD(1.56)| CREG2(6.40)| ALDH1A3(2.96)| ALDH3B1(2.68)| GYG1(0.51)| HPGD(2.70)| CYP4F3(5.27)| MAOB(-3.08)| MSRA(1.96)| PAM(-1.74)| CYB5R2(1.37)| PKM(1.48)| PYCR1(-0.91)| CYP4F12(5.04)| TBXAS1(-9.42)| UGDH(-1.63)| XDH(3.01)| TET1(-2.06)| LOXL4(4.01)
GO_NEGATIVE_REGULATION_OF_CATALYTIC_ACTIVITY	25	829	3.14026e-18	1.93475e-16	10129|10221|1031|1032|10406|132864|1474|1844|1846|22925|26524|286204|330|3434|392617|5699|5753|57761|5795|6590|6609|8660|9021|9052|9314	FRY|TRIB1|CDKN2C|CDKN2D|WFDC2|CPEB2|CST6|DUSP2|DUSP4|PLA2R1|LATS2|CRB2|BIRC3|IFIT1|ELFN1|PSMB10|PTK6|TRIB3|PTPRJ|SLPI|SMPD1|IRS2|SOCS3|GPRC5A|KLF4	FRY(1.61)| TRIB1(-2.30)| CDKN2C(1.16)| CDKN2D(0.75)| WFDC2(3.86)| CPEB2(2.14)| CST6(0.86)| DUSP2(-0.50)| DUSP4(1.11)| PLA2R1(1.48)| LATS2(1.06)| CRB2(1.46)| BIRC3(1.34)| IFIT1(1.18)| ELFN1(-1.15)| PSMB10(1.36)| PTK6(1.43)| TRIB3(-0.76)| PTPRJ(0.61)| SLPI(3.03)| SMPD1(1.84)| IRS2(1.87)| SOCS3(0.84)| GPRC5A(2.07)| KLF4(-0.88)	FRY(1.50)| TRIB1(-0.78)| CDKN2C(1.18)| CDKN2D(1.44)| WFDC2(3.40)| CPEB2(0.87)| CST6(4.07)| DUSP2(-0.74)| DUSP4(2.67)| PLA2R1(1.62)| LATS2(0.72)| CRB2(1.16)| BIRC3(1.59)| IFIT1(2.67)| ELFN1(-1.10)| PSMB10(0.89)| PTK6(2.05)| TRIB3(-0.77)| PTPRJ(1.11)| SLPI(5.29)| SMPD1(1.78)| IRS2(2.01)| SOCS3(2.93)| GPRC5A(1.55)| KLF4(-3.07)
GO_REGULATION_OF_ORGANELLE_ORGANIZATION	25	1178	3.14026e-18	1.93475e-16	11240|1437|1946|201161|201164|23189|23363|25777|2624|29899|330|342184|348235|4281|5066|50861|55647|57180|6385|6624|685|7039|79866|80312|822	PADI2|CSF2|EFNA5|CENPV|PLD6|KANK1|OBSL1|SUN2|GATA2|GPSM2|BIRC3|FMN1|SKA2|MID1|PAM|STMN3|RAB20|ACTR3B|SDC4|FSCN1|BTC|TGFA|BORA|TET1|CAPG	PADI2(0.82)| CSF2(3.07)| EFNA5(1.66)| CENPV(-0.89)| PLD6(-0.51)| KANK1(-0.59)| OBSL1(-1.00)| SUN2(0.82)| GATA2(0.55)| GPSM2(0.55)| BIRC3(1.34)| FMN1(2.63)| SKA2(0.80)| MID1(-1.66)| PAM(-1.28)| STMN3(1.66)| RAB20(0.57)| ACTR3B(-0.55)| SDC4(0.65)| FSCN1(-0.53)| BTC(1.26)| TGFA(0.62)| BORA(0.58)| TET1(-0.61)| CAPG(0.86)	PADI2(4.44)| CSF2(3.42)| EFNA5(1.06)| CENPV(-1.54)| PLD6(-1.73)| KANK1(-2.94)| OBSL1(-3.07)| SUN2(0.81)| GATA2(2.65)| GPSM2(0.62)| BIRC3(1.59)| FMN1(1.54)| SKA2(0.56)| MID1(-5.10)| PAM(-1.74)| STMN3(1.06)| RAB20(0.59)| ACTR3B(-0.67)| SDC4(1.14)| FSCN1(-2.07)| BTC(1.21)| TGFA(0.95)| BORA(0.92)| TET1(-2.06)| CAPG(1.28)
GO_CELLULAR_RESPONSE_TO_STRESS	26	1565	6.21545e-18	3.77695e-16	10045|10221|1032|132864|143|151636|1969|221|22925|253461|26509|28996|3398|3965|4595|55107|57761|5829|5831|64949|7015|7029|83666|837|9314|9788	SH2D3A|TRIB1|CDKN2D|CPEB2|PARP4|DTX3L|EPHA2|ALDH3B1|PLA2R1|ZBTB38|MYOF|HIPK2|ID2|LGALS9|MUTYH|ANO1|TRIB3|PXN|PYCR1|MRPS26|TERT|TFDP2|PARP9|CASP4|KLF4|MTSS1	SH2D3A(0.92)| TRIB1(-2.30)| CDKN2D(0.75)| CPEB2(2.14)| PARP4(0.63)| DTX3L(0.95)| EPHA2(1.32)| ALDH3B1(0.96)| PLA2R1(1.48)| ZBTB38(0.73)| MYOF(0.76)| HIPK2(-0.72)| ID2(-0.98)| LGALS9(1.99)| MUTYH(-0.87)| ANO1(1.16)| TRIB3(-0.76)| PXN(0.61)| PYCR1(-0.58)| MRPS26(-0.51)| TERT(-1.19)| TFDP2(-0.58)| PARP9(0.68)| CASP4(1.80)| KLF4(-0.88)| MTSS1(-0.62)	SH2D3A(1.17)| TRIB1(-0.78)| CDKN2D(1.44)| CPEB2(0.87)| PARP4(1.41)| DTX3L(1.03)| EPHA2(0.88)| ALDH3B1(2.68)| PLA2R1(1.62)| ZBTB38(1.02)| MYOF(1.81)| HIPK2(-6.95)| ID2(-5.69)| LGALS9(1.73)| MUTYH(-0.86)| ANO1(2.67)| TRIB3(-0.77)| PXN(0.81)| PYCR1(-0.91)| MRPS26(-0.73)| TERT(-4.29)| TFDP2(-1.28)| PARP9(1.85)| CASP4(1.13)| KLF4(-3.07)| MTSS1(-4.74)
GO_CELLULAR_RESPONSE_TO_ENDOGENOUS_STIMULUS	25	1008	8.05434e-18	4.82825e-16	11240|132864|147409|1508|1583|26524|28996|2963|3248|3727|4005|50617|56937|57530|57761|5829|5972|64115|7376|8204|837|860|8660|9173|9314	PADI2|CPEB2|DSG4|CTSB|CYP11A1|LATS2|HIPK2|GTF2F2|HPGD|JUND|LMO2|ATP6V0A4|PMEPA1|CGN|TRIB3|PXN|REN|VSIR|NR1H2|NRIP1|CASP4|RUNX2|IRS2|IL1RL1|KLF4	PADI2(0.82)| CPEB2(2.14)| DSG4(2.59)| CTSB(0.58)| CYP11A1(2.00)| LATS2(1.06)| HIPK2(-0.72)| GTF2F2(1.19)| HPGD(2.28)| JUND(-0.56)| LMO2(1.23)| ATP6V0A4(1.98)| PMEPA1(3.42)| CGN(0.52)| TRIB3(-0.76)| PXN(0.61)| REN(2.91)| VSIR(1.66)| NR1H2(0.53)| NRIP1(1.02)| CASP4(1.80)| RUNX2(5.04)| IRS2(1.87)| IL1RL1(2.13)| KLF4(-0.88)	PADI2(4.44)| CPEB2(0.87)| DSG4(2.72)| CTSB(1.44)| CYP11A1(2.95)| LATS2(0.72)| HIPK2(-6.95)| GTF2F2(0.76)| HPGD(2.70)| JUND(-1.34)| LMO2(1.57)| ATP6V0A4(2.43)| PMEPA1(1.28)| CGN(0.95)| TRIB3(-0.77)| PXN(0.81)| REN(6.27)| VSIR(2.22)| NR1H2(0.84)| NRIP1(1.07)| CASP4(1.13)| RUNX2(3.51)| IRS2(2.01)| IL1RL1(2.67)| KLF4(-3.07)
GO_HOMEOSTATIC_PROCESS	27	1337	9.96249e-18	5.79015e-16	1244|1525|1604|2624|27346|28996|3398|3434|3814|3868|4938|50617|55366|55647|56652|6337|6553|66002|6934|7015|7052|7178|7376|7477|784|84679|8660	ABCC2|CXADR|CD55|GATA2|TMEM97|HIPK2|ID2|IFIT1|KISS1|KRT16|OAS1|ATP6V0A4|LGR4|RAB20|TWNK|SCNN1A|SLC9A5|CYP4F12|TCF7L2|TERT|TGM2|TPT1|NR1H2|WNT7B|CACNB3|SLC9A7|IRS2	ABCC2(-0.74)| CXADR(1.12)| CD55(1.27)| GATA2(0.55)| TMEM97(-1.01)| HIPK2(-0.72)| ID2(-0.98)| IFIT1(1.18)| KISS1(2.37)| KRT16(2.44)| OAS1(4.04)| ATP6V0A4(1.98)| LGR4(-0.73)| RAB20(0.57)| TWNK(-0.55)| SCNN1A(0.75)| SLC9A5(-0.51)| CYP4F12(3.07)| TCF7L2(-1.61)| TERT(-1.19)| TGM2(1.05)| TPT1(0.75)| NR1H2(0.53)| WNT7B(1.56)| CACNB3(0.63)| SLC9A7(0.56)| IRS2(1.87)	ABCC2(-2.78)| CXADR(1.10)| CD55(1.65)| GATA2(2.65)| TMEM97(-0.71)| HIPK2(-6.95)| ID2(-5.69)| IFIT1(2.67)| KISS1(2.13)| KRT16(2.59)| OAS1(2.53)| ATP6V0A4(2.43)| LGR4(-4.02)| RAB20(0.59)| TWNK(-0.51)| SCNN1A(1.46)| SLC9A5(-1.54)| CYP4F12(5.04)| TCF7L2(-1.29)| TERT(-4.29)| TGM2(3.14)| TPT1(0.51)| NR1H2(0.84)| WNT7B(1.50)| CACNB3(0.58)| SLC9A7(2.04)| IRS2(2.01)
GO_REGULATION_OF_IMMUNE_RESPONSE	23	858	1.00505e-17	5.79015e-16	10622|114771|117157|1308|1508|1525|1604|1755|201294|330|3695|3965|55366|5699|5795|634|6402|64115|7376|784|83666|9021|9173	POLR3G|PGLYRP3|SH2D1B|COL17A1|CTSB|CXADR|CD55|DMBT1|UNC13D|BIRC3|ITGB7|LGALS9|LGR4|PSMB10|PTPRJ|CEACAM1|SELL|VSIR|NR1H2|CACNB3|PARP9|SOCS3|IL1RL1	POLR3G(-0.72)| PGLYRP3(3.23)| SH2D1B(2.93)| COL17A1(2.76)| CTSB(0.58)| CXADR(1.12)| CD55(1.27)| DMBT1(4.34)| UNC13D(1.09)| BIRC3(1.34)| ITGB7(1.26)| LGALS9(1.99)| LGR4(-0.73)| PSMB10(1.36)| PTPRJ(0.61)| CEACAM1(2.54)| SELL(1.21)| VSIR(1.66)| NR1H2(0.53)| CACNB3(0.63)| PARP9(0.68)| SOCS3(0.84)| IL1RL1(2.13)	POLR3G(-0.67)| PGLYRP3(2.53)| SH2D1B(3.19)| COL17A1(1.34)| CTSB(1.44)| CXADR(1.10)| CD55(1.65)| DMBT1(3.50)| UNC13D(2.01)| BIRC3(1.59)| ITGB7(2.29)| LGALS9(1.73)| LGR4(-4.02)| PSMB10(0.89)| PTPRJ(1.11)| CEACAM1(1.41)| SELL(3.92)| VSIR(2.22)| NR1H2(0.84)| CACNB3(0.58)| PARP9(1.85)| SOCS3(2.93)| IL1RL1(2.67)
GO_CARBOHYDRATE_DERIVATIVE_BIOSYNTHETIC_PROCESS	23	595	1.00505e-17	5.79015e-16	10057|10317|10331|129607|143|23333|2525|2683|3038|4597|4907|50614|50617|5315|55757|6385|6484|7358|80312|83548|94025|957|978	ABCC5|B3GALT5|B3GNT3|CMPK2|PARP4|DPY19L1|FUT3|B4GALT1|HAS3|MVD|NT5E|GALNT9|ATP6V0A4|PKM|UGGT2|SDC4|ST3GAL4|UGDH|TET1|COG3|MUC16|ENTPD5|CDA	ABCC5(-0.74)| B3GALT5(3.45)| B3GNT3(1.19)| CMPK2(1.74)| PARP4(0.63)| DPY19L1(-0.66)| FUT3(1.38)| B4GALT1(0.57)| HAS3(-1.77)| MVD(-1.17)| NT5E(1.02)| GALNT9(2.05)| ATP6V0A4(1.98)| PKM(0.52)| UGGT2(0.67)| SDC4(0.65)| ST3GAL4(0.70)| UGDH(-0.55)| TET1(-0.61)| COG3(0.57)| MUC16(4.27)| ENTPD5(-0.61)| CDA(1.70)	ABCC5(-1.18)| B3GALT5(3.16)| B3GNT3(1.02)| CMPK2(3.84)| PARP4(1.41)| DPY19L1(-1.53)| FUT3(3.37)| B4GALT1(1.33)| HAS3(-2.23)| MVD(-0.65)| NT5E(1.56)| GALNT9(4.29)| ATP6V0A4(2.43)| PKM(1.48)| UGGT2(0.79)| SDC4(1.14)| ST3GAL4(1.06)| UGDH(-1.63)| TET1(-2.06)| COG3(0.92)| MUC16(2.52)| ENTPD5(-1.10)| CDA(3.93)
GO_ION_TRANSPORT	25	1262	1.97753e-17	1.12466e-15	10057|11001|117144|1244|124935|256987|25874|28231|28232|347735|3927|50617|51700|55107|57185|6337|634|6553|7178|784|80228|84679|9107|9121|92270	ABCC5|SLC27A2|CATSPER1|ABCC2|SLC43A2|SERINC5|MPC2|SLCO4A1|SLCO3A1|SERINC2|LASP1|ATP6V0A4|CYB5R2|ANO1|NIPAL3|SCNN1A|CEACAM1|SLC9A5|TPT1|CACNB3|ORAI2|SLC9A7|MTMR6|SLC16A5|ATP6AP1L	ABCC5(-0.74)| SLC27A2(1.19)| CATSPER1(1.02)| ABCC2(-0.74)| SLC43A2(-0.92)| SERINC5(0.68)| MPC2(-0.61)| SLCO4A1(-0.53)| SLCO3A1(1.19)| SERINC2(0.73)| LASP1(0.53)| ATP6V0A4(1.98)| CYB5R2(1.16)| ANO1(1.16)| NIPAL3(0.73)| SCNN1A(0.75)| CEACAM1(2.54)| SLC9A5(-0.51)| TPT1(0.75)| CACNB3(0.63)| ORAI2(1.05)| SLC9A7(0.56)| MTMR6(0.61)| SLC16A5(0.79)| ATP6AP1L(-0.71)	ABCC5(-1.18)| SLC27A2(0.91)| CATSPER1(1.16)| ABCC2(-2.78)| SLC43A2(-0.92)| SERINC5(1.70)| MPC2(-0.86)| SLCO4A1(-1.16)| SLCO3A1(2.94)| SERINC2(1.61)| LASP1(0.89)| ATP6V0A4(2.43)| CYB5R2(1.37)| ANO1(2.67)| NIPAL3(0.76)| SCNN1A(1.46)| CEACAM1(1.41)| SLC9A5(-1.54)| TPT1(0.51)| CACNB3(0.58)| ORAI2(0.55)| SLC9A7(2.04)| MTMR6(1.22)| SLC16A5(1.33)| ATP6AP1L(-2.01)
GO_PROTEIN_COMPLEX_SUBUNIT_ORGANIZATION	27	1527	2.15581e-17	1.21053e-15	10129|139285|1946|23639|25777|29899|330|342184|3915|4938|50617|5066|50861|55036|56652|57180|5829|64949|6624|6737|6934|7015|7039|7114|7148|822|978	FRY|AMER1|EFNA5|LRRC6|SUN2|GPSM2|BIRC3|FMN1|LAMC1|OAS1|ATP6V0A4|PAM|STMN3|CCDC40|TWNK|ACTR3B|PXN|MRPS26|FSCN1|TRIM21|TCF7L2|TERT|TGFA|TMSB4X|TNXB|CAPG|CDA	FRY(1.61)| AMER1(-0.57)| EFNA5(1.66)| LRRC6(-0.88)| SUN2(0.82)| GPSM2(0.55)| BIRC3(1.34)| FMN1(2.63)| LAMC1(0.54)| OAS1(4.04)| ATP6V0A4(1.98)| PAM(-1.28)| STMN3(1.66)| CCDC40(-1.21)| TWNK(-0.55)| ACTR3B(-0.55)| PXN(0.61)| MRPS26(-0.51)| FSCN1(-0.53)| TRIM21(0.51)| TCF7L2(-1.61)| TERT(-1.19)| TGFA(0.62)| TMSB4X(0.63)| TNXB(1.04)| CAPG(0.86)| CDA(1.70)	FRY(1.50)| AMER1(-1.15)| EFNA5(1.06)| LRRC6(-2.69)| SUN2(0.81)| GPSM2(0.62)| BIRC3(1.59)| FMN1(1.54)| LAMC1(0.96)| OAS1(2.53)| ATP6V0A4(2.43)| PAM(-1.74)| STMN3(1.06)| CCDC40(-2.85)| TWNK(-0.51)| ACTR3B(-0.67)| PXN(0.81)| MRPS26(-0.73)| FSCN1(-2.07)| TRIM21(0.52)| TCF7L2(-1.29)| TERT(-4.29)| TGFA(0.95)| TMSB4X(1.33)| TNXB(3.49)| CAPG(1.28)| CDA(3.93)
GO_CELL_PROLIFERATION	22	672	2.86475e-17	1.5885e-15	10622|1969|2120|26298|2925|3398|3868|441478|5292|54894|55366|5699|64285|6624|6934|7039|7477|79365|84985|8660|957|9788	POLR3G|EPHA2|ETV6|EHF|GRPR|ID2|KRT16|NRARP|PIM1|RNF43|LGR4|PSMB10|RHBDF1|FSCN1|TCF7L2|TGFA|WNT7B|BHLHE41|FAM83A|IRS2|ENTPD5|MTSS1	POLR3G(-0.72)| EPHA2(1.32)| ETV6(1.24)| EHF(2.55)| GRPR(2.16)| ID2(-0.98)| KRT16(2.44)| NRARP(-0.81)| PIM1(0.69)| RNF43(-2.43)| LGR4(-0.73)| PSMB10(1.36)| RHBDF1(0.57)| FSCN1(-0.53)| TCF7L2(-1.61)| TGFA(0.62)| WNT7B(1.56)| BHLHE41(0.95)| FAM83A(2.26)| IRS2(1.87)| ENTPD5(-0.61)| MTSS1(-0.62)	POLR3G(-0.67)| EPHA2(0.88)| ETV6(0.62)| EHF(0.83)| GRPR(3.45)| ID2(-5.69)| KRT16(2.59)| NRARP(-2.60)| PIM1(1.82)| RNF43(-1.80)| LGR4(-4.02)| PSMB10(0.89)| RHBDF1(0.59)| FSCN1(-2.07)| TCF7L2(-1.29)| TGFA(0.95)| WNT7B(1.50)| BHLHE41(1.64)| FAM83A(3.03)| IRS2(2.01)| ENTPD5(-1.10)| MTSS1(-4.74)
GO_MULTICELLULAR_ORGANISM_REPRODUCTION	20	768	6.04592e-17	3.31108e-15	10406|117144|1508|152015|1525|1829|201164|26091|2683|3248|330|3675|3814|3965|4316|4867|5066|55366|5990|8204	WFDC2|CATSPER1|CTSB|ROPN1B|CXADR|DSG2|PLD6|HERC4|B4GALT1|HPGD|BIRC3|ITGA3|KISS1|LGALS9|MMP7|NPHP1|PAM|LGR4|RFX2|NRIP1	WFDC2(3.86)| CATSPER1(1.02)| CTSB(0.58)| ROPN1B(1.88)| CXADR(1.12)| DSG2(1.25)| PLD6(-0.51)| HERC4(1.42)| B4GALT1(0.57)| HPGD(2.28)| BIRC3(1.34)| ITGA3(1.20)| KISS1(2.37)| LGALS9(1.99)| MMP7(-2.51)| NPHP1(-0.98)| PAM(-1.28)| LGR4(-0.73)| RFX2(-0.66)| NRIP1(1.02)	WFDC2(3.40)| CATSPER1(1.16)| CTSB(1.44)| ROPN1B(2.02)| CXADR(1.10)| DSG2(0.69)| PLD6(-1.73)| HERC4(0.79)| B4GALT1(1.33)| HPGD(2.70)| BIRC3(1.59)| ITGA3(1.05)| KISS1(2.13)| LGALS9(1.73)| MMP7(-5.91)| NPHP1(-1.17)| PAM(-1.74)| LGR4(-4.02)| RFX2(-0.72)| NRIP1(1.07)
GO_PROTEIN_LOCALIZATION	29	1805	6.16579e-17	3.33554e-15	10098|10123|10124|10133|131474|1755|23177|23363|23499|25777|26524|3434|3557|3695|379|4281|440145|50617|55165|55647|57511|64285|7015|7127|784|81573|83548|84958|94121	TSPAN5|ARL4C|ARL4A|OPTN|CHCHD4|DMBT1|CEP68|OBSL1|MACF1|SUN2|LATS2|IFIT1|IL1RN|ITGB7|ARL4D|MID1|MZT1|ATP6V0A4|CEP55|RAB20|COG6|RHBDF1|TERT|TNFAIP2|CACNB3|ANKRD13C|COG3|SYTL1|SYTL4	TSPAN5(-1.67)| ARL4C(3.17)| ARL4A(-1.51)| OPTN(0.87)| CHCHD4(-0.51)| DMBT1(4.34)| CEP68(-0.73)| OBSL1(-1.00)| MACF1(1.50)| SUN2(0.82)| LATS2(1.06)| IFIT1(1.18)| IL1RN(1.80)| ITGB7(1.26)| ARL4D(2.25)| MID1(-1.66)| MZT1(0.88)| ATP6V0A4(1.98)| CEP55(0.56)| RAB20(0.57)| COG6(0.69)| RHBDF1(0.57)| TERT(-1.19)| TNFAIP2(0.83)| CACNB3(0.63)| ANKRD13C(1.37)| COG3(0.57)| SYTL1(0.84)| SYTL4(0.53)	TSPAN5(-1.55)| ARL4C(3.48)| ARL4A(-1.74)| OPTN(1.35)| CHCHD4(-0.79)| DMBT1(3.50)| CEP68(-1.39)| OBSL1(-3.07)| MACF1(0.51)| SUN2(0.81)| LATS2(0.72)| IFIT1(2.67)| IL1RN(1.78)| ITGB7(2.29)| ARL4D(1.02)| MID1(-5.10)| MZT1(0.54)| ATP6V0A4(2.43)| CEP55(0.57)| RAB20(0.59)| COG6(0.71)| RHBDF1(0.59)| TERT(-4.29)| TNFAIP2(1.61)| CACNB3(0.58)| ANKRD13C(0.51)| COG3(0.92)| SYTL1(0.87)| SYTL4(1.85)
GO_REGULATION_OF_TRANSFERASE_ACTIVITY	24	946	1.49543e-16	7.99246e-15	10221|1031|1032|1033|1844|1846|1946|22924|256987|26524|347735|5292|5699|5753|57761|5795|6385|6609|7039|7148|8660|9021|9052|9314	TRIB1|CDKN2C|CDKN2D|CDKN3|DUSP2|DUSP4|EFNA5|MAPRE3|SERINC5|LATS2|SERINC2|PIM1|PSMB10|PTK6|TRIB3|PTPRJ|SDC4|SMPD1|TGFA|TNXB|IRS2|SOCS3|GPRC5A|KLF4	TRIB1(-2.30)| CDKN2C(1.16)| CDKN2D(0.75)| CDKN3(0.97)| DUSP2(-0.50)| DUSP4(1.11)| EFNA5(1.66)| MAPRE3(1.36)| SERINC5(0.68)| LATS2(1.06)| SERINC2(0.73)| PIM1(0.69)| PSMB10(1.36)| PTK6(1.43)| TRIB3(-0.76)| PTPRJ(0.61)| SDC4(0.65)| SMPD1(1.84)| TGFA(0.62)| TNXB(1.04)| IRS2(1.87)| SOCS3(0.84)| GPRC5A(2.07)| KLF4(-0.88)	TRIB1(-0.78)| CDKN2C(1.18)| CDKN2D(1.44)| CDKN3(0.58)| DUSP2(-0.74)| DUSP4(2.67)| EFNA5(1.06)| MAPRE3(0.77)| SERINC5(1.70)| LATS2(0.72)| SERINC2(1.61)| PIM1(1.82)| PSMB10(0.89)| PTK6(2.05)| TRIB3(-0.77)| PTPRJ(1.11)| SDC4(1.14)| SMPD1(1.78)| TGFA(0.95)| TNXB(3.49)| IRS2(2.01)| SOCS3(2.93)| GPRC5A(1.55)| KLF4(-3.07)
GO_RESPONSE_TO_NITROGEN_COMPOUND	23	859	1.95785e-16	1.03393e-14	1244|132864|1508|1583|2770|3434|3727|50617|5187|5315|57761|5829|5972|6402|6609|6940|7015|837|8660|8942|9021|9173|9314	ABCC2|CPEB2|CTSB|CYP11A1|GNAI1|IFIT1|JUND|ATP6V0A4|PER1|PKM|TRIB3|PXN|REN|SELL|SMPD1|ZNF354A|TERT|CASP4|IRS2|KYNU|SOCS3|IL1RL1|KLF4	ABCC2(-0.74)| CPEB2(2.14)| CTSB(0.58)| CYP11A1(2.00)| GNAI1(-1.88)| IFIT1(1.18)| JUND(-0.56)| ATP6V0A4(1.98)| PER1(-1.13)| PKM(0.52)| TRIB3(-0.76)| PXN(0.61)| REN(2.91)| SELL(1.21)| SMPD1(1.84)| ZNF354A(-0.64)| TERT(-1.19)| CASP4(1.80)| IRS2(1.87)| KYNU(2.84)| SOCS3(0.84)| IL1RL1(2.13)| KLF4(-0.88)	ABCC2(-2.78)| CPEB2(0.87)| CTSB(1.44)| CYP11A1(2.95)| GNAI1(-4.23)| IFIT1(2.67)| JUND(-1.34)| ATP6V0A4(2.43)| PER1(-0.69)| PKM(1.48)| TRIB3(-0.77)| PXN(0.81)| REN(6.27)| SELL(3.92)| SMPD1(1.78)| ZNF354A(-0.58)| TERT(-4.29)| CASP4(1.13)| IRS2(2.01)| KYNU(2.64)| SOCS3(2.93)| IL1RL1(2.67)| KLF4(-3.07)
GO_CELL_CELL_ADHESION	22	608	2.33081e-16	1.20227e-14	10398|1305|144100|147409|150084|152015|1525|1825|1829|27286|347902|3695|4867|4907|5097|5699|634|64115|7148|7477|84941|860	MYL9|COL13A1|PLEKHA7|DSG4|IGSF5|ROPN1B|CXADR|DSC3|DSG2|SRPX2|AMIGO2|ITGB7|NPHP1|NT5E|PCDH1|PSMB10|CEACAM1|VSIR|TNXB|WNT7B|HSH2D|RUNX2	MYL9(-0.56)| COL13A1(1.67)| PLEKHA7(2.73)| DSG4(2.59)| IGSF5(2.00)| ROPN1B(1.88)| CXADR(1.12)| DSC3(2.58)| DSG2(1.25)| SRPX2(1.34)| AMIGO2(0.53)| ITGB7(1.26)| NPHP1(-0.98)| NT5E(1.02)| PCDH1(1.83)| PSMB10(1.36)| CEACAM1(2.54)| VSIR(1.66)| TNXB(1.04)| WNT7B(1.56)| HSH2D(1.15)| RUNX2(5.04)	MYL9(-4.35)| COL13A1(3.78)| PLEKHA7(0.64)| DSG4(2.72)| IGSF5(3.86)| ROPN1B(2.02)| CXADR(1.10)| DSC3(2.50)| DSG2(0.69)| SRPX2(2.51)| AMIGO2(2.24)| ITGB7(2.29)| NPHP1(-1.17)| NT5E(1.56)| PCDH1(1.02)| PSMB10(0.89)| CEACAM1(1.41)| VSIR(2.22)| TNXB(3.49)| WNT7B(1.50)| HSH2D(1.85)| RUNX2(3.51)
GO_NEGATIVE_REGULATION_OF_TRANSCRIPTION_FROM_RNA_POLYMERASE_II_PROMOTER	22	740	2.33081e-16	1.20227e-14	10443|11244|2120|2624|28996|3398|3727|4212|441478|51513|5187|55509|57673|57761|6934|6940|7022|7050|7376|79365|8204|9314	N4BP2L2|ZHX1|ETV6|GATA2|HIPK2|ID2|JUND|MEIS2|NRARP|ETV7|PER1|BATF3|BEND3|TRIB3|TCF7L2|ZNF354A|TFAP2C|TGIF1|NR1H2|BHLHE41|NRIP1|KLF4	N4BP2L2(0.77)| ZHX1(0.52)| ETV6(1.24)| GATA2(0.55)| HIPK2(-0.72)| ID2(-0.98)| JUND(-0.56)| MEIS2(0.87)| NRARP(-0.81)| ETV7(1.19)| PER1(-1.13)| BATF3(-0.96)| BEND3(-0.58)| TRIB3(-0.76)| TCF7L2(-1.61)| ZNF354A(-0.64)| TFAP2C(0.78)| TGIF1(-1.41)| NR1H2(0.53)| BHLHE41(0.95)| NRIP1(1.02)| KLF4(-0.88)	N4BP2L2(0.70)| ZHX1(0.77)| ETV6(0.62)| GATA2(2.65)| HIPK2(-6.95)| ID2(-5.69)| JUND(-1.34)| MEIS2(1.67)| NRARP(-2.60)| ETV7(5.29)| PER1(-0.69)| BATF3(-2.45)| BEND3(-0.88)| TRIB3(-0.77)| TCF7L2(-1.29)| ZNF354A(-0.58)| TFAP2C(2.68)| TGIF1(-0.75)| NR1H2(0.84)| BHLHE41(1.64)| NRIP1(1.07)| KLF4(-3.07)
GO_CELL_CYCLE_PROCESS	21	1081	2.44394e-16	1.24613e-14	10133|1031|1032|1033|152015|201161|201164|22924|23499|25777|26524|29899|330|3398|348235|55165|5699|6934|7029|79866|81617	OPTN|CDKN2C|CDKN2D|CDKN3|ROPN1B|CENPV|PLD6|MAPRE3|MACF1|SUN2|LATS2|GPSM2|BIRC3|ID2|SKA2|CEP55|PSMB10|TCF7L2|TFDP2|BORA|CAB39L	OPTN(0.87)| CDKN2C(1.16)| CDKN2D(0.75)| CDKN3(0.97)| ROPN1B(1.88)| CENPV(-0.89)| PLD6(-0.51)| MAPRE3(1.36)| MACF1(1.50)| SUN2(0.82)| LATS2(1.06)| GPSM2(0.55)| BIRC3(1.34)| ID2(-0.98)| SKA2(0.80)| CEP55(0.56)| PSMB10(1.36)| TCF7L2(-1.61)| TFDP2(-0.58)| BORA(0.58)| CAB39L(1.11)	OPTN(1.35)| CDKN2C(1.18)| CDKN2D(1.44)| CDKN3(0.58)| ROPN1B(2.02)| CENPV(-1.54)| PLD6(-1.73)| MAPRE3(0.77)| MACF1(0.51)| SUN2(0.81)| LATS2(0.72)| GPSM2(0.62)| BIRC3(1.59)| ID2(-5.69)| SKA2(0.56)| CEP55(0.57)| PSMB10(0.89)| TCF7L2(-1.29)| TFDP2(-1.28)| BORA(0.92)| CAB39L(3.31)
GO_REGULATION_OF_CELL_DEATH	31	1472	3.17151e-16	1.59873e-14	1032|1437|1508|220|26524|2683|28996|330|3437|347902|3727|3965|51316|5292|53832|5831|6609|685|6934|7015|7052|7178|7498|81573|837|84941|8660|8874|9021|9314|9722	CDKN2D|CSF2|CTSB|ALDH1A3|LATS2|B4GALT1|HIPK2|BIRC3|IFIT3|AMIGO2|JUND|LGALS9|PLAC8|PIM1|IL20RA|PYCR1|SMPD1|BTC|TCF7L2|TERT|TGM2|TPT1|XDH|ANKRD13C|CASP4|HSH2D|IRS2|ARHGEF7|SOCS3|KLF4|NOS1AP	CDKN2D(0.75)| CSF2(3.07)| CTSB(0.58)| ALDH1A3(1.42)| LATS2(1.06)| B4GALT1(0.57)| HIPK2(-0.72)| BIRC3(1.34)| IFIT3(1.28)| AMIGO2(0.53)| JUND(-0.56)| LGALS9(1.99)| PLAC8(2.33)| PIM1(0.69)| IL20RA(3.50)| PYCR1(-0.58)| SMPD1(1.84)| BTC(1.26)| TCF7L2(-1.61)| TERT(-1.19)| TGM2(1.05)| TPT1(0.75)| XDH(3.21)| ANKRD13C(1.37)| CASP4(1.80)| HSH2D(1.15)| IRS2(1.87)| ARHGEF7(0.69)| SOCS3(0.84)| KLF4(-0.88)| NO…	CDKN2D(1.44)| CSF2(3.42)| CTSB(1.44)| ALDH1A3(2.96)| LATS2(0.72)| B4GALT1(1.33)| HIPK2(-6.95)| BIRC3(1.59)| IFIT3(2.00)| AMIGO2(2.24)| JUND(-1.34)| LGALS9(1.73)| PLAC8(4.36)| PIM1(1.82)| IL20RA(1.35)| PYCR1(-0.91)| SMPD1(1.78)| BTC(1.21)| TCF7L2(-1.29)| TERT(-4.29)| TGM2(3.14)| TPT1(0.51)| XDH(3.01)| ANKRD13C(0.51)| CASP4(1.13)| HSH2D(1.85)| IRS2(2.01)| ARHGEF7(0.83)| SOCS3(2.93)| KLF4(-3.07)| NO…
GO_PEPTIDYL_AMINO_ACID_MODIFICATION	18	841	3.23835e-16	1.61408e-14	10536|11240|1437|1839|1969|23333|23508|26524|282974|28996|51114|5187|55359|5753|57673|6484|685|780	P3H3|PADI2|CSF2|HBEGF|EPHA2|DPY19L1|TTC9|LATS2|STK32C|HIPK2|ZDHHC9|PER1|STYK1|PTK6|BEND3|ST3GAL4|BTC|DDR1	P3H3(-0.52)| PADI2(0.82)| CSF2(3.07)| HBEGF(0.57)| EPHA2(1.32)| DPY19L1(-0.66)| TTC9(1.03)| LATS2(1.06)| STK32C(-0.57)| HIPK2(-0.72)| ZDHHC9(0.62)| PER1(-1.13)| STYK1(0.66)| PTK6(1.43)| BEND3(-0.58)| ST3GAL4(0.70)| BTC(1.26)| DDR1(0.64)	P3H3(-4.14)| PADI2(4.44)| CSF2(3.42)| HBEGF(1.41)| EPHA2(0.88)| DPY19L1(-1.53)| TTC9(2.51)| LATS2(0.72)| STK32C(-1.59)| HIPK2(-6.95)| ZDHHC9(0.53)| PER1(-0.69)| STYK1(0.99)| PTK6(2.05)| BEND3(-0.88)| ST3GAL4(1.06)| BTC(1.21)| DDR1(1.02)
GO_POSITIVE_REGULATION_OF_PROTEIN_METABOLIC_PROCESS	27	1492	3.64476e-16	1.79646e-14	10221|139285|1437|150696|1946|2192|22924|28996|330|3814|3965|4281|5292|5699|5753|57761|6385|6609|6934|7039|7376|7498|80312|8412|9021|9314|9722	TRIB1|AMER1|CSF2|PROM2|EFNA5|FBLN1|MAPRE3|HIPK2|BIRC3|KISS1|LGALS9|MID1|PIM1|PSMB10|PTK6|TRIB3|SDC4|SMPD1|TCF7L2|TGFA|NR1H2|XDH|TET1|BCAR3|SOCS3|KLF4|NOS1AP	TRIB1(-2.30)| AMER1(-0.57)| CSF2(3.07)| PROM2(1.26)| EFNA5(1.66)| FBLN1(1.12)| MAPRE3(1.36)| HIPK2(-0.72)| BIRC3(1.34)| KISS1(2.37)| LGALS9(1.99)| MID1(-1.66)| PIM1(0.69)| PSMB10(1.36)| PTK6(1.43)| TRIB3(-0.76)| SDC4(0.65)| SMPD1(1.84)| TCF7L2(-1.61)| TGFA(0.62)| NR1H2(0.53)| XDH(3.21)| TET1(-0.61)| BCAR3(0.98)| SOCS3(0.84)| KLF4(-0.88)| NOS1AP(0.80)	TRIB1(-0.78)| AMER1(-1.15)| CSF2(3.42)| PROM2(1.00)| EFNA5(1.06)| FBLN1(2.53)| MAPRE3(0.77)| HIPK2(-6.95)| BIRC3(1.59)| KISS1(2.13)| LGALS9(1.73)| MID1(-5.10)| PIM1(1.82)| PSMB10(0.89)| PTK6(2.05)| TRIB3(-0.77)| SDC4(1.14)| SMPD1(1.78)| TCF7L2(-1.29)| TGFA(0.95)| NR1H2(0.84)| XDH(3.01)| TET1(-2.06)| BCAR3(1.81)| SOCS3(2.93)| KLF4(-3.07)| NOS1AP(0.85)
GO_REGULATION_OF_SECRETION	23	699	4.76362e-16	2.32213e-14	1946|201294|2192|22925|25874|2683|3814|3965|4129|5066|55107|55366|5972|634|6385|64285|6934|7376|84958|8660|8874|9173|94121	EFNA5|UNC13D|FBLN1|PLA2R1|MPC2|B4GALT1|KISS1|LGALS9|MAOB|PAM|ANO1|LGR4|REN|CEACAM1|SDC4|RHBDF1|TCF7L2|NR1H2|SYTL1|IRS2|ARHGEF7|IL1RL1|SYTL4	EFNA5(1.66)| UNC13D(1.09)| FBLN1(1.12)| PLA2R1(1.48)| MPC2(-0.61)| B4GALT1(0.57)| KISS1(2.37)| LGALS9(1.99)| MAOB(-2.55)| PAM(-1.28)| ANO1(1.16)| LGR4(-0.73)| REN(2.91)| CEACAM1(2.54)| SDC4(0.65)| RHBDF1(0.57)| TCF7L2(-1.61)| NR1H2(0.53)| SYTL1(0.84)| IRS2(1.87)| ARHGEF7(0.69)| IL1RL1(2.13)| SYTL4(0.53)	EFNA5(1.06)| UNC13D(2.01)| FBLN1(2.53)| PLA2R1(1.62)| MPC2(-0.86)| B4GALT1(1.33)| KISS1(2.13)| LGALS9(1.73)| MAOB(-3.08)| PAM(-1.74)| ANO1(2.67)| LGR4(-4.02)| REN(6.27)| CEACAM1(1.41)| SDC4(1.14)| RHBDF1(0.59)| TCF7L2(-1.29)| NR1H2(0.84)| SYTL1(0.87)| IRS2(2.01)| ARHGEF7(0.83)| IL1RL1(2.67)| SYTL4(1.85)
GO_REGULATION_OF_CELL_ADHESION	22	629	6.07964e-16	2.89992e-14	1604|1946|1948|1969|201294|2192|23189|23499|342184|3557|3675|3965|441478|5795|59339|634|6385|64115|7052|780|8874|9314	CD55|EFNA5|EFNB2|EPHA2|UNC13D|FBLN1|KANK1|MACF1|FMN1|IL1RN|ITGA3|LGALS9|NRARP|PTPRJ|PLEKHA2|CEACAM1|SDC4|VSIR|TGM2|DDR1|ARHGEF7|KLF4	CD55(1.27)| EFNA5(1.66)| EFNB2(0.79)| EPHA2(1.32)| UNC13D(1.09)| FBLN1(1.12)| KANK1(-0.59)| MACF1(1.50)| FMN1(2.63)| IL1RN(1.80)| ITGA3(1.20)| LGALS9(1.99)| NRARP(-0.81)| PTPRJ(0.61)| PLEKHA2(1.73)| CEACAM1(2.54)| SDC4(0.65)| VSIR(1.66)| TGM2(1.05)| DDR1(0.64)| ARHGEF7(0.69)| KLF4(-0.88)	CD55(1.65)| EFNA5(1.06)| EFNB2(1.76)| EPHA2(0.88)| UNC13D(2.01)| FBLN1(2.53)| KANK1(-2.94)| MACF1(0.51)| FMN1(1.54)| IL1RN(1.78)| ITGA3(1.05)| LGALS9(1.73)| NRARP(-2.60)| PTPRJ(1.11)| PLEKHA2(1.12)| CEACAM1(1.41)| SDC4(1.14)| VSIR(2.22)| TGM2(3.14)| DDR1(1.02)| ARHGEF7(0.83)| KLF4(-3.07)
GO_NEGATIVE_REGULATION_OF_PROTEIN_MODIFICATION_PROCESS	22	616	6.07964e-16	2.89992e-14	10129|10221|1031|1032|1844|1846|2192|26524|392617|5187|56937|5699|5753|57761|5795|6609|6737|7498|9021|9052|9314|9528	FRY|TRIB1|CDKN2C|CDKN2D|DUSP2|DUSP4|FBLN1|LATS2|ELFN1|PER1|PMEPA1|PSMB10|PTK6|TRIB3|PTPRJ|SMPD1|TRIM21|XDH|SOCS3|GPRC5A|KLF4|TMEM59	FRY(1.61)| TRIB1(-2.30)| CDKN2C(1.16)| CDKN2D(0.75)| DUSP2(-0.50)| DUSP4(1.11)| FBLN1(1.12)| LATS2(1.06)| ELFN1(-1.15)| PER1(-1.13)| PMEPA1(3.42)| PSMB10(1.36)| PTK6(1.43)| TRIB3(-0.76)| PTPRJ(0.61)| SMPD1(1.84)| TRIM21(0.51)| XDH(3.21)| SOCS3(0.84)| GPRC5A(2.07)| KLF4(-0.88)| TMEM59(0.71)	FRY(1.50)| TRIB1(-0.78)| CDKN2C(1.18)| CDKN2D(1.44)| DUSP2(-0.74)| DUSP4(2.67)| FBLN1(2.53)| LATS2(0.72)| ELFN1(-1.10)| PER1(-0.69)| PMEPA1(1.28)| PSMB10(0.89)| PTK6(2.05)| TRIB3(-0.77)| PTPRJ(1.11)| SMPD1(1.78)| TRIM21(0.52)| XDH(3.01)| SOCS3(2.93)| GPRC5A(1.55)| KLF4(-3.07)| TMEM59(0.53)
GO_POSITIVE_REGULATION_OF_CELL_DIFFERENTIATION	24	823	7.64251e-16	3.60661e-14	10221|10371|1437|1946|1948|201294|23363|23499|2624|2683|286204|3398|3675|3727|3965|5753|64115|685|6934|7477|79006|860|8874|9021	TRIB1|SEMA3A|CSF2|EFNA5|EFNB2|UNC13D|OBSL1|MACF1|GATA2|B4GALT1|CRB2|ID2|ITGA3|JUND|LGALS9|PTK6|VSIR|BTC|TCF7L2|WNT7B|METRN|RUNX2|ARHGEF7|SOCS3	TRIB1(-2.30)| SEMA3A(1.47)| CSF2(3.07)| EFNA5(1.66)| EFNB2(0.79)| UNC13D(1.09)| OBSL1(-1.00)| MACF1(1.50)| GATA2(0.55)| B4GALT1(0.57)| CRB2(1.46)| ID2(-0.98)| ITGA3(1.20)| JUND(-0.56)| LGALS9(1.99)| PTK6(1.43)| VSIR(1.66)| BTC(1.26)| TCF7L2(-1.61)| WNT7B(1.56)| METRN(-0.53)| RUNX2(5.04)| ARHGEF7(0.69)| SOCS3(0.84)	TRIB1(-0.78)| SEMA3A(0.87)| CSF2(3.42)| EFNA5(1.06)| EFNB2(1.76)| UNC13D(2.01)| OBSL1(-3.07)| MACF1(0.51)| GATA2(2.65)| B4GALT1(1.33)| CRB2(1.16)| ID2(-5.69)| ITGA3(1.05)| JUND(-1.34)| LGALS9(1.73)| PTK6(2.05)| VSIR(2.22)| BTC(1.21)| TCF7L2(-1.29)| WNT7B(1.50)| METRN(-0.92)| RUNX2(3.51)| ARHGEF7(0.83)| SOCS3(2.93)
GO_CHEMICAL_HOMEOSTASIS	22	874	1.50686e-15	7.03627e-14	1244|1604|2624|27346|3434|3814|3868|4938|50617|55647|56652|6337|6553|66002|6934|7052|7178|7376|7477|784|84679|8660	ABCC2|CD55|GATA2|TMEM97|IFIT1|KISS1|KRT16|OAS1|ATP6V0A4|RAB20|TWNK|SCNN1A|SLC9A5|CYP4F12|TCF7L2|TGM2|TPT1|NR1H2|WNT7B|CACNB3|SLC9A7|IRS2	ABCC2(-0.74)| CD55(1.27)| GATA2(0.55)| TMEM97(-1.01)| IFIT1(1.18)| KISS1(2.37)| KRT16(2.44)| OAS1(4.04)| ATP6V0A4(1.98)| RAB20(0.57)| TWNK(-0.55)| SCNN1A(0.75)| SLC9A5(-0.51)| CYP4F12(3.07)| TCF7L2(-1.61)| TGM2(1.05)| TPT1(0.75)| NR1H2(0.53)| WNT7B(1.56)| CACNB3(0.63)| SLC9A7(0.56)| IRS2(1.87)	ABCC2(-2.78)| CD55(1.65)| GATA2(2.65)| TMEM97(-0.71)| IFIT1(2.67)| KISS1(2.13)| KRT16(2.59)| OAS1(2.53)| ATP6V0A4(2.43)| RAB20(0.59)| TWNK(-0.51)| SCNN1A(1.46)| SLC9A5(-1.54)| CYP4F12(5.04)| TCF7L2(-1.29)| TGM2(3.14)| TPT1(0.51)| NR1H2(0.84)| WNT7B(1.50)| CACNB3(0.58)| SLC9A7(2.04)| IRS2(2.01)
GO_TISSUE_MORPHOGENESIS	24	533	1.64175e-15	7.50803e-14	10371|1839|1948|1969|220|2683|286204|28996|342184|3675|3868|441478|55036|55366|634|6385|7052|7477|780|9021|90627|9314|9496|9788	SEMA3A|HBEGF|EFNB2|EPHA2|ALDH1A3|B4GALT1|CRB2|HIPK2|FMN1|ITGA3|KRT16|NRARP|CCDC40|LGR4|CEACAM1|SDC4|TGM2|WNT7B|DDR1|SOCS3|STARD13|KLF4|TBX4|MTSS1	SEMA3A(1.47)| HBEGF(0.57)| EFNB2(0.79)| EPHA2(1.32)| ALDH1A3(1.42)| B4GALT1(0.57)| CRB2(1.46)| HIPK2(-0.72)| FMN1(2.63)| ITGA3(1.20)| KRT16(2.44)| NRARP(-0.81)| CCDC40(-1.21)| LGR4(-0.73)| CEACAM1(2.54)| SDC4(0.65)| TGM2(1.05)| WNT7B(1.56)| DDR1(0.64)| SOCS3(0.84)| STARD13(2.22)| KLF4(-0.88)| TBX4(-4.01)| MTSS1(-0.62)	SEMA3A(0.87)| HBEGF(1.41)| EFNB2(1.76)| EPHA2(0.88)| ALDH1A3(2.96)| B4GALT1(1.33)| CRB2(1.16)| HIPK2(-6.95)| FMN1(1.54)| ITGA3(1.05)| KRT16(2.59)| NRARP(-2.60)| CCDC40(-2.85)| LGR4(-4.02)| CEACAM1(1.41)| SDC4(1.14)| TGM2(3.14)| WNT7B(1.50)| DDR1(1.02)| SOCS3(2.93)| STARD13(3.06)| KLF4(-3.07)| TBX4(-3.90)| MTSS1(-4.74)
GO_SINGLE_ORGANISM_CATABOLIC_PROCESS	24	957	1.64175e-15	7.50803e-14	10846|11001|113026|1305|131870|1508|152926|1806|201164|221|22978|23464|2992|4051|4316|4595|4907|5315|66002|6609|7498|84706|8942|978	PDE10A|SLC27A2|PLCD3|COL13A1|NUDT16|CTSB|PPM1K|DPYD|PLD6|ALDH3B1|NT5C2|GCAT|GYG1|CYP4F3|MMP7|MUTYH|NT5E|PKM|CYP4F12|SMPD1|XDH|GPT2|KYNU|CDA	PDE10A(-1.38)| SLC27A2(1.19)| PLCD3(0.63)| COL13A1(1.67)| NUDT16(-0.59)| CTSB(0.58)| PPM1K(0.63)| DPYD(2.03)| PLD6(-0.51)| ALDH3B1(0.96)| NT5C2(0.53)| GCAT(-1.71)| GYG1(0.80)| CYP4F3(3.14)| MMP7(-2.51)| MUTYH(-0.87)| NT5E(1.02)| PKM(0.52)| CYP4F12(3.07)| SMPD1(1.84)| XDH(3.21)| GPT2(-0.82)| KYNU(2.84)| CDA(1.70)	PDE10A(-2.24)| SLC27A2(0.91)| PLCD3(0.79)| COL13A1(3.78)| NUDT16(-0.72)| CTSB(1.44)| PPM1K(1.78)| DPYD(1.56)| PLD6(-1.73)| ALDH3B1(2.68)| NT5C2(0.78)| GCAT(-0.72)| GYG1(0.51)| CYP4F3(5.27)| MMP7(-5.91)| MUTYH(-0.86)| NT5E(1.56)| PKM(1.48)| CYP4F12(5.04)| SMPD1(1.78)| XDH(3.01)| GPT2(-0.95)| KYNU(2.64)| CDA(3.93)
GO_CARBOHYDRATE_METABOLIC_PROCESS	21	662	1.86786e-15	8.45493e-14	10007|10317|10331|143|23333|2525|2683|2992|3038|4938|50614|5315|55757|57511|6484|7358|80312|83548|8660|94025|957	GNPDA1|B3GALT5|B3GNT3|PARP4|DPY19L1|FUT3|B4GALT1|GYG1|HAS3|OAS1|GALNT9|PKM|UGGT2|COG6|ST3GAL4|UGDH|TET1|COG3|IRS2|MUC16|ENTPD5	GNPDA1(-0.73)| B3GALT5(3.45)| B3GNT3(1.19)| PARP4(0.63)| DPY19L1(-0.66)| FUT3(1.38)| B4GALT1(0.57)| GYG1(0.80)| HAS3(-1.77)| OAS1(4.04)| GALNT9(2.05)| PKM(0.52)| UGGT2(0.67)| COG6(0.69)| ST3GAL4(0.70)| UGDH(-0.55)| TET1(-0.61)| COG3(0.57)| IRS2(1.87)| MUC16(4.27)| ENTPD5(-0.61)	GNPDA1(-1.00)| B3GALT5(3.16)| B3GNT3(1.02)| PARP4(1.41)| DPY19L1(-1.53)| FUT3(3.37)| B4GALT1(1.33)| GYG1(0.51)| HAS3(-2.23)| OAS1(2.53)| GALNT9(4.29)| PKM(1.48)| UGGT2(0.79)| COG6(0.71)| ST3GAL4(1.06)| UGDH(-1.63)| TET1(-2.06)| COG3(0.92)| IRS2(2.01)| MUC16(2.52)| ENTPD5(-1.10)
GO_RESPONSE_TO_ABIOTIC_STIMULUS	22	1024	3.56713e-15	1.59836e-13	1032|1244|132864|1508|26027|26509|28996|3198|3398|3727|3860|4212|4316|4867|5066|51316|5187|5315|55107|6940|7015|9021	CDKN2D|ABCC2|CPEB2|CTSB|ACOT11|MYOF|HIPK2|HOXA1|ID2|JUND|KRT13|MEIS2|MMP7|NPHP1|PAM|PLAC8|PER1|PKM|ANO1|ZNF354A|TERT|SOCS3	CDKN2D(0.75)| ABCC2(-0.74)| CPEB2(2.14)| CTSB(0.58)| ACOT11(0.71)| MYOF(0.76)| HIPK2(-0.72)| HOXA1(0.53)| ID2(-0.98)| JUND(-0.56)| KRT13(2.06)| MEIS2(0.87)| MMP7(-2.51)| NPHP1(-0.98)| PAM(-1.28)| PLAC8(2.33)| PER1(-1.13)| PKM(0.52)| ANO1(1.16)| ZNF354A(-0.64)| TERT(-1.19)| SOCS3(0.84)	CDKN2D(1.44)| ABCC2(-2.78)| CPEB2(0.87)| CTSB(1.44)| ACOT11(1.21)| MYOF(1.81)| HIPK2(-6.95)| HOXA1(1.17)| ID2(-5.69)| JUND(-1.34)| KRT13(2.41)| MEIS2(1.67)| MMP7(-5.91)| NPHP1(-1.17)| PAM(-1.74)| PLAC8(4.36)| PER1(-0.69)| PKM(1.48)| ANO1(2.67)| ZNF354A(-0.58)| TERT(-4.29)| SOCS3(2.93)
GO_NEGATIVE_REGULATION_OF_PHOSPHORUS_METABOLIC_PROCESS	20	541	5.66696e-15	2.51387e-13	10221|1031|1032|1844|1846|2192|26524|392617|5187|56937|5753|57761|5795|6609|7498|8660|9021|9052|9314|978	TRIB1|CDKN2C|CDKN2D|DUSP2|DUSP4|FBLN1|LATS2|ELFN1|PER1|PMEPA1|PTK6|TRIB3|PTPRJ|SMPD1|XDH|IRS2|SOCS3|GPRC5A|KLF4|CDA	TRIB1(-2.30)| CDKN2C(1.16)| CDKN2D(0.75)| DUSP2(-0.50)| DUSP4(1.11)| FBLN1(1.12)| LATS2(1.06)| ELFN1(-1.15)| PER1(-1.13)| PMEPA1(3.42)| PTK6(1.43)| TRIB3(-0.76)| PTPRJ(0.61)| SMPD1(1.84)| XDH(3.21)| IRS2(1.87)| SOCS3(0.84)| GPRC5A(2.07)| KLF4(-0.88)| CDA(1.70)	TRIB1(-0.78)| CDKN2C(1.18)| CDKN2D(1.44)| DUSP2(-0.74)| DUSP4(2.67)| FBLN1(2.53)| LATS2(0.72)| ELFN1(-1.10)| PER1(-0.69)| PMEPA1(1.28)| PTK6(2.05)| TRIB3(-0.77)| PTPRJ(1.11)| SMPD1(1.78)| XDH(3.01)| IRS2(2.01)| SOCS3(2.93)| GPRC5A(1.55)| KLF4(-3.07)| CDA(3.93)
GO_TRANSMEMBRANE_TRANSPORT	19	1098	5.91306e-15	2.59706e-13	10057|117144|1244|124935|131474|1437|25874|3927|50617|55107|57185|6337|6553|784|80228|84679|9107|9121|92270	ABCC5|CATSPER1|ABCC2|SLC43A2|CHCHD4|CSF2|MPC2|LASP1|ATP6V0A4|ANO1|NIPAL3|SCNN1A|SLC9A5|CACNB3|ORAI2|SLC9A7|MTMR6|SLC16A5|ATP6AP1L	ABCC5(-0.74)| CATSPER1(1.02)| ABCC2(-0.74)| SLC43A2(-0.92)| CHCHD4(-0.51)| CSF2(3.07)| MPC2(-0.61)| LASP1(0.53)| ATP6V0A4(1.98)| ANO1(1.16)| NIPAL3(0.73)| SCNN1A(0.75)| SLC9A5(-0.51)| CACNB3(0.63)| ORAI2(1.05)| SLC9A7(0.56)| MTMR6(0.61)| SLC16A5(0.79)| ATP6AP1L(-0.71)	ABCC5(-1.18)| CATSPER1(1.16)| ABCC2(-2.78)| SLC43A2(-0.92)| CHCHD4(-0.79)| CSF2(3.42)| MPC2(-0.86)| LASP1(0.89)| ATP6V0A4(2.43)| ANO1(2.67)| NIPAL3(0.76)| SCNN1A(1.46)| SLC9A5(-1.54)| CACNB3(0.58)| ORAI2(0.55)| SLC9A7(2.04)| MTMR6(1.22)| SLC16A5(1.33)| ATP6AP1L(-2.01)
GO_SMALL_MOLECULE_BIOSYNTHETIC_PROCESS	16	443	6.5959e-15	2.86857e-13	10826|11001|11240|1806|220|4597|51700|5315|5831|6916|7358|79896|83401|84706|8942|9536	FAXDC2|SLC27A2|PADI2|DPYD|ALDH1A3|MVD|CYB5R2|PKM|PYCR1|TBXAS1|UGDH|THNSL1|ELOVL3|GPT2|KYNU|PTGES	FAXDC2(1.28)| SLC27A2(1.19)| PADI2(0.82)| DPYD(2.03)| ALDH1A3(1.42)| MVD(-1.17)| CYB5R2(1.16)| PKM(0.52)| PYCR1(-0.58)| TBXAS1(-1.35)| UGDH(-0.55)| THNSL1(-1.33)| ELOVL3(0.61)| GPT2(-0.82)| KYNU(2.84)| PTGES(2.69)	FAXDC2(2.44)| SLC27A2(0.91)| PADI2(4.44)| DPYD(1.56)| ALDH1A3(2.96)| MVD(-0.65)| CYB5R2(1.37)| PKM(1.48)| PYCR1(-0.91)| TBXAS1(-9.42)| UGDH(-1.63)| THNSL1(-0.76)| ELOVL3(2.07)| GPT2(-0.95)| KYNU(2.64)| PTGES(4.54)
GO_LIPID_BIOSYNTHETIC_PROCESS	17	539	1.27862e-14	5.50677e-13	10826|11001|1583|201164|220|221|256987|4597|51700|6484|6609|6916|83401|8660|8821|9107|9536	FAXDC2|SLC27A2|CYP11A1|PLD6|ALDH1A3|ALDH3B1|SERINC5|MVD|CYB5R2|ST3GAL4|SMPD1|TBXAS1|ELOVL3|IRS2|INPP4B|MTMR6|PTGES	FAXDC2(1.28)| SLC27A2(1.19)| CYP11A1(2.00)| PLD6(-0.51)| ALDH1A3(1.42)| ALDH3B1(0.96)| SERINC5(0.68)| MVD(-1.17)| CYB5R2(1.16)| ST3GAL4(0.70)| SMPD1(1.84)| TBXAS1(-1.35)| ELOVL3(0.61)| IRS2(1.87)| INPP4B(2.20)| MTMR6(0.61)| PTGES(2.69)	FAXDC2(2.44)| SLC27A2(0.91)| CYP11A1(2.95)| PLD6(-1.73)| ALDH1A3(2.96)| ALDH3B1(2.68)| SERINC5(1.70)| MVD(-0.65)| CYB5R2(1.37)| ST3GAL4(1.06)| SMPD1(1.78)| TBXAS1(-9.42)| ELOVL3(2.07)| IRS2(2.01)| INPP4B(1.29)| MTMR6(1.22)| PTGES(4.54)
GO_POSITIVE_REGULATION_OF_CELL_PROLIFERATION	23	814	2.30453e-14	9.82971e-13	10443|116844|131870|1437|1604|1839|2192|2683|28996|3398|3915|3965|441478|4597|4953|51316|65108|685|7015|7039|80312|860|8660	N4BP2L2|LRG1|NUDT16|CSF2|CD55|HBEGF|FBLN1|B4GALT1|HIPK2|ID2|LAMC1|LGALS9|NRARP|MVD|ODC1|PLAC8|MARCKSL1|BTC|TERT|TGFA|TET1|RUNX2|IRS2	N4BP2L2(0.77)| LRG1(2.28)| NUDT16(-0.59)| CSF2(3.07)| CD55(1.27)| HBEGF(0.57)| FBLN1(1.12)| B4GALT1(0.57)| HIPK2(-0.72)| ID2(-0.98)| LAMC1(0.54)| LGALS9(1.99)| NRARP(-0.81)| MVD(-1.17)| ODC1(-0.64)| PLAC8(2.33)| MARCKSL1(-0.66)| BTC(1.26)| TERT(-1.19)| TGFA(0.62)| TET1(-0.61)| RUNX2(5.04)| IRS2(1.87)	N4BP2L2(0.70)| LRG1(0.70)| NUDT16(-0.72)| CSF2(3.42)| CD55(1.65)| HBEGF(1.41)| FBLN1(2.53)| B4GALT1(1.33)| HIPK2(-6.95)| ID2(-5.69)| LAMC1(0.96)| LGALS9(1.73)| NRARP(-2.60)| MVD(-0.65)| ODC1(-0.93)| PLAC8(4.36)| MARCKSL1(-1.13)| BTC(1.21)| TERT(-4.29)| TGFA(0.95)| TET1(-2.06)| RUNX2(3.51)| IRS2(2.01)
GO_MORPHOGENESIS_OF_AN_EPITHELIUM	21	400	2.6203e-14	1.09078e-12	10371|1839|1948|1969|220|2683|342184|3868|441478|55036|55366|634|6385|7052|7477|780|9021|90627|9314|9496|9788	SEMA3A|HBEGF|EFNB2|EPHA2|ALDH1A3|B4GALT1|FMN1|KRT16|NRARP|CCDC40|LGR4|CEACAM1|SDC4|TGM2|WNT7B|DDR1|SOCS3|STARD13|KLF4|TBX4|MTSS1	SEMA3A(1.47)| HBEGF(0.57)| EFNB2(0.79)| EPHA2(1.32)| ALDH1A3(1.42)| B4GALT1(0.57)| FMN1(2.63)| KRT16(2.44)| NRARP(-0.81)| CCDC40(-1.21)| LGR4(-0.73)| CEACAM1(2.54)| SDC4(0.65)| TGM2(1.05)| WNT7B(1.56)| DDR1(0.64)| SOCS3(0.84)| STARD13(2.22)| KLF4(-0.88)| TBX4(-4.01)| MTSS1(-0.62)	SEMA3A(0.87)| HBEGF(1.41)| EFNB2(1.76)| EPHA2(0.88)| ALDH1A3(2.96)| B4GALT1(1.33)| FMN1(1.54)| KRT16(2.59)| NRARP(-2.60)| CCDC40(-2.85)| LGR4(-4.02)| CEACAM1(1.41)| SDC4(1.14)| TGM2(3.14)| WNT7B(1.50)| DDR1(1.02)| SOCS3(2.93)| STARD13(3.06)| KLF4(-3.07)| TBX4(-3.90)| MTSS1(-4.74)
GO_REGULATION_OF_PROTEIN_LOCALIZATION	21	950	2.6203e-14	1.09078e-12	1946|1969|2192|23189|23255|25874|3675|3965|5066|55107|55366|64285|6934|7015|7376|79628|79866|8660|9173|94121|9528	EFNA5|EPHA2|FBLN1|KANK1|MTCL1|MPC2|ITGA3|LGALS9|PAM|ANO1|LGR4|RHBDF1|TCF7L2|TERT|NR1H2|SH3TC2|BORA|IRS2|IL1RL1|SYTL4|TMEM59	EFNA5(1.66)| EPHA2(1.32)| FBLN1(1.12)| KANK1(-0.59)| MTCL1(-0.61)| MPC2(-0.61)| ITGA3(1.20)| LGALS9(1.99)| PAM(-1.28)| ANO1(1.16)| LGR4(-0.73)| RHBDF1(0.57)| TCF7L2(-1.61)| TERT(-1.19)| NR1H2(0.53)| SH3TC2(3.77)| BORA(0.58)| IRS2(1.87)| IL1RL1(2.13)| SYTL4(0.53)| TMEM59(0.71)	EFNA5(1.06)| EPHA2(0.88)| FBLN1(2.53)| KANK1(-2.94)| MTCL1(-5.74)| MPC2(-0.86)| ITGA3(1.05)| LGALS9(1.73)| PAM(-1.74)| ANO1(2.67)| LGR4(-4.02)| RHBDF1(0.59)| TCF7L2(-1.29)| TERT(-4.29)| NR1H2(0.84)| SH3TC2(2.28)| BORA(0.92)| IRS2(2.01)| IL1RL1(2.67)| SYTL4(1.85)| TMEM59(0.53)
GO_ORGAN_MORPHOGENESIS	24	841	2.63104e-14	1.09078e-12	10371|1305|1948|1969|220|2624|286204|28996|3198|3398|342184|3860|4209|5066|51513|55036|55366|7052|7477|780|79365|8412|860|9496	SEMA3A|COL13A1|EFNB2|EPHA2|ALDH1A3|GATA2|CRB2|HIPK2|HOXA1|ID2|FMN1|KRT13|MEF2D|PAM|ETV7|CCDC40|LGR4|TGM2|WNT7B|DDR1|BHLHE41|BCAR3|RUNX2|TBX4	SEMA3A(1.47)| COL13A1(1.67)| EFNB2(0.79)| EPHA2(1.32)| ALDH1A3(1.42)| GATA2(0.55)| CRB2(1.46)| HIPK2(-0.72)| HOXA1(0.53)| ID2(-0.98)| FMN1(2.63)| KRT13(2.06)| MEF2D(0.71)| PAM(-1.28)| ETV7(1.19)| CCDC40(-1.21)| LGR4(-0.73)| TGM2(1.05)| WNT7B(1.56)| DDR1(0.64)| BHLHE41(0.95)| BCAR3(0.98)| RUNX2(5.04)| TBX4(-4.01)	SEMA3A(0.87)| COL13A1(3.78)| EFNB2(1.76)| EPHA2(0.88)| ALDH1A3(2.96)| GATA2(2.65)| CRB2(1.16)| HIPK2(-6.95)| HOXA1(1.17)| ID2(-5.69)| FMN1(1.54)| KRT13(2.41)| MEF2D(0.69)| PAM(-1.74)| ETV7(5.29)| CCDC40(-2.85)| LGR4(-4.02)| TGM2(3.14)| WNT7B(1.50)| DDR1(1.02)| BHLHE41(1.64)| BCAR3(1.81)| RUNX2(3.51)| TBX4(-3.90)
GO_REGULATION_OF_DEFENSE_RESPONSE	20	759	3.60934e-14	1.4825e-12	10622|114771|117157|1508|1604|1755|330|3434|3965|4907|5187|55366|5699|7376|83666|837|9021|9173|9314|9788	POLR3G|PGLYRP3|SH2D1B|CTSB|CD55|DMBT1|BIRC3|IFIT1|LGALS9|NT5E|PER1|LGR4|PSMB10|NR1H2|PARP9|CASP4|SOCS3|IL1RL1|KLF4|MTSS1	POLR3G(-0.72)| PGLYRP3(3.23)| SH2D1B(2.93)| CTSB(0.58)| CD55(1.27)| DMBT1(4.34)| BIRC3(1.34)| IFIT1(1.18)| LGALS9(1.99)| NT5E(1.02)| PER1(-1.13)| LGR4(-0.73)| PSMB10(1.36)| NR1H2(0.53)| PARP9(0.68)| CASP4(1.80)| SOCS3(0.84)| IL1RL1(2.13)| KLF4(-0.88)| MTSS1(-0.62)	POLR3G(-0.67)| PGLYRP3(2.53)| SH2D1B(3.19)| CTSB(1.44)| CD55(1.65)| DMBT1(3.50)| BIRC3(1.59)| IFIT1(2.67)| LGALS9(1.73)| NT5E(1.56)| PER1(-0.69)| LGR4(-4.02)| PSMB10(0.89)| NR1H2(0.84)| PARP9(1.85)| CASP4(1.13)| SOCS3(2.93)| IL1RL1(2.67)| KLF4(-3.07)| MTSS1(-4.74)
GO_CELL_DEVELOPMENT	27	1426	3.96972e-14	1.61557e-12	10129|10371|1525|1946|1948|1969|201164|23363|26084|2624|26524|2683|3398|342184|3695|3727|3915|4643|50861|5362|5972|5990|6275|6385|7477|79628|860	FRY|SEMA3A|CXADR|EFNA5|EFNB2|EPHA2|PLD6|OBSL1|ARHGEF26|GATA2|LATS2|B4GALT1|ID2|FMN1|ITGB7|JUND|LAMC1|MYO1E|STMN3|PLXNA2|REN|RFX2|S100A4|SDC4|WNT7B|SH3TC2|RUNX2	FRY(1.61)| SEMA3A(1.47)| CXADR(1.12)| EFNA5(1.66)| EFNB2(0.79)| EPHA2(1.32)| PLD6(-0.51)| OBSL1(-1.00)| ARHGEF26(-0.82)| GATA2(0.55)| LATS2(1.06)| B4GALT1(0.57)| ID2(-0.98)| FMN1(2.63)| ITGB7(1.26)| JUND(-0.56)| LAMC1(0.54)| MYO1E(1.00)| STMN3(1.66)| PLXNA2(1.61)| REN(2.91)| RFX2(-0.66)| S100A4(2.38)| SDC4(0.65)| WNT7B(1.56)| SH3TC2(3.77)| RUNX2(5.04)	FRY(1.50)| SEMA3A(0.87)| CXADR(1.10)| EFNA5(1.06)| EFNB2(1.76)| EPHA2(0.88)| PLD6(-1.73)| OBSL1(-3.07)| ARHGEF26(-1.14)| GATA2(2.65)| LATS2(0.72)| B4GALT1(1.33)| ID2(-5.69)| FMN1(1.54)| ITGB7(2.29)| JUND(-1.34)| LAMC1(0.96)| MYO1E(0.61)| STMN3(1.06)| PLXNA2(0.78)| REN(6.27)| RFX2(-0.72)| S100A4(4.50)| SDC4(1.14)| WNT7B(1.50)| SH3TC2(2.28)| RUNX2(3.51)
GO_ENZYME_LINKED_RECEPTOR_PROTEIN_SIGNALING_PATHWAY	23	689	4.56136e-14	1.83947e-12	147409|1839|1946|1948|1969|28996|2963|3248|4643|50617|55359|5753|57530|5795|5829|64115|685|780|84985|860|8660|8874|9788	DSG4|HBEGF|EFNA5|EFNB2|EPHA2|HIPK2|GTF2F2|HPGD|MYO1E|ATP6V0A4|STYK1|PTK6|CGN|PTPRJ|PXN|VSIR|BTC|DDR1|FAM83A|RUNX2|IRS2|ARHGEF7|MTSS1	DSG4(2.59)| HBEGF(0.57)| EFNA5(1.66)| EFNB2(0.79)| EPHA2(1.32)| HIPK2(-0.72)| GTF2F2(1.19)| HPGD(2.28)| MYO1E(1.00)| ATP6V0A4(1.98)| STYK1(0.66)| PTK6(1.43)| CGN(0.52)| PTPRJ(0.61)| PXN(0.61)| VSIR(1.66)| BTC(1.26)| DDR1(0.64)| FAM83A(2.26)| RUNX2(5.04)| IRS2(1.87)| ARHGEF7(0.69)| MTSS1(-0.62)	DSG4(2.72)| HBEGF(1.41)| EFNA5(1.06)| EFNB2(1.76)| EPHA2(0.88)| HIPK2(-6.95)| GTF2F2(0.76)| HPGD(2.70)| MYO1E(0.61)| ATP6V0A4(2.43)| STYK1(0.99)| PTK6(2.05)| CGN(0.95)| PTPRJ(1.11)| PXN(0.81)| VSIR(2.22)| BTC(1.21)| DDR1(1.02)| FAM83A(3.03)| RUNX2(3.51)| IRS2(2.01)| ARHGEF7(0.83)| MTSS1(-4.74)
GO_VESICLE_MEDIATED_TRANSPORT	24	1239	4.94973e-14	1.96802e-12	10123|10133|10447|1604|1755|201294|22925|23499|2624|284021|30011|4643|55647|56649|57511|64129|7039|7052|7114|7127|83548|84171|84958|94121	ARL4C|OPTN|FAM3C|CD55|DMBT1|UNC13D|PLA2R1|MACF1|GATA2|MILR1|SH3KBP1|MYO1E|RAB20|TMPRSS4|COG6|TINAGL1|TGFA|TGM2|TMSB4X|TNFAIP2|COG3|LOXL4|SYTL1|SYTL4	ARL4C(3.17)| OPTN(0.87)| FAM3C(0.77)| CD55(1.27)| DMBT1(4.34)| UNC13D(1.09)| PLA2R1(1.48)| MACF1(1.50)| GATA2(0.55)| MILR1(1.85)| SH3KBP1(1.21)| MYO1E(1.00)| RAB20(0.57)| TMPRSS4(2.61)| COG6(0.69)| TINAGL1(1.86)| TGFA(0.62)| TGM2(1.05)| TMSB4X(0.63)| TNFAIP2(0.83)| COG3(0.57)| LOXL4(4.02)| SYTL1(0.84)| SYTL4(0.53)	ARL4C(3.48)| OPTN(1.35)| FAM3C(1.27)| CD55(1.65)| DMBT1(3.50)| UNC13D(2.01)| PLA2R1(1.62)| MACF1(0.51)| GATA2(2.65)| MILR1(3.90)| SH3KBP1(0.58)| MYO1E(0.61)| RAB20(0.59)| TMPRSS4(1.91)| COG6(0.71)| TINAGL1(0.93)| TGFA(0.95)| TGM2(3.14)| TMSB4X(1.33)| TNFAIP2(1.61)| COG3(0.92)| LOXL4(4.01)| SYTL1(0.87)| SYTL4(1.85)
GO_NEGATIVE_REGULATION_OF_IMMUNE_SYSTEM_PROCESS	18	372	4.96886e-14	1.96802e-12	10221|10443|11240|114771|1604|2624|284021|3398|3434|3965|4212|441478|55366|5795|634|64115|7376|9173	TRIB1|N4BP2L2|PADI2|PGLYRP3|CD55|GATA2|MILR1|ID2|IFIT1|LGALS9|MEIS2|NRARP|LGR4|PTPRJ|CEACAM1|VSIR|NR1H2|IL1RL1	TRIB1(-2.30)| N4BP2L2(0.77)| PADI2(0.82)| PGLYRP3(3.23)| CD55(1.27)| GATA2(0.55)| MILR1(1.85)| ID2(-0.98)| IFIT1(1.18)| LGALS9(1.99)| MEIS2(0.87)| NRARP(-0.81)| LGR4(-0.73)| PTPRJ(0.61)| CEACAM1(2.54)| VSIR(1.66)| NR1H2(0.53)| IL1RL1(2.13)	TRIB1(-0.78)| N4BP2L2(0.70)| PADI2(4.44)| PGLYRP3(2.53)| CD55(1.65)| GATA2(2.65)| MILR1(3.90)| ID2(-5.69)| IFIT1(2.67)| LGALS9(1.73)| MEIS2(1.67)| NRARP(-2.60)| LGR4(-4.02)| PTPRJ(1.11)| CEACAM1(1.41)| VSIR(2.22)| NR1H2(0.84)| IL1RL1(2.67)
GO_REGULATION_OF_KINASE_ACTIVITY	21	776	5.78933e-14	2.2727e-12	10221|1031|1032|1033|1844|1846|1946|22924|26524|5292|5753|57761|5795|6385|6609|7039|7148|8660|9021|9052|9314	TRIB1|CDKN2C|CDKN2D|CDKN3|DUSP2|DUSP4|EFNA5|MAPRE3|LATS2|PIM1|PTK6|TRIB3|PTPRJ|SDC4|SMPD1|TGFA|TNXB|IRS2|SOCS3|GPRC5A|KLF4	TRIB1(-2.30)| CDKN2C(1.16)| CDKN2D(0.75)| CDKN3(0.97)| DUSP2(-0.50)| DUSP4(1.11)| EFNA5(1.66)| MAPRE3(1.36)| LATS2(1.06)| PIM1(0.69)| PTK6(1.43)| TRIB3(-0.76)| PTPRJ(0.61)| SDC4(0.65)| SMPD1(1.84)| TGFA(0.62)| TNXB(1.04)| IRS2(1.87)| SOCS3(0.84)| GPRC5A(2.07)| KLF4(-0.88)	TRIB1(-0.78)| CDKN2C(1.18)| CDKN2D(1.44)| CDKN3(0.58)| DUSP2(-0.74)| DUSP4(2.67)| EFNA5(1.06)| MAPRE3(0.77)| LATS2(0.72)| PIM1(1.82)| PTK6(2.05)| TRIB3(-0.77)| PTPRJ(1.11)| SDC4(1.14)| SMPD1(1.78)| TGFA(0.95)| TNXB(3.49)| IRS2(2.01)| SOCS3(2.93)| GPRC5A(1.55)| KLF4(-3.07)
GO_PHOSPHORYLATION	22	1228	7.65188e-14	2.97752e-12	10045|10221|129607|1437|1839|1846|1969|22978|26524|282974|28996|3965|5292|5315|55359|5699|5753|57761|685|780|8476|8660	SH2D3A|TRIB1|CMPK2|CSF2|HBEGF|DUSP4|EPHA2|NT5C2|LATS2|STK32C|HIPK2|LGALS9|PIM1|PKM|STYK1|PSMB10|PTK6|TRIB3|BTC|DDR1|CDC42BPA|IRS2	SH2D3A(0.92)| TRIB1(-2.30)| CMPK2(1.74)| CSF2(3.07)| HBEGF(0.57)| DUSP4(1.11)| EPHA2(1.32)| NT5C2(0.53)| LATS2(1.06)| STK32C(-0.57)| HIPK2(-0.72)| LGALS9(1.99)| PIM1(0.69)| PKM(0.52)| STYK1(0.66)| PSMB10(1.36)| PTK6(1.43)| TRIB3(-0.76)| BTC(1.26)| DDR1(0.64)| CDC42BPA(0.92)| IRS2(1.87)	SH2D3A(1.17)| TRIB1(-0.78)| CMPK2(3.84)| CSF2(3.42)| HBEGF(1.41)| DUSP4(2.67)| EPHA2(0.88)| NT5C2(0.78)| LATS2(0.72)| STK32C(-1.59)| HIPK2(-6.95)| LGALS9(1.73)| PIM1(1.82)| PKM(1.48)| STYK1(0.99)| PSMB10(0.89)| PTK6(2.05)| TRIB3(-0.77)| BTC(1.21)| DDR1(1.02)| CDC42BPA(2.01)| IRS2(2.01)
GO_SINGLE_ORGANISM_CELL_ADHESION	19	459	1.13526e-13	4.37915e-12	10398|1305|144100|147409|150084|152015|1525|1829|27286|3695|3915|4867|4907|5699|64115|7148|7477|84941|860	MYL9|COL13A1|PLEKHA7|DSG4|IGSF5|ROPN1B|CXADR|DSG2|SRPX2|ITGB7|LAMC1|NPHP1|NT5E|PSMB10|VSIR|TNXB|WNT7B|HSH2D|RUNX2	MYL9(-0.56)| COL13A1(1.67)| PLEKHA7(2.73)| DSG4(2.59)| IGSF5(2.00)| ROPN1B(1.88)| CXADR(1.12)| DSG2(1.25)| SRPX2(1.34)| ITGB7(1.26)| LAMC1(0.54)| NPHP1(-0.98)| NT5E(1.02)| PSMB10(1.36)| VSIR(1.66)| TNXB(1.04)| WNT7B(1.56)| HSH2D(1.15)| RUNX2(5.04)	MYL9(-4.35)| COL13A1(3.78)| PLEKHA7(0.64)| DSG4(2.72)| IGSF5(3.86)| ROPN1B(2.02)| CXADR(1.10)| DSG2(0.69)| SRPX2(2.51)| ITGB7(2.29)| LAMC1(0.96)| NPHP1(-1.17)| NT5E(1.56)| PSMB10(0.89)| VSIR(2.22)| TNXB(3.49)| WNT7B(1.50)| HSH2D(1.85)| RUNX2(3.51)
GO_ORGANIC_ACID_BIOSYNTHETIC_PROCESS	14	270	1.24409e-13	4.75757e-12	10826|11001|11240|1806|220|5315|5831|6916|7358|79896|83401|84706|8942|9536	FAXDC2|SLC27A2|PADI2|DPYD|ALDH1A3|PKM|PYCR1|TBXAS1|UGDH|THNSL1|ELOVL3|GPT2|KYNU|PTGES	FAXDC2(1.28)| SLC27A2(1.19)| PADI2(0.82)| DPYD(2.03)| ALDH1A3(1.42)| PKM(0.52)| PYCR1(-0.58)| TBXAS1(-1.35)| UGDH(-0.55)| THNSL1(-1.33)| ELOVL3(0.61)| GPT2(-0.82)| KYNU(2.84)| PTGES(2.69)	FAXDC2(2.44)| SLC27A2(0.91)| PADI2(4.44)| DPYD(1.56)| ALDH1A3(2.96)| PKM(1.48)| PYCR1(-0.91)| TBXAS1(-9.42)| UGDH(-1.63)| THNSL1(-0.76)| ELOVL3(2.07)| GPT2(-0.95)| KYNU(2.64)| PTGES(4.54)
GO_TRANSCRIPTION_FROM_RNA_POLYMERASE_II_PROMOTER	18	724	1.3724e-13	5.20337e-12	2120|23764|25833|2624|26298|2963|3727|4005|4209|4212|51513|55509|6666|7022|7376|84441|860|9314	ETV6|MAFF|POU2F3|GATA2|EHF|GTF2F2|JUND|LMO2|MEF2D|MEIS2|ETV7|BATF3|SOX12|TFAP2C|NR1H2|MAML2|RUNX2|KLF4	ETV6(1.24)| MAFF(0.74)| POU2F3(1.41)| GATA2(0.55)| EHF(2.55)| GTF2F2(1.19)| JUND(-0.56)| LMO2(1.23)| MEF2D(0.71)| MEIS2(0.87)| ETV7(1.19)| BATF3(-0.96)| SOX12(-0.93)| TFAP2C(0.78)| NR1H2(0.53)| MAML2(1.76)| RUNX2(5.04)| KLF4(-0.88)	ETV6(0.62)| MAFF(0.73)| POU2F3(2.05)| GATA2(2.65)| EHF(0.83)| GTF2F2(0.76)| JUND(-1.34)| LMO2(1.57)| MEF2D(0.69)| MEIS2(1.67)| ETV7(5.29)| BATF3(-2.45)| SOX12(-3.30)| TFAP2C(2.68)| NR1H2(0.84)| MAML2(1.38)| RUNX2(3.51)| KLF4(-3.07)
GO_REGULATION_OF_CELL_SUBSTRATE_ADHESION	12	173	1.69666e-13	6.37829e-12	1946|201294|2192|23189|23499|342184|3675|5795|59339|6385|780|8874	EFNA5|UNC13D|FBLN1|KANK1|MACF1|FMN1|ITGA3|PTPRJ|PLEKHA2|SDC4|DDR1|ARHGEF7	EFNA5(1.66)| UNC13D(1.09)| FBLN1(1.12)| KANK1(-0.59)| MACF1(1.50)| FMN1(2.63)| ITGA3(1.20)| PTPRJ(0.61)| PLEKHA2(1.73)| SDC4(0.65)| DDR1(0.64)| ARHGEF7(0.69)	EFNA5(1.06)| UNC13D(2.01)| FBLN1(2.53)| KANK1(-2.94)| MACF1(0.51)| FMN1(1.54)| ITGA3(1.05)| PTPRJ(1.11)| PLEKHA2(1.12)| SDC4(1.14)| DDR1(1.02)| ARHGEF7(0.83)
GO_RESPONSE_TO_VIRUS	13	247	1.85939e-13	6.9313e-12	10622|1525|1755|201294|256987|3434|3437|3965|4938|4940|4953|55509|7178	POLR3G|CXADR|DMBT1|UNC13D|SERINC5|IFIT1|IFIT3|LGALS9|OAS1|OAS3|ODC1|BATF3|TPT1	POLR3G(-0.72)| CXADR(1.12)| DMBT1(4.34)| UNC13D(1.09)| SERINC5(0.68)| IFIT1(1.18)| IFIT3(1.28)| LGALS9(1.99)| OAS1(4.04)| OAS3(0.56)| ODC1(-0.64)| BATF3(-0.96)| TPT1(0.75)	POLR3G(-0.67)| CXADR(1.10)| DMBT1(3.50)| UNC13D(2.01)| SERINC5(1.70)| IFIT1(2.67)| IFIT3(2.00)| LGALS9(1.73)| OAS1(2.53)| OAS3(2.44)| ODC1(-0.93)| BATF3(-2.45)| TPT1(0.51)
GO_POSITIVE_REGULATION_OF_IMMUNE_SYSTEM_PROCESS	19	867	2.69997e-13	9.98091e-12	10221|10443|10622|114771|117157|1508|1604|1755|1948|201294|2624|330|3398|3965|5699|5795|784|8660|9173	TRIB1|N4BP2L2|POLR3G|PGLYRP3|SH2D1B|CTSB|CD55|DMBT1|EFNB2|UNC13D|GATA2|BIRC3|ID2|LGALS9|PSMB10|PTPRJ|CACNB3|IRS2|IL1RL1	TRIB1(-2.30)| N4BP2L2(0.77)| POLR3G(-0.72)| PGLYRP3(3.23)| SH2D1B(2.93)| CTSB(0.58)| CD55(1.27)| DMBT1(4.34)| EFNB2(0.79)| UNC13D(1.09)| GATA2(0.55)| BIRC3(1.34)| ID2(-0.98)| LGALS9(1.99)| PSMB10(1.36)| PTPRJ(0.61)| CACNB3(0.63)| IRS2(1.87)| IL1RL1(2.13)	TRIB1(-0.78)| N4BP2L2(0.70)| POLR3G(-0.67)| PGLYRP3(2.53)| SH2D1B(3.19)| CTSB(1.44)| CD55(1.65)| DMBT1(3.50)| EFNB2(1.76)| UNC13D(2.01)| GATA2(2.65)| BIRC3(1.59)| ID2(-5.69)| LGALS9(1.73)| PSMB10(0.89)| PTPRJ(1.11)| CACNB3(0.58)| IRS2(2.01)| IL1RL1(2.67)
GO_POSITIVE_REGULATION_OF_PROTEIN_MODIFICATION_PROCESS	22	1135	2.93865e-13	1.07734e-11	139285|1437|150696|1946|22924|28996|330|3814|3965|4281|5292|5699|5753|57761|6385|6609|7039|7498|80312|8412|9021|9722	AMER1|CSF2|PROM2|EFNA5|MAPRE3|HIPK2|BIRC3|KISS1|LGALS9|MID1|PIM1|PSMB10|PTK6|TRIB3|SDC4|SMPD1|TGFA|XDH|TET1|BCAR3|SOCS3|NOS1AP	AMER1(-0.57)| CSF2(3.07)| PROM2(1.26)| EFNA5(1.66)| MAPRE3(1.36)| HIPK2(-0.72)| BIRC3(1.34)| KISS1(2.37)| LGALS9(1.99)| MID1(-1.66)| PIM1(0.69)| PSMB10(1.36)| PTK6(1.43)| TRIB3(-0.76)| SDC4(0.65)| SMPD1(1.84)| TGFA(0.62)| XDH(3.21)| TET1(-0.61)| BCAR3(0.98)| SOCS3(0.84)| NOS1AP(0.80)	AMER1(-1.15)| CSF2(3.42)| PROM2(1.00)| EFNA5(1.06)| MAPRE3(0.77)| HIPK2(-6.95)| BIRC3(1.59)| KISS1(2.13)| LGALS9(1.73)| MID1(-5.10)| PIM1(1.82)| PSMB10(0.89)| PTK6(2.05)| TRIB3(-0.77)| SDC4(1.14)| SMPD1(1.78)| TGFA(0.95)| XDH(3.01)| TET1(-2.06)| BCAR3(1.81)| SOCS3(2.93)| NOS1AP(0.85)
GO_NEGATIVE_REGULATION_OF_PHOSPHORYLATION	18	422	3.53786e-13	1.27593e-11	10221|1031|1032|1844|1846|2192|26524|5187|56937|5753|57761|5795|6609|7498|8660|9021|9052|9314	TRIB1|CDKN2C|CDKN2D|DUSP2|DUSP4|FBLN1|LATS2|PER1|PMEPA1|PTK6|TRIB3|PTPRJ|SMPD1|XDH|IRS2|SOCS3|GPRC5A|KLF4	TRIB1(-2.30)| CDKN2C(1.16)| CDKN2D(0.75)| DUSP2(-0.50)| DUSP4(1.11)| FBLN1(1.12)| LATS2(1.06)| PER1(-1.13)| PMEPA1(3.42)| PTK6(1.43)| TRIB3(-0.76)| PTPRJ(0.61)| SMPD1(1.84)| XDH(3.21)| IRS2(1.87)| SOCS3(0.84)| GPRC5A(2.07)| KLF4(-0.88)	TRIB1(-0.78)| CDKN2C(1.18)| CDKN2D(1.44)| DUSP2(-0.74)| DUSP4(2.67)| FBLN1(2.53)| LATS2(0.72)| PER1(-0.69)| PMEPA1(1.28)| PTK6(2.05)| TRIB3(-0.77)| PTPRJ(1.11)| SMPD1(1.78)| XDH(3.01)| IRS2(2.01)| SOCS3(2.93)| GPRC5A(1.55)| KLF4(-3.07)
GO_REGULATION_OF_PROTEOLYSIS	18	711	3.53786e-13	1.27593e-11	10221|1032|10406|1474|1604|2192|286204|330|3965|5699|57761|64285|6590|6737|7376|7498|9314|9528	TRIB1|CDKN2D|WFDC2|CST6|CD55|FBLN1|CRB2|BIRC3|LGALS9|PSMB10|TRIB3|RHBDF1|SLPI|TRIM21|NR1H2|XDH|KLF4|TMEM59	TRIB1(-2.30)| CDKN2D(0.75)| WFDC2(3.86)| CST6(0.86)| CD55(1.27)| FBLN1(1.12)| CRB2(1.46)| BIRC3(1.34)| LGALS9(1.99)| PSMB10(1.36)| TRIB3(-0.76)| RHBDF1(0.57)| SLPI(3.03)| TRIM21(0.51)| NR1H2(0.53)| XDH(3.21)| KLF4(-0.88)| TMEM59(0.71)	TRIB1(-0.78)| CDKN2D(1.44)| WFDC2(3.40)| CST6(4.07)| CD55(1.65)| FBLN1(2.53)| CRB2(1.16)| BIRC3(1.59)| LGALS9(1.73)| PSMB10(0.89)| TRIB3(-0.77)| RHBDF1(0.59)| SLPI(5.29)| TRIM21(0.52)| NR1H2(0.84)| XDH(3.01)| KLF4(-3.07)| TMEM59(0.53)
GO_ION_TRANSMEMBRANE_TRANSPORT	16	822	3.96533e-13	1.41856e-11	10057|117144|1244|124935|25874|3927|50617|55107|6337|6553|784|80228|84679|9107|9121|92270	ABCC5|CATSPER1|ABCC2|SLC43A2|MPC2|LASP1|ATP6V0A4|ANO1|SCNN1A|SLC9A5|CACNB3|ORAI2|SLC9A7|MTMR6|SLC16A5|ATP6AP1L	ABCC5(-0.74)| CATSPER1(1.02)| ABCC2(-0.74)| SLC43A2(-0.92)| MPC2(-0.61)| LASP1(0.53)| ATP6V0A4(1.98)| ANO1(1.16)| SCNN1A(0.75)| SLC9A5(-0.51)| CACNB3(0.63)| ORAI2(1.05)| SLC9A7(0.56)| MTMR6(0.61)| SLC16A5(0.79)| ATP6AP1L(-0.71)	ABCC5(-1.18)| CATSPER1(1.16)| ABCC2(-2.78)| SLC43A2(-0.92)| MPC2(-0.86)| LASP1(0.89)| ATP6V0A4(2.43)| ANO1(2.67)| SCNN1A(1.46)| SLC9A5(-1.54)| CACNB3(0.58)| ORAI2(0.55)| SLC9A7(2.04)| MTMR6(1.22)| SLC16A5(1.33)| ATP6AP1L(-2.01)
GO_ORGANONITROGEN_COMPOUND_CATABOLIC_PROCESS	17	343	4.09898e-13	1.4431e-11	10846|114771|131870|152926|1806|22978|23464|4129|4595|4907|6303|6385|6609|7498|84706|8942|978	PDE10A|PGLYRP3|NUDT16|PPM1K|DPYD|NT5C2|GCAT|MAOB|MUTYH|NT5E|SAT1|SDC4|SMPD1|XDH|GPT2|KYNU|CDA	PDE10A(-1.38)| PGLYRP3(3.23)| NUDT16(-0.59)| PPM1K(0.63)| DPYD(2.03)| NT5C2(0.53)| GCAT(-1.71)| MAOB(-2.55)| MUTYH(-0.87)| NT5E(1.02)| SAT1(-1.11)| SDC4(0.65)| SMPD1(1.84)| XDH(3.21)| GPT2(-0.82)| KYNU(2.84)| CDA(1.70)	PDE10A(-2.24)| PGLYRP3(2.53)| NUDT16(-0.72)| PPM1K(1.78)| DPYD(1.56)| NT5C2(0.78)| GCAT(-0.72)| MAOB(-3.08)| MUTYH(-0.86)| NT5E(1.56)| SAT1(-0.92)| SDC4(1.14)| SMPD1(1.78)| XDH(3.01)| GPT2(-0.95)| KYNU(2.64)| CDA(3.93)
GO_NUCLEOBASE_CONTAINING_SMALL_MOLECULE_METABOLIC_PROCESS	17	535	4.09898e-13	1.4431e-11	10846|129607|131870|1806|22978|23057|25874|4595|4907|4938|50617|5315|6820|7498|8942|957|978	PDE10A|CMPK2|NUDT16|DPYD|NT5C2|NMNAT2|MPC2|MUTYH|NT5E|OAS1|ATP6V0A4|PKM|SULT2B1|XDH|KYNU|ENTPD5|CDA	PDE10A(-1.38)| CMPK2(1.74)| NUDT16(-0.59)| DPYD(2.03)| NT5C2(0.53)| NMNAT2(1.79)| MPC2(-0.61)| MUTYH(-0.87)| NT5E(1.02)| OAS1(4.04)| ATP6V0A4(1.98)| PKM(0.52)| SULT2B1(1.34)| XDH(3.21)| KYNU(2.84)| ENTPD5(-0.61)| CDA(1.70)	PDE10A(-2.24)| CMPK2(3.84)| NUDT16(-0.72)| DPYD(1.56)| NT5C2(0.78)| NMNAT2(4.54)| MPC2(-0.86)| MUTYH(-0.86)| NT5E(1.56)| OAS1(2.53)| ATP6V0A4(2.43)| PKM(1.48)| SULT2B1(1.91)| XDH(3.01)| KYNU(2.64)| ENTPD5(-1.10)| CDA(3.93)
GO_TUBE_DEVELOPMENT	21	552	5.05861e-13	1.76693e-11	1948|1969|2624|2683|29899|3198|3398|342184|3675|441478|5362|55036|55366|5753|6385|7052|7477|780|90627|9496|9788	EFNB2|EPHA2|GATA2|B4GALT1|GPSM2|HOXA1|ID2|FMN1|ITGA3|NRARP|PLXNA2|CCDC40|LGR4|PTK6|SDC4|TGM2|WNT7B|DDR1|STARD13|TBX4|MTSS1	EFNB2(0.79)| EPHA2(1.32)| GATA2(0.55)| B4GALT1(0.57)| GPSM2(0.55)| HOXA1(0.53)| ID2(-0.98)| FMN1(2.63)| ITGA3(1.20)| NRARP(-0.81)| PLXNA2(1.61)| CCDC40(-1.21)| LGR4(-0.73)| PTK6(1.43)| SDC4(0.65)| TGM2(1.05)| WNT7B(1.56)| DDR1(0.64)| STARD13(2.22)| TBX4(-4.01)| MTSS1(-0.62)	EFNB2(1.76)| EPHA2(0.88)| GATA2(2.65)| B4GALT1(1.33)| GPSM2(0.62)| HOXA1(1.17)| ID2(-5.69)| FMN1(1.54)| ITGA3(1.05)| NRARP(-2.60)| PLXNA2(0.78)| CCDC40(-2.85)| LGR4(-4.02)| PTK6(2.05)| SDC4(1.14)| TGM2(3.14)| WNT7B(1.50)| DDR1(1.02)| STARD13(3.06)| TBX4(-3.90)| MTSS1(-4.74)
GO_REGULATION_OF_CELLULAR_COMPONENT_BIOGENESIS	19	767	6.11857e-13	2.10403e-11	131870|1437|1946|1969|23189|23499|27286|2963|3038|342184|347902|55647|56937|57180|5795|6385|6624|7376|822	NUDT16|CSF2|EFNA5|EPHA2|KANK1|MACF1|SRPX2|GTF2F2|HAS3|FMN1|AMIGO2|RAB20|PMEPA1|ACTR3B|PTPRJ|SDC4|FSCN1|NR1H2|CAPG	NUDT16(-0.59)| CSF2(3.07)| EFNA5(1.66)| EPHA2(1.32)| KANK1(-0.59)| MACF1(1.50)| SRPX2(1.34)| GTF2F2(1.19)| HAS3(-1.77)| FMN1(2.63)| AMIGO2(0.53)| RAB20(0.57)| PMEPA1(3.42)| ACTR3B(-0.55)| PTPRJ(0.61)| SDC4(0.65)| FSCN1(-0.53)| NR1H2(0.53)| CAPG(0.86)	NUDT16(-0.72)| CSF2(3.42)| EFNA5(1.06)| EPHA2(0.88)| KANK1(-2.94)| MACF1(0.51)| SRPX2(2.51)| GTF2F2(0.76)| HAS3(-2.23)| FMN1(1.54)| AMIGO2(2.24)| RAB20(0.59)| PMEPA1(1.28)| ACTR3B(-0.67)| PTPRJ(1.11)| SDC4(1.14)| FSCN1(-2.07)| NR1H2(0.84)| CAPG(1.28)
GO_PROTEOLYSIS	19	1208	6.11857e-13	2.10403e-11	10406|131870|139285|1508|164832|220213|26091|4316|5046|54894|5646|56649|5699|5972|64129|64285|7498|837|9528	WFDC2|NUDT16|AMER1|CTSB|LONRF2|OTUD1|HERC4|MMP7|PCSK6|RNF43|PRSS3|TMPRSS4|PSMB10|REN|TINAGL1|RHBDF1|XDH|CASP4|TMEM59	WFDC2(3.86)| NUDT16(-0.59)| AMER1(-0.57)| CTSB(0.58)| LONRF2(-2.22)| OTUD1(0.57)| HERC4(1.42)| MMP7(-2.51)| PCSK6(0.60)| RNF43(-2.43)| PRSS3(0.62)| TMPRSS4(2.61)| PSMB10(1.36)| REN(2.91)| TINAGL1(1.86)| RHBDF1(0.57)| XDH(3.21)| CASP4(1.80)| TMEM59(0.71)	WFDC2(3.40)| NUDT16(-0.72)| AMER1(-1.15)| CTSB(1.44)| LONRF2(-2.25)| OTUD1(3.72)| HERC4(0.79)| MMP7(-5.91)| PCSK6(1.07)| RNF43(-1.80)| PRSS3(0.83)| TMPRSS4(1.91)| PSMB10(0.89)| REN(6.27)| TINAGL1(0.93)| RHBDF1(0.59)| XDH(3.01)| CASP4(1.13)| TMEM59(0.53)
GO_GLYCOSYLATION	14	267	6.49359e-13	2.21581e-11	10317|10331|143|23333|2525|2683|50614|55757|57511|6484|80312|83548|94025|957	B3GALT5|B3GNT3|PARP4|DPY19L1|FUT3|B4GALT1|GALNT9|UGGT2|COG6|ST3GAL4|TET1|COG3|MUC16|ENTPD5	B3GALT5(3.45)| B3GNT3(1.19)| PARP4(0.63)| DPY19L1(-0.66)| FUT3(1.38)| B4GALT1(0.57)| GALNT9(2.05)| UGGT2(0.67)| COG6(0.69)| ST3GAL4(0.70)| TET1(-0.61)| COG3(0.57)| MUC16(4.27)| ENTPD5(-0.61)	B3GALT5(3.16)| B3GNT3(1.02)| PARP4(1.41)| DPY19L1(-1.53)| FUT3(3.37)| B4GALT1(1.33)| GALNT9(4.29)| UGGT2(0.79)| COG6(0.71)| ST3GAL4(1.06)| TET1(-2.06)| COG3(0.92)| MUC16(2.52)| ENTPD5(-1.10)
GO_NEUROGENESIS	24	1402	8.65585e-13	2.9311e-11	10129|1031|10371|1946|1948|1969|23105|23189|23363|23499|2624|28996|3398|342184|3675|50861|5362|5753|6385|7477|79006|79628|860|9314	FRY|CDKN2C|SEMA3A|EFNA5|EFNB2|EPHA2|FSTL4|KANK1|OBSL1|MACF1|GATA2|HIPK2|ID2|FMN1|ITGA3|STMN3|PLXNA2|PTK6|SDC4|WNT7B|METRN|SH3TC2|RUNX2|KLF4	FRY(1.61)| CDKN2C(1.16)| SEMA3A(1.47)| EFNA5(1.66)| EFNB2(0.79)| EPHA2(1.32)| FSTL4(-2.01)| KANK1(-0.59)| OBSL1(-1.00)| MACF1(1.50)| GATA2(0.55)| HIPK2(-0.72)| ID2(-0.98)| FMN1(2.63)| ITGA3(1.20)| STMN3(1.66)| PLXNA2(1.61)| PTK6(1.43)| SDC4(0.65)| WNT7B(1.56)| METRN(-0.53)| SH3TC2(3.77)| RUNX2(5.04)| KLF4(-0.88)	FRY(1.50)| CDKN2C(1.18)| SEMA3A(0.87)| EFNA5(1.06)| EFNB2(1.76)| EPHA2(0.88)| FSTL4(-2.23)| KANK1(-2.94)| OBSL1(-3.07)| MACF1(0.51)| GATA2(2.65)| HIPK2(-6.95)| ID2(-5.69)| FMN1(1.54)| ITGA3(1.05)| STMN3(1.06)| PLXNA2(0.78)| PTK6(2.05)| SDC4(1.14)| WNT7B(1.50)| METRN(-0.92)| SH3TC2(2.28)| RUNX2(3.51)| KLF4(-3.07)
GO_SEXUAL_REPRODUCTION	15	730	1.06134e-12	3.53992e-11	10007|10406|117144|1508|152015|1525|201164|26091|2683|3248|330|4867|55366|5990|8204	GNPDA1|WFDC2|CATSPER1|CTSB|ROPN1B|CXADR|PLD6|HERC4|B4GALT1|HPGD|BIRC3|NPHP1|LGR4|RFX2|NRIP1	GNPDA1(-0.73)| WFDC2(3.86)| CATSPER1(1.02)| CTSB(0.58)| ROPN1B(1.88)| CXADR(1.12)| PLD6(-0.51)| HERC4(1.42)| B4GALT1(0.57)| HPGD(2.28)| BIRC3(1.34)| NPHP1(-0.98)| LGR4(-0.73)| RFX2(-0.66)| NRIP1(1.02)	GNPDA1(-1.00)| WFDC2(3.40)| CATSPER1(1.16)| CTSB(1.44)| ROPN1B(2.02)| CXADR(1.10)| PLD6(-1.73)| HERC4(0.79)| B4GALT1(1.33)| HPGD(2.70)| BIRC3(1.59)| NPHP1(-1.17)| LGR4(-4.02)| RFX2(-0.72)| NRIP1(1.07)
GO_INTERSPECIES_INTERACTION_BETWEEN_ORGANISMS	15	662	1.06134e-12	3.53992e-11	114771|1508|1525|1604|1755|1948|1969|2192|256987|25833|28996|3434|3695|5699|80227	PGLYRP3|CTSB|CXADR|CD55|DMBT1|EFNB2|EPHA2|FBLN1|SERINC5|POU2F3|HIPK2|IFIT1|ITGB7|PSMB10|PAAF1	PGLYRP3(3.23)| CTSB(0.58)| CXADR(1.12)| CD55(1.27)| DMBT1(4.34)| EFNB2(0.79)| EPHA2(1.32)| FBLN1(1.12)| SERINC5(0.68)| POU2F3(1.41)| HIPK2(-0.72)| IFIT1(1.18)| ITGB7(1.26)| PSMB10(1.36)| PAAF1(1.56)	PGLYRP3(2.53)| CTSB(1.44)| CXADR(1.10)| CD55(1.65)| DMBT1(3.50)| EFNB2(1.76)| EPHA2(0.88)| FBLN1(2.53)| SERINC5(1.70)| POU2F3(2.05)| HIPK2(-6.95)| IFIT1(2.67)| ITGB7(2.29)| PSMB10(0.89)| PAAF1(0.75)
GO_PROTEIN_PHOSPHORYLATION	19	944	1.32776e-12	4.3955e-11	10045|10221|1437|1839|1846|1969|26524|282974|28996|3965|5292|55359|5699|5753|57761|685|780|8476|8660	SH2D3A|TRIB1|CSF2|HBEGF|DUSP4|EPHA2|LATS2|STK32C|HIPK2|LGALS9|PIM1|STYK1|PSMB10|PTK6|TRIB3|BTC|DDR1|CDC42BPA|IRS2	SH2D3A(0.92)| TRIB1(-2.30)| CSF2(3.07)| HBEGF(0.57)| DUSP4(1.11)| EPHA2(1.32)| LATS2(1.06)| STK32C(-0.57)| HIPK2(-0.72)| LGALS9(1.99)| PIM1(0.69)| STYK1(0.66)| PSMB10(1.36)| PTK6(1.43)| TRIB3(-0.76)| BTC(1.26)| DDR1(0.64)| CDC42BPA(0.92)| IRS2(1.87)	SH2D3A(1.17)| TRIB1(-0.78)| CSF2(3.42)| HBEGF(1.41)| DUSP4(2.67)| EPHA2(0.88)| LATS2(0.72)| STK32C(-1.59)| HIPK2(-6.95)| LGALS9(1.73)| PIM1(1.82)| STYK1(0.99)| PSMB10(0.89)| PTK6(2.05)| TRIB3(-0.77)| BTC(1.21)| DDR1(1.02)| CDC42BPA(2.01)| IRS2(2.01)
GO_REGULATION_OF_CELL_DEVELOPMENT	20	836	1.68118e-12	5.52424e-11	10221|10371|1946|201294|2192|23105|23189|23363|23499|2624|2683|286204|3398|3675|5362|5753|6934|79006|8874|9314	TRIB1|SEMA3A|EFNA5|UNC13D|FBLN1|FSTL4|KANK1|OBSL1|MACF1|GATA2|B4GALT1|CRB2|ID2|ITGA3|PLXNA2|PTK6|TCF7L2|METRN|ARHGEF7|KLF4	TRIB1(-2.30)| SEMA3A(1.47)| EFNA5(1.66)| UNC13D(1.09)| FBLN1(1.12)| FSTL4(-2.01)| KANK1(-0.59)| OBSL1(-1.00)| MACF1(1.50)| GATA2(0.55)| B4GALT1(0.57)| CRB2(1.46)| ID2(-0.98)| ITGA3(1.20)| PLXNA2(1.61)| PTK6(1.43)| TCF7L2(-1.61)| METRN(-0.53)| ARHGEF7(0.69)| KLF4(-0.88)	TRIB1(-0.78)| SEMA3A(0.87)| EFNA5(1.06)| UNC13D(2.01)| FBLN1(2.53)| FSTL4(-2.23)| KANK1(-2.94)| OBSL1(-3.07)| MACF1(0.51)| GATA2(2.65)| B4GALT1(1.33)| CRB2(1.16)| ID2(-5.69)| ITGA3(1.05)| PLXNA2(0.78)| PTK6(2.05)| TCF7L2(-1.29)| METRN(-0.92)| ARHGEF7(0.83)| KLF4(-3.07)
GO_ESTABLISHMENT_OF_LOCALIZATION_IN_CELL	21	1676	1.85021e-12	6.03494e-11	10123|10133|131474|1604|22898|23499|25777|25874|2624|27111|284021|29899|3434|55165|57511|64129|7039|784|83548|84958|94121	ARL4C|OPTN|CHCHD4|CD55|DENND3|MACF1|SUN2|MPC2|GATA2|SDCBP2|MILR1|GPSM2|IFIT1|CEP55|COG6|TINAGL1|TGFA|CACNB3|COG3|SYTL1|SYTL4	ARL4C(3.17)| OPTN(0.87)| CHCHD4(-0.51)| CD55(1.27)| DENND3(1.27)| MACF1(1.50)| SUN2(0.82)| MPC2(-0.61)| GATA2(0.55)| SDCBP2(2.17)| MILR1(1.85)| GPSM2(0.55)| IFIT1(1.18)| CEP55(0.56)| COG6(0.69)| TINAGL1(1.86)| TGFA(0.62)| CACNB3(0.63)| COG3(0.57)| SYTL1(0.84)| SYTL4(0.53)	ARL4C(3.48)| OPTN(1.35)| CHCHD4(-0.79)| CD55(1.65)| DENND3(1.12)| MACF1(0.51)| SUN2(0.81)| MPC2(-0.86)| GATA2(2.65)| SDCBP2(1.46)| MILR1(3.90)| GPSM2(0.62)| IFIT1(2.67)| CEP55(0.57)| COG6(0.71)| TINAGL1(0.93)| TGFA(0.95)| CACNB3(0.58)| COG3(0.92)| SYTL1(0.87)| SYTL4(1.85)
GO_REGULATION_OF_MICROTUBULE_BASED_PROCESS	11	243	1.99217e-12	6.45055e-11	117144|1946|23499|25777|29899|330|348235|4281|50861|55036|79866	CATSPER1|EFNA5|MACF1|SUN2|GPSM2|BIRC3|SKA2|MID1|STMN3|CCDC40|BORA	CATSPER1(1.02)| EFNA5(1.66)| MACF1(1.50)| SUN2(0.82)| GPSM2(0.55)| BIRC3(1.34)| SKA2(0.80)| MID1(-1.66)| STMN3(1.66)| CCDC40(-1.21)| BORA(0.58)	CATSPER1(1.16)| EFNA5(1.06)| MACF1(0.51)| SUN2(0.81)| GPSM2(0.62)| BIRC3(1.59)| SKA2(0.56)| MID1(-5.10)| STMN3(1.06)| CCDC40(-2.85)| BORA(0.92)
GO_CELLULAR_AMINO_ACID_METABOLIC_PROCESS	12	332	2.03267e-12	6.53399e-11	11240|123283|152926|1806|23057|23464|4482|4953|5831|79896|84706|8942	PADI2|TARSL2|PPM1K|DPYD|NMNAT2|GCAT|MSRA|ODC1|PYCR1|THNSL1|GPT2|KYNU	PADI2(0.82)| TARSL2(-0.51)| PPM1K(0.63)| DPYD(2.03)| NMNAT2(1.79)| GCAT(-1.71)| MSRA(0.89)| ODC1(-0.64)| PYCR1(-0.58)| THNSL1(-1.33)| GPT2(-0.82)| KYNU(2.84)	PADI2(4.44)| TARSL2(-1.83)| PPM1K(1.78)| DPYD(1.56)| NMNAT2(4.54)| GCAT(-0.72)| MSRA(1.96)| ODC1(-0.93)| PYCR1(-0.91)| THNSL1(-0.76)| GPT2(-0.95)| KYNU(2.64)
GO_VASCULATURE_DEVELOPMENT	17	469	2.71049e-12	8.65016e-11	113026|1948|1969|2683|27286|3198|3248|4066|441478|4643|6303|634|6934|7127|7477|9021|9496	PLCD3|EFNB2|EPHA2|B4GALT1|SRPX2|HOXA1|HPGD|LYL1|NRARP|MYO1E|SAT1|CEACAM1|TCF7L2|TNFAIP2|WNT7B|SOCS3|TBX4	PLCD3(0.63)| EFNB2(0.79)| EPHA2(1.32)| B4GALT1(0.57)| SRPX2(1.34)| HOXA1(0.53)| HPGD(2.28)| LYL1(3.19)| NRARP(-0.81)| MYO1E(1.00)| SAT1(-1.11)| CEACAM1(2.54)| TCF7L2(-1.61)| TNFAIP2(0.83)| WNT7B(1.56)| SOCS3(0.84)| TBX4(-4.01)	PLCD3(0.79)| EFNB2(1.76)| EPHA2(0.88)| B4GALT1(1.33)| SRPX2(2.51)| HOXA1(1.17)| HPGD(2.70)| LYL1(1.99)| NRARP(-2.60)| MYO1E(0.61)| SAT1(-0.92)| CEACAM1(1.41)| TCF7L2(-1.29)| TNFAIP2(1.61)| WNT7B(1.50)| SOCS3(2.93)| TBX4(-3.90)
GO_MACROMOLECULAR_COMPLEX_ASSEMBLY	19	1398	2.77074e-12	8.71701e-11	139285|1946|201161|23639|330|3915|4938|50617|5066|55036|56652|5829|6666|6737|6934|7015|7039|822|978	AMER1|EFNA5|CENPV|LRRC6|BIRC3|LAMC1|OAS1|ATP6V0A4|PAM|CCDC40|TWNK|PXN|SOX12|TRIM21|TCF7L2|TERT|TGFA|CAPG|CDA	AMER1(-0.57)| EFNA5(1.66)| CENPV(-0.89)| LRRC6(-0.88)| BIRC3(1.34)| LAMC1(0.54)| OAS1(4.04)| ATP6V0A4(1.98)| PAM(-1.28)| CCDC40(-1.21)| TWNK(-0.55)| PXN(0.61)| SOX12(-0.93)| TRIM21(0.51)| TCF7L2(-1.61)| TERT(-1.19)| TGFA(0.62)| CAPG(0.86)| CDA(1.70)	AMER1(-1.15)| EFNA5(1.06)| CENPV(-1.54)| LRRC6(-2.69)| BIRC3(1.59)| LAMC1(0.96)| OAS1(2.53)| ATP6V0A4(2.43)| PAM(-1.74)| CCDC40(-2.85)| TWNK(-0.51)| PXN(0.81)| SOX12(-3.30)| TRIM21(0.52)| TCF7L2(-1.29)| TERT(-4.29)| TGFA(0.95)| CAPG(1.28)| CDA(3.93)
GO_REGULATION_OF_GTPASE_ACTIVITY	19	673	2.77074e-12	8.71701e-11	10045|132864|1437|150696|1839|1946|1969|22898|259173|26084|50861|55785|57568|6004|685|8412|8660|8874|90627	SH2D3A|CPEB2|CSF2|PROM2|HBEGF|EFNA5|EPHA2|DENND3|ALS2CL|ARHGEF26|STMN3|FGD6|SIPA1L2|RGS16|BTC|BCAR3|IRS2|ARHGEF7|STARD13	SH2D3A(0.92)| CPEB2(2.14)| CSF2(3.07)| PROM2(1.26)| HBEGF(0.57)| EFNA5(1.66)| EPHA2(1.32)| DENND3(1.27)| ALS2CL(1.54)| ARHGEF26(-0.82)| STMN3(1.66)| FGD6(0.77)| SIPA1L2(-0.60)| RGS16(-0.74)| BTC(1.26)| BCAR3(0.98)| IRS2(1.87)| ARHGEF7(0.69)| STARD13(2.22)	SH2D3A(1.17)| CPEB2(0.87)| CSF2(3.42)| PROM2(1.00)| HBEGF(1.41)| EFNA5(1.06)| EPHA2(0.88)| DENND3(1.12)| ALS2CL(2.64)| ARHGEF26(-1.14)| STMN3(1.06)| FGD6(0.79)| SIPA1L2(-2.99)| RGS16(-2.04)| BTC(1.21)| BCAR3(1.81)| IRS2(2.01)| ARHGEF7(0.83)| STARD13(3.06)
GO_POSITIVE_REGULATION_OF_HYDROLASE_ACTIVITY	20	905	3.26737e-12	1.01357e-10	10045|1437|1839|1969|2192|22898|23255|259173|26084|3965|55785|57568|6004|685|7376|7498|8412|8660|8874|90627	SH2D3A|CSF2|HBEGF|EPHA2|FBLN1|DENND3|MTCL1|ALS2CL|ARHGEF26|LGALS9|FGD6|SIPA1L2|RGS16|BTC|NR1H2|XDH|BCAR3|IRS2|ARHGEF7|STARD13	SH2D3A(0.92)| CSF2(3.07)| HBEGF(0.57)| EPHA2(1.32)| FBLN1(1.12)| DENND3(1.27)| MTCL1(-0.61)| ALS2CL(1.54)| ARHGEF26(-0.82)| LGALS9(1.99)| FGD6(0.77)| SIPA1L2(-0.60)| RGS16(-0.74)| BTC(1.26)| NR1H2(0.53)| XDH(3.21)| BCAR3(0.98)| IRS2(1.87)| ARHGEF7(0.69)| STARD13(2.22)	SH2D3A(1.17)| CSF2(3.42)| HBEGF(1.41)| EPHA2(0.88)| FBLN1(2.53)| DENND3(1.12)| MTCL1(-5.74)| ALS2CL(2.64)| ARHGEF26(-1.14)| LGALS9(1.73)| FGD6(0.79)| SIPA1L2(-2.99)| RGS16(-2.04)| BTC(1.21)| NR1H2(0.84)| XDH(3.01)| BCAR3(1.81)| IRS2(2.01)| ARHGEF7(0.83)| STARD13(3.06)
GO_EMBRYONIC_MORPHOGENESIS	20	539	3.26737e-12	1.01357e-10	1844|1846|1969|220|2624|26524|286204|28996|3198|3398|3675|3914|55036|6385|7358|7477|860|9021|9314|9496	DUSP2|DUSP4|EPHA2|ALDH1A3|GATA2|LATS2|CRB2|HIPK2|HOXA1|ID2|ITGA3|LAMB3|CCDC40|SDC4|UGDH|WNT7B|RUNX2|SOCS3|KLF4|TBX4	DUSP2(-0.50)| DUSP4(1.11)| EPHA2(1.32)| ALDH1A3(1.42)| GATA2(0.55)| LATS2(1.06)| CRB2(1.46)| HIPK2(-0.72)| HOXA1(0.53)| ID2(-0.98)| ITGA3(1.20)| LAMB3(1.60)| CCDC40(-1.21)| SDC4(0.65)| UGDH(-0.55)| WNT7B(1.56)| RUNX2(5.04)| SOCS3(0.84)| KLF4(-0.88)| TBX4(-4.01)	DUSP2(-0.74)| DUSP4(2.67)| EPHA2(0.88)| ALDH1A3(2.96)| GATA2(2.65)| LATS2(0.72)| CRB2(1.16)| HIPK2(-6.95)| HOXA1(1.17)| ID2(-5.69)| ITGA3(1.05)| LAMB3(1.08)| CCDC40(-2.85)| SDC4(1.14)| UGDH(-1.63)| WNT7B(1.50)| RUNX2(3.51)| SOCS3(2.93)| KLF4(-3.07)| TBX4(-3.90)
GO_MITOTIC_CELL_CYCLE	16	766	3.31431e-12	1.02099e-10	10133|1031|1032|1033|201161|22924|25777|26524|29899|330|3398|348235|55165|5699|7029|79866	OPTN|CDKN2C|CDKN2D|CDKN3|CENPV|MAPRE3|SUN2|LATS2|GPSM2|BIRC3|ID2|SKA2|CEP55|PSMB10|TFDP2|BORA	OPTN(0.87)| CDKN2C(1.16)| CDKN2D(0.75)| CDKN3(0.97)| CENPV(-0.89)| MAPRE3(1.36)| SUN2(0.82)| LATS2(1.06)| GPSM2(0.55)| BIRC3(1.34)| ID2(-0.98)| SKA2(0.80)| CEP55(0.56)| PSMB10(1.36)| TFDP2(-0.58)| BORA(0.58)	OPTN(1.35)| CDKN2C(1.18)| CDKN2D(1.44)| CDKN3(0.58)| CENPV(-1.54)| MAPRE3(0.77)| SUN2(0.81)| LATS2(0.72)| GPSM2(0.62)| BIRC3(1.59)| ID2(-5.69)| SKA2(0.56)| CEP55(0.57)| PSMB10(0.89)| TFDP2(-1.28)| BORA(0.92)
GO_CELLULAR_RESPONSE_TO_HORMONE_STIMULUS	15	552	3.42107e-12	1.04661e-10	11240|132864|1508|1583|26524|3727|4005|50617|56937|57761|5829|5972|7376|8204|8660	PADI2|CPEB2|CTSB|CYP11A1|LATS2|JUND|LMO2|ATP6V0A4|PMEPA1|TRIB3|PXN|REN|NR1H2|NRIP1|IRS2	PADI2(0.82)| CPEB2(2.14)| CTSB(0.58)| CYP11A1(2.00)| LATS2(1.06)| JUND(-0.56)| LMO2(1.23)| ATP6V0A4(1.98)| PMEPA1(3.42)| TRIB3(-0.76)| PXN(0.61)| REN(2.91)| NR1H2(0.53)| NRIP1(1.02)| IRS2(1.87)	PADI2(4.44)| CPEB2(0.87)| CTSB(1.44)| CYP11A1(2.95)| LATS2(0.72)| JUND(-1.34)| LMO2(1.57)| ATP6V0A4(2.43)| PMEPA1(1.28)| TRIB3(-0.77)| PXN(0.81)| REN(6.27)| NR1H2(0.84)| NRIP1(1.07)| IRS2(2.01)
GO_SYSTEM_PROCESS	21	1785	6.1295e-12	1.84969e-10	1032|10398|220|26509|3198|3398|3675|4212|4643|4867|50617|55107|5795|5829|5972|6004|6337|6484|66002|685|6940	CDKN2D|MYL9|ALDH1A3|MYOF|HOXA1|ID2|ITGA3|MEIS2|MYO1E|NPHP1|ATP6V0A4|ANO1|PTPRJ|PXN|REN|RGS16|SCNN1A|ST3GAL4|CYP4F12|BTC|ZNF354A	CDKN2D(0.75)| MYL9(-0.56)| ALDH1A3(1.42)| MYOF(0.76)| HOXA1(0.53)| ID2(-0.98)| ITGA3(1.20)| MEIS2(0.87)| MYO1E(1.00)| NPHP1(-0.98)| ATP6V0A4(1.98)| ANO1(1.16)| PTPRJ(0.61)| PXN(0.61)| REN(2.91)| RGS16(-0.74)| SCNN1A(0.75)| ST3GAL4(0.70)| CYP4F12(3.07)| BTC(1.26)| ZNF354A(-0.64)	CDKN2D(1.44)| MYL9(-4.35)| ALDH1A3(2.96)| MYOF(1.81)| HOXA1(1.17)| ID2(-5.69)| ITGA3(1.05)| MEIS2(1.67)| MYO1E(0.61)| NPHP1(-1.17)| ATP6V0A4(2.43)| ANO1(2.67)| PTPRJ(1.11)| PXN(0.81)| REN(6.27)| RGS16(-2.04)| SCNN1A(1.46)| ST3GAL4(1.06)| CYP4F12(5.04)| BTC(1.21)| ZNF354A(-0.58)
GO_NEGATIVE_REGULATION_OF_CELL_PROLIFERATION	21	643	6.1295e-12	1.84969e-10	10221|1031|1032|1033|10536|1948|2192|2624|2683|3398|3437|3814|3965|5795|64115|7498|780|9173|9314|9536|9788	TRIB1|CDKN2C|CDKN2D|CDKN3|P3H3|EFNB2|FBLN1|GATA2|B4GALT1|ID2|IFIT3|KISS1|LGALS9|PTPRJ|VSIR|XDH|DDR1|IL1RL1|KLF4|PTGES|MTSS1	TRIB1(-2.30)| CDKN2C(1.16)| CDKN2D(0.75)| CDKN3(0.97)| P3H3(-0.52)| EFNB2(0.79)| FBLN1(1.12)| GATA2(0.55)| B4GALT1(0.57)| ID2(-0.98)| IFIT3(1.28)| KISS1(2.37)| LGALS9(1.99)| PTPRJ(0.61)| VSIR(1.66)| XDH(3.21)| DDR1(0.64)| IL1RL1(2.13)| KLF4(-0.88)| PTGES(2.69)| MTSS1(-0.62)	TRIB1(-0.78)| CDKN2C(1.18)| CDKN2D(1.44)| CDKN3(0.58)| P3H3(-4.14)| EFNB2(1.76)| FBLN1(2.53)| GATA2(2.65)| B4GALT1(1.33)| ID2(-5.69)| IFIT3(2.00)| KISS1(2.13)| LGALS9(1.73)| PTPRJ(1.11)| VSIR(2.22)| XDH(3.01)| DDR1(1.02)| IL1RL1(2.67)| KLF4(-3.07)| PTGES(4.54)| MTSS1(-4.74)
GO_NEGATIVE_REGULATION_OF_DEVELOPMENTAL_PROCESS	20	801	6.17421e-12	1.85059e-10	10221|10371|10443|114771|1946|2192|23105|23189|2624|3398|4212|441478|51316|57761|7015|7376|7498|79365|90627|9314	TRIB1|SEMA3A|N4BP2L2|PGLYRP3|EFNA5|FBLN1|FSTL4|KANK1|GATA2|ID2|MEIS2|NRARP|PLAC8|TRIB3|TERT|NR1H2|XDH|BHLHE41|STARD13|KLF4	TRIB1(-2.30)| SEMA3A(1.47)| N4BP2L2(0.77)| PGLYRP3(3.23)| EFNA5(1.66)| FBLN1(1.12)| FSTL4(-2.01)| KANK1(-0.59)| GATA2(0.55)| ID2(-0.98)| MEIS2(0.87)| NRARP(-0.81)| PLAC8(2.33)| TRIB3(-0.76)| TERT(-1.19)| NR1H2(0.53)| XDH(3.21)| BHLHE41(0.95)| STARD13(2.22)| KLF4(-0.88)	TRIB1(-0.78)| SEMA3A(0.87)| N4BP2L2(0.70)| PGLYRP3(2.53)| EFNA5(1.06)| FBLN1(2.53)| FSTL4(-2.23)| KANK1(-2.94)| GATA2(2.65)| ID2(-5.69)| MEIS2(1.67)| NRARP(-2.60)| PLAC8(4.36)| TRIB3(-0.77)| TERT(-4.29)| NR1H2(0.84)| XDH(3.01)| BHLHE41(1.64)| STARD13(3.06)| KLF4(-3.07)
GO_RESPONSE_TO_CYTOKINE	16	714	8.47771e-12	2.52397e-10	1508|330|3434|3437|3727|3965|4281|4938|4940|53832|5699|6737|8942|9021|9173|9536	CTSB|BIRC3|IFIT1|IFIT3|JUND|LGALS9|MID1|OAS1|OAS3|IL20RA|PSMB10|TRIM21|KYNU|SOCS3|IL1RL1|PTGES	CTSB(0.58)| BIRC3(1.34)| IFIT1(1.18)| IFIT3(1.28)| JUND(-0.56)| LGALS9(1.99)| MID1(-1.66)| OAS1(4.04)| OAS3(0.56)| IL20RA(3.50)| PSMB10(1.36)| TRIM21(0.51)| KYNU(2.84)| SOCS3(0.84)| IL1RL1(2.13)| PTGES(2.69)	CTSB(1.44)| BIRC3(1.59)| IFIT1(2.67)| IFIT3(2.00)| JUND(-1.34)| LGALS9(1.73)| MID1(-5.10)| OAS1(2.53)| OAS3(2.44)| IL20RA(1.35)| PSMB10(0.89)| TRIM21(0.52)| KYNU(2.64)| SOCS3(2.93)| IL1RL1(2.67)| PTGES(4.54)
GO_DEFENSE_RESPONSE_TO_OTHER_ORGANISM	14	505	9.42136e-12	2.74955e-10	10133|10622|114771|1525|1755|201294|256987|3434|3437|4938|4940|51316|6590|9788	OPTN|POLR3G|PGLYRP3|CXADR|DMBT1|UNC13D|SERINC5|IFIT1|IFIT3|OAS1|OAS3|PLAC8|SLPI|MTSS1	OPTN(0.87)| POLR3G(-0.72)| PGLYRP3(3.23)| CXADR(1.12)| DMBT1(4.34)| UNC13D(1.09)| SERINC5(0.68)| IFIT1(1.18)| IFIT3(1.28)| OAS1(4.04)| OAS3(0.56)| PLAC8(2.33)| SLPI(3.03)| MTSS1(-0.62)	OPTN(1.35)| POLR3G(-0.67)| PGLYRP3(2.53)| CXADR(1.10)| DMBT1(3.50)| UNC13D(2.01)| SERINC5(1.70)| IFIT1(2.67)| IFIT3(2.00)| OAS1(2.53)| OAS3(2.44)| PLAC8(4.36)| SLPI(5.29)| MTSS1(-4.74)
GO_NEGATIVE_REGULATION_OF_TRANSFERASE_ACTIVITY	14	351	9.42136e-12	2.74955e-10	10221|1031|1032|1844|1846|26524|5699|5753|57761|5795|6609|8660|9021|9052	TRIB1|CDKN2C|CDKN2D|DUSP2|DUSP4|LATS2|PSMB10|PTK6|TRIB3|PTPRJ|SMPD1|IRS2|SOCS3|GPRC5A	TRIB1(-2.30)| CDKN2C(1.16)| CDKN2D(0.75)| DUSP2(-0.50)| DUSP4(1.11)| LATS2(1.06)| PSMB10(1.36)| PTK6(1.43)| TRIB3(-0.76)| PTPRJ(0.61)| SMPD1(1.84)| IRS2(1.87)| SOCS3(0.84)| GPRC5A(2.07)	TRIB1(-0.78)| CDKN2C(1.18)| CDKN2D(1.44)| DUSP2(-0.74)| DUSP4(2.67)| LATS2(0.72)| PSMB10(0.89)| PTK6(2.05)| TRIB3(-0.77)| PTPRJ(1.11)| SMPD1(1.78)| IRS2(2.01)| SOCS3(2.93)| GPRC5A(1.55)
GO_GLYCOPROTEIN_METABOLIC_PROCESS	14	353	9.42136e-12	2.74955e-10	10317|10331|143|23333|2525|2683|5046|50614|55757|6484|80312|83548|94025|957	B3GALT5|B3GNT3|PARP4|DPY19L1|FUT3|B4GALT1|PCSK6|GALNT9|UGGT2|ST3GAL4|TET1|COG3|MUC16|ENTPD5	B3GALT5(3.45)| B3GNT3(1.19)| PARP4(0.63)| DPY19L1(-0.66)| FUT3(1.38)| B4GALT1(0.57)| PCSK6(0.60)| GALNT9(2.05)| UGGT2(0.67)| ST3GAL4(0.70)| TET1(-0.61)| COG3(0.57)| MUC16(4.27)| ENTPD5(-0.61)	B3GALT5(3.16)| B3GNT3(1.02)| PARP4(1.41)| DPY19L1(-1.53)| FUT3(3.37)| B4GALT1(1.33)| PCSK6(1.07)| GALNT9(4.29)| UGGT2(0.79)| ST3GAL4(1.06)| TET1(-2.06)| COG3(0.92)| MUC16(2.52)| ENTPD5(-1.10)
GO_ACTIN_FILAMENT_BASED_PROCESS	15	450	9.90223e-12	2.83395e-10	10129|1525|22998|23363|25777|342184|4643|4867|55785|57180|6624|7114|7148|8476|9788	FRY|CXADR|LIMCH1|OBSL1|SUN2|FMN1|MYO1E|NPHP1|FGD6|ACTR3B|FSCN1|TMSB4X|TNXB|CDC42BPA|MTSS1	FRY(1.61)| CXADR(1.12)| LIMCH1(1.09)| OBSL1(-1.00)| SUN2(0.82)| FMN1(2.63)| MYO1E(1.00)| NPHP1(-0.98)| FGD6(0.77)| ACTR3B(-0.55)| FSCN1(-0.53)| TMSB4X(0.63)| TNXB(1.04)| CDC42BPA(0.92)| MTSS1(-0.62)	FRY(1.50)| CXADR(1.10)| LIMCH1(0.90)| OBSL1(-3.07)| SUN2(0.81)| FMN1(1.54)| MYO1E(0.61)| NPHP1(-1.17)| FGD6(0.79)| ACTR3B(-0.67)| FSCN1(-2.07)| TMSB4X(1.33)| TNXB(3.49)| CDC42BPA(2.01)| MTSS1(-4.74)
GO_MONOCARBOXYLIC_ACID_METABOLIC_PROCESS	15	503	9.90223e-12	2.83395e-10	10826|11001|220|25874|26027|3248|4051|5066|5315|66002|6916|7148|83401|8942|9536	FAXDC2|SLC27A2|ALDH1A3|MPC2|ACOT11|HPGD|CYP4F3|PAM|PKM|CYP4F12|TBXAS1|TNXB|ELOVL3|KYNU|PTGES	FAXDC2(1.28)| SLC27A2(1.19)| ALDH1A3(1.42)| MPC2(-0.61)| ACOT11(0.71)| HPGD(2.28)| CYP4F3(3.14)| PAM(-1.28)| PKM(0.52)| CYP4F12(3.07)| TBXAS1(-1.35)| TNXB(1.04)| ELOVL3(0.61)| KYNU(2.84)| PTGES(2.69)	FAXDC2(2.44)| SLC27A2(0.91)| ALDH1A3(2.96)| MPC2(-0.86)| ACOT11(1.21)| HPGD(2.70)| CYP4F3(5.27)| PAM(-1.74)| PKM(1.48)| CYP4F12(5.04)| TBXAS1(-9.42)| TNXB(3.49)| ELOVL3(2.07)| KYNU(2.64)| PTGES(4.54)
GO_REGULATION_OF_CYTOSKELETON_ORGANIZATION	15	502	9.90223e-12	2.83395e-10	1946|23189|25777|29899|330|342184|348235|4281|5066|50861|57180|6385|6624|79866|822	EFNA5|KANK1|SUN2|GPSM2|BIRC3|FMN1|SKA2|MID1|PAM|STMN3|ACTR3B|SDC4|FSCN1|BORA|CAPG	EFNA5(1.66)| KANK1(-0.59)| SUN2(0.82)| GPSM2(0.55)| BIRC3(1.34)| FMN1(2.63)| SKA2(0.80)| MID1(-1.66)| PAM(-1.28)| STMN3(1.66)| ACTR3B(-0.55)| SDC4(0.65)| FSCN1(-0.53)| BORA(0.58)| CAPG(0.86)	EFNA5(1.06)| KANK1(-2.94)| SUN2(0.81)| GPSM2(0.62)| BIRC3(1.59)| FMN1(1.54)| SKA2(0.56)| MID1(-5.10)| PAM(-1.74)| STMN3(1.06)| ACTR3B(-0.67)| SDC4(1.14)| FSCN1(-2.07)| BORA(0.92)| CAPG(1.28)
GO_EMBRYO_DEVELOPMENT_ENDING_IN_BIRTH_OR_EGG_HATCHING	17	554	1.41358e-11	4.01963e-10	113026|1437|1969|23764|2624|26524|286204|3198|441478|4643|5362|56243|6385|7477|80312|860|9021	PLCD3|CSF2|EPHA2|MAFF|GATA2|LATS2|CRB2|HOXA1|NRARP|MYO1E|PLXNA2|KIAA1217|SDC4|WNT7B|TET1|RUNX2|SOCS3	PLCD3(0.63)| CSF2(3.07)| EPHA2(1.32)| MAFF(0.74)| GATA2(0.55)| LATS2(1.06)| CRB2(1.46)| HOXA1(0.53)| NRARP(-0.81)| MYO1E(1.00)| PLXNA2(1.61)| KIAA1217(0.68)| SDC4(0.65)| WNT7B(1.56)| TET1(-0.61)| RUNX2(5.04)| SOCS3(0.84)	PLCD3(0.79)| CSF2(3.42)| EPHA2(0.88)| MAFF(0.73)| GATA2(2.65)| LATS2(0.72)| CRB2(1.16)| HOXA1(1.17)| NRARP(-2.60)| MYO1E(0.61)| PLXNA2(0.78)| KIAA1217(0.84)| SDC4(1.14)| WNT7B(1.50)| TET1(-2.06)| RUNX2(3.51)| SOCS3(2.93)
GO_REGULATION_OF_MAPK_CASCADE	18	660	1.84969e-11	5.19317e-10	10221|1844|1846|1969|2192|28996|3814|3965|4281|5187|57761|5795|5972|6609|7039|7148|7498|9314	TRIB1|DUSP2|DUSP4|EPHA2|FBLN1|HIPK2|KISS1|LGALS9|MID1|PER1|TRIB3|PTPRJ|REN|SMPD1|TGFA|TNXB|XDH|KLF4	TRIB1(-2.30)| DUSP2(-0.50)| DUSP4(1.11)| EPHA2(1.32)| FBLN1(1.12)| HIPK2(-0.72)| KISS1(2.37)| LGALS9(1.99)| MID1(-1.66)| PER1(-1.13)| TRIB3(-0.76)| PTPRJ(0.61)| REN(2.91)| SMPD1(1.84)| TGFA(0.62)| TNXB(1.04)| XDH(3.21)| KLF4(-0.88)	TRIB1(-0.78)| DUSP2(-0.74)| DUSP4(2.67)| EPHA2(0.88)| FBLN1(2.53)| HIPK2(-6.95)| KISS1(2.13)| LGALS9(1.73)| MID1(-5.10)| PER1(-0.69)| TRIB3(-0.77)| PTPRJ(1.11)| REN(6.27)| SMPD1(1.78)| TGFA(0.95)| TNXB(3.49)| XDH(3.01)| KLF4(-3.07)
GO_REGULATION_OF_RESPONSE_TO_EXTERNAL_STIMULUS	18	926	1.84969e-11	5.19317e-10	10221|10371|11240|1604|1948|330|3434|3965|4907|5187|5362|55603|55647|837|9021|9173|9314|9788	TRIB1|SEMA3A|PADI2|CD55|EFNB2|BIRC3|IFIT1|LGALS9|NT5E|PER1|PLXNA2|FAM46A|RAB20|CASP4|SOCS3|IL1RL1|KLF4|MTSS1	TRIB1(-2.30)| SEMA3A(1.47)| PADI2(0.82)| CD55(1.27)| EFNB2(0.79)| BIRC3(1.34)| IFIT1(1.18)| LGALS9(1.99)| NT5E(1.02)| PER1(-1.13)| PLXNA2(1.61)| FAM46A(-0.69)| RAB20(0.57)| CASP4(1.80)| SOCS3(0.84)| IL1RL1(2.13)| KLF4(-0.88)| MTSS1(-0.62)	TRIB1(-0.78)| SEMA3A(0.87)| PADI2(4.44)| CD55(1.65)| EFNB2(1.76)| BIRC3(1.59)| IFIT1(2.67)| LGALS9(1.73)| NT5E(1.56)| PER1(-0.69)| PLXNA2(0.78)| FAM46A(-1.18)| RAB20(0.59)| CASP4(1.13)| SOCS3(2.93)| IL1RL1(2.67)| KLF4(-3.07)| MTSS1(-4.74)
GO_REGULATION_OF_GROWTH	16	633	2.02976e-11	5.66289e-10	1031|1032|10371|1839|1946|23105|23499|26524|27346|51316|5362|5753|5795|780|9021|978	CDKN2C|CDKN2D|SEMA3A|HBEGF|EFNA5|FSTL4|MACF1|LATS2|TMEM97|PLAC8|PLXNA2|PTK6|PTPRJ|DDR1|SOCS3|CDA	CDKN2C(1.16)| CDKN2D(0.75)| SEMA3A(1.47)| HBEGF(0.57)| EFNA5(1.66)| FSTL4(-2.01)| MACF1(1.50)| LATS2(1.06)| TMEM97(-1.01)| PLAC8(2.33)| PLXNA2(1.61)| PTK6(1.43)| PTPRJ(0.61)| DDR1(0.64)| SOCS3(0.84)| CDA(1.70)	CDKN2C(1.18)| CDKN2D(1.44)| SEMA3A(0.87)| HBEGF(1.41)| EFNA5(1.06)| FSTL4(-2.23)| MACF1(0.51)| LATS2(0.72)| TMEM97(-0.71)| PLAC8(4.36)| PLXNA2(0.78)| PTK6(2.05)| PTPRJ(1.11)| DDR1(1.02)| SOCS3(2.93)| CDA(3.93)
GO_CELLULAR_MACROMOLECULE_LOCALIZATION	19	1234	2.0587e-11	5.70775e-10	10098|10133|131474|23177|23363|23499|25777|26524|3434|3695|4281|440145|7015|7127|784|81573|83548|84958|94121	TSPAN5|OPTN|CHCHD4|CEP68|OBSL1|MACF1|SUN2|LATS2|IFIT1|ITGB7|MID1|MZT1|TERT|TNFAIP2|CACNB3|ANKRD13C|COG3|SYTL1|SYTL4	TSPAN5(-1.67)| OPTN(0.87)| CHCHD4(-0.51)| CEP68(-0.73)| OBSL1(-1.00)| MACF1(1.50)| SUN2(0.82)| LATS2(1.06)| IFIT1(1.18)| ITGB7(1.26)| MID1(-1.66)| MZT1(0.88)| TERT(-1.19)| TNFAIP2(0.83)| CACNB3(0.63)| ANKRD13C(1.37)| COG3(0.57)| SYTL1(0.84)| SYTL4(0.53)	TSPAN5(-1.55)| OPTN(1.35)| CHCHD4(-0.79)| CEP68(-1.39)| OBSL1(-3.07)| MACF1(0.51)| SUN2(0.81)| LATS2(0.72)| IFIT1(2.67)| ITGB7(2.29)| MID1(-5.10)| MZT1(0.54)| TERT(-4.29)| TNFAIP2(1.61)| CACNB3(0.58)| ANKRD13C(0.51)| COG3(0.92)| SYTL1(0.87)| SYTL4(1.85)
GO_FATTY_ACID_METABOLIC_PROCESS	11	296	2.20397e-11	6.03506e-10	10826|11001|26027|3248|4051|5066|66002|6916|7148|83401|9536	FAXDC2|SLC27A2|ACOT11|HPGD|CYP4F3|PAM|CYP4F12|TBXAS1|TNXB|ELOVL3|PTGES	FAXDC2(1.28)| SLC27A2(1.19)| ACOT11(0.71)| HPGD(2.28)| CYP4F3(3.14)| PAM(-1.28)| CYP4F12(3.07)| TBXAS1(-1.35)| TNXB(1.04)| ELOVL3(0.61)| PTGES(2.69)	FAXDC2(2.44)| SLC27A2(0.91)| ACOT11(1.21)| HPGD(2.70)| CYP4F3(5.27)| PAM(-1.74)| CYP4F12(5.04)| TBXAS1(-9.42)| TNXB(3.49)| ELOVL3(2.07)| PTGES(4.54)
GO_MULTI_MULTICELLULAR_ORGANISM_PROCESS	11	213	2.20397e-11	6.03506e-10	1508|1829|2192|23764|2683|3248|3675|3965|4316|5066|780	CTSB|DSG2|FBLN1|MAFF|B4GALT1|HPGD|ITGA3|LGALS9|MMP7|PAM|DDR1	CTSB(0.58)| DSG2(1.25)| FBLN1(1.12)| MAFF(0.74)| B4GALT1(0.57)| HPGD(2.28)| ITGA3(1.20)| LGALS9(1.99)| MMP7(-2.51)| PAM(-1.28)| DDR1(0.64)	CTSB(1.44)| DSG2(0.69)| FBLN1(2.53)| MAFF(0.73)| B4GALT1(1.33)| HPGD(2.70)| ITGA3(1.05)| LGALS9(1.73)| MMP7(-5.91)| PAM(-1.74)| DDR1(1.02)
GO_GAMETE_GENERATION	13	595	2.47205e-11	6.68659e-10	10406|117144|1508|152015|1525|201164|26091|3248|330|4867|55366|5990|8204	WFDC2|CATSPER1|CTSB|ROPN1B|CXADR|PLD6|HERC4|HPGD|BIRC3|NPHP1|LGR4|RFX2|NRIP1	WFDC2(3.86)| CATSPER1(1.02)| CTSB(0.58)| ROPN1B(1.88)| CXADR(1.12)| PLD6(-0.51)| HERC4(1.42)| HPGD(2.28)| BIRC3(1.34)| NPHP1(-0.98)| LGR4(-0.73)| RFX2(-0.66)| NRIP1(1.02)	WFDC2(3.40)| CATSPER1(1.16)| CTSB(1.44)| ROPN1B(2.02)| CXADR(1.10)| PLD6(-1.73)| HERC4(0.79)| HPGD(2.70)| BIRC3(1.59)| NPHP1(-1.17)| LGR4(-4.02)| RFX2(-0.72)| NRIP1(1.07)
GO_IMMUNE_EFFECTOR_PROCESS	13	486	2.47205e-11	6.68659e-10	10622|117157|1525|1604|1755|201294|256987|2624|284021|3434|3437|4938|4940	POLR3G|SH2D1B|CXADR|CD55|DMBT1|UNC13D|SERINC5|GATA2|MILR1|IFIT1|IFIT3|OAS1|OAS3	POLR3G(-0.72)| SH2D1B(2.93)| CXADR(1.12)| CD55(1.27)| DMBT1(4.34)| UNC13D(1.09)| SERINC5(0.68)| GATA2(0.55)| MILR1(1.85)| IFIT1(1.18)| IFIT3(1.28)| OAS1(4.04)| OAS3(0.56)	POLR3G(-0.67)| SH2D1B(3.19)| CXADR(1.10)| CD55(1.65)| DMBT1(3.50)| UNC13D(2.01)| SERINC5(1.70)| GATA2(2.65)| MILR1(3.90)| IFIT1(2.67)| IFIT3(2.00)| OAS1(2.53)| OAS3(2.44)
GO_DEVELOPMENTAL_PROCESS_INVOLVED_IN_REPRODUCTION	15	602	2.62194e-11	7.00658e-10	113026|1437|1508|201164|23639|2624|2683|4867|55366|5972|5990|7022|7477|8204|9021	PLCD3|CSF2|CTSB|PLD6|LRRC6|GATA2|B4GALT1|NPHP1|LGR4|REN|RFX2|TFAP2C|WNT7B|NRIP1|SOCS3	PLCD3(0.63)| CSF2(3.07)| CTSB(0.58)| PLD6(-0.51)| LRRC6(-0.88)| GATA2(0.55)| B4GALT1(0.57)| NPHP1(-0.98)| LGR4(-0.73)| REN(2.91)| RFX2(-0.66)| TFAP2C(0.78)| WNT7B(1.56)| NRIP1(1.02)| SOCS3(0.84)	PLCD3(0.79)| CSF2(3.42)| CTSB(1.44)| PLD6(-1.73)| LRRC6(-2.69)| GATA2(2.65)| B4GALT1(1.33)| NPHP1(-1.17)| LGR4(-4.02)| REN(6.27)| RFX2(-0.72)| TFAP2C(2.68)| WNT7B(1.50)| NRIP1(1.07)| SOCS3(2.93)
GO_POSITIVE_REGULATION_OF_CELL_DEVELOPMENT	15	472	2.62194e-11	7.00658e-10	10221|10371|1946|201294|23363|23499|2624|2683|286204|3398|3675|5753|6934|79006|8874	TRIB1|SEMA3A|EFNA5|UNC13D|OBSL1|MACF1|GATA2|B4GALT1|CRB2|ID2|ITGA3|PTK6|TCF7L2|METRN|ARHGEF7	TRIB1(-2.30)| SEMA3A(1.47)| EFNA5(1.66)| UNC13D(1.09)| OBSL1(-1.00)| MACF1(1.50)| GATA2(0.55)| B4GALT1(0.57)| CRB2(1.46)| ID2(-0.98)| ITGA3(1.20)| PTK6(1.43)| TCF7L2(-1.61)| METRN(-0.53)| ARHGEF7(0.69)	TRIB1(-0.78)| SEMA3A(0.87)| EFNA5(1.06)| UNC13D(2.01)| OBSL1(-3.07)| MACF1(0.51)| GATA2(2.65)| B4GALT1(1.33)| CRB2(1.16)| ID2(-5.69)| ITGA3(1.05)| PTK6(2.05)| TCF7L2(-1.29)| METRN(-0.92)| ARHGEF7(0.83)
GO_RESPONSE_TO_PEPTIDE	14	404	2.89281e-11	7.63839e-10	132864|1508|1583|2770|3727|50617|5315|57761|5829|837|8660|9021|9173|9314	CPEB2|CTSB|CYP11A1|GNAI1|JUND|ATP6V0A4|PKM|TRIB3|PXN|CASP4|IRS2|SOCS3|IL1RL1|KLF4	CPEB2(2.14)| CTSB(0.58)| CYP11A1(2.00)| GNAI1(-1.88)| JUND(-0.56)| ATP6V0A4(1.98)| PKM(0.52)| TRIB3(-0.76)| PXN(0.61)| CASP4(1.80)| IRS2(1.87)| SOCS3(0.84)| IL1RL1(2.13)| KLF4(-0.88)	CPEB2(0.87)| CTSB(1.44)| CYP11A1(2.95)| GNAI1(-4.23)| JUND(-1.34)| ATP6V0A4(2.43)| PKM(1.48)| TRIB3(-0.77)| PXN(0.81)| CASP4(1.13)| IRS2(2.01)| SOCS3(2.93)| IL1RL1(2.67)| KLF4(-3.07)
GO_REGULATION_OF_MULTI_ORGANISM_PROCESS	14	470	2.89281e-11	7.63839e-10	10221|1604|2192|25833|2683|2963|330|3434|3965|4938|4940|6590|6737|9788	TRIB1|CD55|FBLN1|POU2F3|B4GALT1|GTF2F2|BIRC3|IFIT1|LGALS9|OAS1|OAS3|SLPI|TRIM21|MTSS1	TRIB1(-2.30)| CD55(1.27)| FBLN1(1.12)| POU2F3(1.41)| B4GALT1(0.57)| GTF2F2(1.19)| BIRC3(1.34)| IFIT1(1.18)| LGALS9(1.99)| OAS1(4.04)| OAS3(0.56)| SLPI(3.03)| TRIM21(0.51)| MTSS1(-0.62)	TRIB1(-0.78)| CD55(1.65)| FBLN1(2.53)| POU2F3(2.05)| B4GALT1(1.33)| GTF2F2(0.76)| BIRC3(1.59)| IFIT1(2.67)| LGALS9(1.73)| OAS1(2.53)| OAS3(2.44)| SLPI(5.29)| TRIM21(0.52)| MTSS1(-4.74)
GO_NEGATIVE_REGULATION_OF_INTRACELLULAR_SIGNAL_TRANSDUCTION	17	437	3.00363e-11	7.88408e-10	10133|1032|1844|1846|1969|2192|23189|3675|50861|5187|5795|6609|7178|7498|9021|9173|9314	OPTN|CDKN2D|DUSP2|DUSP4|EPHA2|FBLN1|KANK1|ITGA3|STMN3|PER1|PTPRJ|SMPD1|TPT1|XDH|SOCS3|IL1RL1|KLF4	OPTN(0.87)| CDKN2D(0.75)| DUSP2(-0.50)| DUSP4(1.11)| EPHA2(1.32)| FBLN1(1.12)| KANK1(-0.59)| ITGA3(1.20)| STMN3(1.66)| PER1(-1.13)| PTPRJ(0.61)| SMPD1(1.84)| TPT1(0.75)| XDH(3.21)| SOCS3(0.84)| IL1RL1(2.13)| KLF4(-0.88)	OPTN(1.35)| CDKN2D(1.44)| DUSP2(-0.74)| DUSP4(2.67)| EPHA2(0.88)| FBLN1(2.53)| KANK1(-2.94)| ITGA3(1.05)| STMN3(1.06)| PER1(-0.69)| PTPRJ(1.11)| SMPD1(1.78)| TPT1(0.51)| XDH(3.01)| SOCS3(2.93)| IL1RL1(2.67)| KLF4(-3.07)
GO_ESTABLISHMENT_OF_PROTEIN_LOCALIZATION	19	1423	3.79067e-11	9.89141e-10	10098|10123|10124|10133|131474|1755|23499|3434|3557|379|50617|55165|55647|57511|64285|7015|83548|84958|94121	TSPAN5|ARL4C|ARL4A|OPTN|CHCHD4|DMBT1|MACF1|IFIT1|IL1RN|ARL4D|ATP6V0A4|CEP55|RAB20|COG6|RHBDF1|TERT|COG3|SYTL1|SYTL4	TSPAN5(-1.67)| ARL4C(3.17)| ARL4A(-1.51)| OPTN(0.87)| CHCHD4(-0.51)| DMBT1(4.34)| MACF1(1.50)| IFIT1(1.18)| IL1RN(1.80)| ARL4D(2.25)| ATP6V0A4(1.98)| CEP55(0.56)| RAB20(0.57)| COG6(0.69)| RHBDF1(0.57)| TERT(-1.19)| COG3(0.57)| SYTL1(0.84)| SYTL4(0.53)	TSPAN5(-1.55)| ARL4C(3.48)| ARL4A(-1.74)| OPTN(1.35)| CHCHD4(-0.79)| DMBT1(3.50)| MACF1(0.51)| IFIT1(2.67)| IL1RN(1.78)| ARL4D(1.02)| ATP6V0A4(2.43)| CEP55(0.57)| RAB20(0.59)| COG6(0.71)| RHBDF1(0.59)| TERT(-4.29)| COG3(0.92)| SYTL1(0.87)| SYTL4(1.85)
GO_DNA_METABOLIC_PROCESS	12	758	6.0426e-11	1.56754e-09	1032|143|151636|201164|4595|4907|56652|57673|6934|7015|80312|83666	CDKN2D|PARP4|DTX3L|PLD6|MUTYH|NT5E|TWNK|BEND3|TCF7L2|TERT|TET1|PARP9	CDKN2D(0.75)| PARP4(0.63)| DTX3L(0.95)| PLD6(-0.51)| MUTYH(-0.87)| NT5E(1.02)| TWNK(-0.55)| BEND3(-0.58)| TCF7L2(-1.61)| TERT(-1.19)| TET1(-0.61)| PARP9(0.68)	CDKN2D(1.44)| PARP4(1.41)| DTX3L(1.03)| PLD6(-1.73)| MUTYH(-0.86)| NT5E(1.56)| TWNK(-0.51)| BEND3(-0.88)| TCF7L2(-1.29)| TERT(-4.29)| TET1(-2.06)| PARP9(1.85)
GO_TRANSMEMBRANE_RECEPTOR_PROTEIN_TYROSINE_KINASE_SIGNALING_PATHWAY	17	498	6.12397e-11	1.57029e-09	1839|1946|1948|1969|2963|4643|50617|55359|5753|5795|5829|685|780|84985|8660|8874|9788	HBEGF|EFNA5|EFNB2|EPHA2|GTF2F2|MYO1E|ATP6V0A4|STYK1|PTK6|PTPRJ|PXN|BTC|DDR1|FAM83A|IRS2|ARHGEF7|MTSS1	HBEGF(0.57)| EFNA5(1.66)| EFNB2(0.79)| EPHA2(1.32)| GTF2F2(1.19)| MYO1E(1.00)| ATP6V0A4(1.98)| STYK1(0.66)| PTK6(1.43)| PTPRJ(0.61)| PXN(0.61)| BTC(1.26)| DDR1(0.64)| FAM83A(2.26)| IRS2(1.87)| ARHGEF7(0.69)| MTSS1(-0.62)	HBEGF(1.41)| EFNA5(1.06)| EFNB2(1.76)| EPHA2(0.88)| GTF2F2(0.76)| MYO1E(0.61)| ATP6V0A4(2.43)| STYK1(0.99)| PTK6(2.05)| PTPRJ(1.11)| PXN(0.81)| BTC(1.21)| DDR1(1.02)| FAM83A(3.03)| IRS2(2.01)| ARHGEF7(0.83)| MTSS1(-4.74)
GO_POSITIVE_REGULATION_OF_TRANSPORT	17	936	6.12397e-11	1.57029e-09	201294|22925|23189|23255|25874|2624|3814|3965|55107|6385|6934|7376|8660|8874|9173|94121|9722	UNC13D|PLA2R1|KANK1|MTCL1|MPC2|GATA2|KISS1|LGALS9|ANO1|SDC4|TCF7L2|NR1H2|IRS2|ARHGEF7|IL1RL1|SYTL4|NOS1AP	UNC13D(1.09)| PLA2R1(1.48)| KANK1(-0.59)| MTCL1(-0.61)| MPC2(-0.61)| GATA2(0.55)| KISS1(2.37)| LGALS9(1.99)| ANO1(1.16)| SDC4(0.65)| TCF7L2(-1.61)| NR1H2(0.53)| IRS2(1.87)| ARHGEF7(0.69)| IL1RL1(2.13)| SYTL4(0.53)| NOS1AP(0.80)	UNC13D(2.01)| PLA2R1(1.62)| KANK1(-2.94)| MTCL1(-5.74)| MPC2(-0.86)| GATA2(2.65)| KISS1(2.13)| LGALS9(1.73)| ANO1(2.67)| SDC4(1.14)| TCF7L2(-1.29)| NR1H2(0.84)| IRS2(2.01)| ARHGEF7(0.83)| IL1RL1(2.67)| SYTL4(1.85)| NOS1AP(0.85)
GO_CELL_DEATH	18	1001	6.85981e-11	1.73886e-09	10133|1032|10371|114908|143|1946|1969|28996|30011|330|3965|4209|5292|5315|57761|7498|837|9314	OPTN|CDKN2D|SEMA3A|TMEM123|PARP4|EFNA5|EPHA2|HIPK2|SH3KBP1|BIRC3|LGALS9|MEF2D|PIM1|PKM|TRIB3|XDH|CASP4|KLF4	OPTN(0.87)| CDKN2D(0.75)| SEMA3A(1.47)| TMEM123(-0.78)| PARP4(0.63)| EFNA5(1.66)| EPHA2(1.32)| HIPK2(-0.72)| SH3KBP1(1.21)| BIRC3(1.34)| LGALS9(1.99)| MEF2D(0.71)| PIM1(0.69)| PKM(0.52)| TRIB3(-0.76)| XDH(3.21)| CASP4(1.80)| KLF4(-0.88)	OPTN(1.35)| CDKN2D(1.44)| SEMA3A(0.87)| TMEM123(-0.85)| PARP4(1.41)| EFNA5(1.06)| EPHA2(0.88)| HIPK2(-6.95)| SH3KBP1(0.58)| BIRC3(1.59)| LGALS9(1.73)| MEF2D(0.69)| PIM1(1.82)| PKM(1.48)| TRIB3(-0.77)| XDH(3.01)| CASP4(1.13)| KLF4(-3.07)
GO_CELLULAR_RESPONSE_TO_OXYGEN_CONTAINING_COMPOUND	18	799	6.85981e-11	1.73886e-09	129607|132864|1437|1583|2770|3860|50617|5292|56652|5753|57761|5829|7477|8204|837|8660|9173|9314	CMPK2|CPEB2|CSF2|CYP11A1|GNAI1|KRT13|ATP6V0A4|PIM1|TWNK|PTK6|TRIB3|PXN|WNT7B|NRIP1|CASP4|IRS2|IL1RL1|KLF4	CMPK2(1.74)| CPEB2(2.14)| CSF2(3.07)| CYP11A1(2.00)| GNAI1(-1.88)| KRT13(2.06)| ATP6V0A4(1.98)| PIM1(0.69)| TWNK(-0.55)| PTK6(1.43)| TRIB3(-0.76)| PXN(0.61)| WNT7B(1.56)| NRIP1(1.02)| CASP4(1.80)| IRS2(1.87)| IL1RL1(2.13)| KLF4(-0.88)	CMPK2(3.84)| CPEB2(0.87)| CSF2(3.42)| CYP11A1(2.95)| GNAI1(-4.23)| KRT13(2.41)| ATP6V0A4(2.43)| PIM1(1.82)| TWNK(-0.51)| PTK6(2.05)| TRIB3(-0.77)| PXN(0.81)| WNT7B(1.50)| NRIP1(1.07)| CASP4(1.13)| IRS2(2.01)| IL1RL1(2.67)| KLF4(-3.07)
GO_RESPONSE_TO_BACTERIUM	14	528	7.99421e-11	2.0149e-09	10133|10221|114771|129607|1437|1755|3727|3965|4129|51316|5972|6590|9021|9536	OPTN|TRIB1|PGLYRP3|CMPK2|CSF2|DMBT1|JUND|LGALS9|MAOB|PLAC8|REN|SLPI|SOCS3|PTGES	OPTN(0.87)| TRIB1(-2.30)| PGLYRP3(3.23)| CMPK2(1.74)| CSF2(3.07)| DMBT1(4.34)| JUND(-0.56)| LGALS9(1.99)| MAOB(-2.55)| PLAC8(2.33)| REN(2.91)| SLPI(3.03)| SOCS3(0.84)| PTGES(2.69)	OPTN(1.35)| TRIB1(-0.78)| PGLYRP3(2.53)| CMPK2(3.84)| CSF2(3.42)| DMBT1(3.50)| JUND(-1.34)| LGALS9(1.73)| MAOB(-3.08)| PLAC8(4.36)| REN(6.27)| SLPI(5.29)| SOCS3(2.93)| PTGES(4.54)
GO_NEGATIVE_REGULATION_OF_KINASE_ACTIVITY	13	250	8.19956e-11	2.04344e-09	10221|1031|1032|1844|1846|26524|5753|57761|5795|6609|8660|9021|9052	TRIB1|CDKN2C|CDKN2D|DUSP2|DUSP4|LATS2|PTK6|TRIB3|PTPRJ|SMPD1|IRS2|SOCS3|GPRC5A	TRIB1(-2.30)| CDKN2C(1.16)| CDKN2D(0.75)| DUSP2(-0.50)| DUSP4(1.11)| LATS2(1.06)| PTK6(1.43)| TRIB3(-0.76)| PTPRJ(0.61)| SMPD1(1.84)| IRS2(1.87)| SOCS3(0.84)| GPRC5A(2.07)	TRIB1(-0.78)| CDKN2C(1.18)| CDKN2D(1.44)| DUSP2(-0.74)| DUSP4(2.67)| LATS2(0.72)| PTK6(2.05)| TRIB3(-0.77)| PTPRJ(1.11)| SMPD1(1.78)| IRS2(2.01)| SOCS3(2.93)| GPRC5A(1.55)
GO_ORGANOPHOSPHATE_BIOSYNTHETIC_PROCESS	13	450	8.19956e-11	2.04344e-09	129607|201164|23057|256987|4597|4907|4938|50617|5315|8660|8821|8942|9107	CMPK2|PLD6|NMNAT2|SERINC5|MVD|NT5E|OAS1|ATP6V0A4|PKM|IRS2|INPP4B|KYNU|MTMR6	CMPK2(1.74)| PLD6(-0.51)| NMNAT2(1.79)| SERINC5(0.68)| MVD(-1.17)| NT5E(1.02)| OAS1(4.04)| ATP6V0A4(1.98)| PKM(0.52)| IRS2(1.87)| INPP4B(2.20)| KYNU(2.84)| MTMR6(0.61)	CMPK2(3.84)| PLD6(-1.73)| NMNAT2(4.54)| SERINC5(1.70)| MVD(-0.65)| NT5E(1.56)| OAS1(2.53)| ATP6V0A4(2.43)| PKM(1.48)| IRS2(2.01)| INPP4B(1.29)| KYNU(2.64)| MTMR6(1.22)
GO_NEGATIVE_REGULATION_OF_CELLULAR_COMPONENT_ORGANIZATION	16	684	9.85802e-11	2.44303e-09	10371|150696|1946|2192|23105|23189|25777|29899|330|3675|4281|56937|7376|80312|822|9528	SEMA3A|PROM2|EFNA5|FBLN1|FSTL4|KANK1|SUN2|GPSM2|BIRC3|ITGA3|MID1|PMEPA1|NR1H2|TET1|CAPG|TMEM59	SEMA3A(1.47)| PROM2(1.26)| EFNA5(1.66)| FBLN1(1.12)| FSTL4(-2.01)| KANK1(-0.59)| SUN2(0.82)| GPSM2(0.55)| BIRC3(1.34)| ITGA3(1.20)| MID1(-1.66)| PMEPA1(3.42)| NR1H2(0.53)| TET1(-0.61)| CAPG(0.86)| TMEM59(0.71)	SEMA3A(0.87)| PROM2(1.00)| EFNA5(1.06)| FBLN1(2.53)| FSTL4(-2.23)| KANK1(-2.94)| SUN2(0.81)| GPSM2(0.62)| BIRC3(1.59)| ITGA3(1.05)| MID1(-5.10)| PMEPA1(1.28)| NR1H2(0.84)| TET1(-2.06)| CAPG(1.28)| TMEM59(0.53)
GO_PROTEIN_COMPLEX_BIOGENESIS	17	1132	1.20295e-10	2.94823e-09	139285|1946|23639|330|3915|4938|50617|5066|55036|56652|5829|6737|6934|7015|7039|822|978	AMER1|EFNA5|LRRC6|BIRC3|LAMC1|OAS1|ATP6V0A4|PAM|CCDC40|TWNK|PXN|TRIM21|TCF7L2|TERT|TGFA|CAPG|CDA	AMER1(-0.57)| EFNA5(1.66)| LRRC6(-0.88)| BIRC3(1.34)| LAMC1(0.54)| OAS1(4.04)| ATP6V0A4(1.98)| PAM(-1.28)| CCDC40(-1.21)| TWNK(-0.55)| PXN(0.61)| TRIM21(0.51)| TCF7L2(-1.61)| TERT(-1.19)| TGFA(0.62)| CAPG(0.86)| CDA(1.70)	AMER1(-1.15)| EFNA5(1.06)| LRRC6(-2.69)| BIRC3(1.59)| LAMC1(0.96)| OAS1(2.53)| ATP6V0A4(2.43)| PAM(-1.74)| CCDC40(-2.85)| TWNK(-0.51)| PXN(0.81)| TRIM21(0.52)| TCF7L2(-1.29)| TERT(-4.29)| TGFA(0.95)| CAPG(1.28)| CDA(3.93)
GO_EPITHELIAL_CELL_DIFFERENTIATION	17	495	1.20295e-10	2.94823e-09	147409|1508|1755|1969|26084|26298|26524|2683|29899|3398|3868|4643|5493|5753|7477|9314|9788	DSG4|CTSB|DMBT1|EPHA2|ARHGEF26|EHF|LATS2|B4GALT1|GPSM2|ID2|KRT16|MYO1E|PPL|PTK6|WNT7B|KLF4|MTSS1	DSG4(2.59)| CTSB(0.58)| DMBT1(4.34)| EPHA2(1.32)| ARHGEF26(-0.82)| EHF(2.55)| LATS2(1.06)| B4GALT1(0.57)| GPSM2(0.55)| ID2(-0.98)| KRT16(2.44)| MYO1E(1.00)| PPL(0.58)| PTK6(1.43)| WNT7B(1.56)| KLF4(-0.88)| MTSS1(-0.62)	DSG4(2.72)| CTSB(1.44)| DMBT1(3.50)| EPHA2(0.88)| ARHGEF26(-1.14)| EHF(0.83)| LATS2(0.72)| B4GALT1(1.33)| GPSM2(0.62)| ID2(-5.69)| KRT16(2.59)| MYO1E(0.61)| PPL(1.66)| PTK6(2.05)| WNT7B(1.50)| KLF4(-3.07)| MTSS1(-4.74)
GO_NEGATIVE_REGULATION_OF_CELL_DEATH	18	872	1.26318e-10	3.07882e-09	1032|1437|1508|28996|330|3437|347902|51316|5292|5831|685|6934|7015|7178|84941|8660|9021|9314	CDKN2D|CSF2|CTSB|HIPK2|BIRC3|IFIT3|AMIGO2|PLAC8|PIM1|PYCR1|BTC|TCF7L2|TERT|TPT1|HSH2D|IRS2|SOCS3|KLF4	CDKN2D(0.75)| CSF2(3.07)| CTSB(0.58)| HIPK2(-0.72)| BIRC3(1.34)| IFIT3(1.28)| AMIGO2(0.53)| PLAC8(2.33)| PIM1(0.69)| PYCR1(-0.58)| BTC(1.26)| TCF7L2(-1.61)| TERT(-1.19)| TPT1(0.75)| HSH2D(1.15)| IRS2(1.87)| SOCS3(0.84)| KLF4(-0.88)	CDKN2D(1.44)| CSF2(3.42)| CTSB(1.44)| HIPK2(-6.95)| BIRC3(1.59)| IFIT3(2.00)| AMIGO2(2.24)| PLAC8(4.36)| PIM1(1.82)| PYCR1(-0.91)| BTC(1.21)| TCF7L2(-1.29)| TERT(-4.29)| TPT1(0.51)| HSH2D(1.85)| IRS2(2.01)| SOCS3(2.93)| KLF4(-3.07)
GO_MEMBRANE_ORGANIZATION	16	899	2.02512e-10	4.8823e-09	10098|10133|117144|152015|201164|23499|25777|26509|3695|55647|7039|784|79628|84958|94121|9788	TSPAN5|OPTN|CATSPER1|ROPN1B|PLD6|MACF1|SUN2|MYOF|ITGB7|RAB20|TGFA|CACNB3|SH3TC2|SYTL1|SYTL4|MTSS1	TSPAN5(-1.67)| OPTN(0.87)| CATSPER1(1.02)| ROPN1B(1.88)| PLD6(-0.51)| MACF1(1.50)| SUN2(0.82)| MYOF(0.76)| ITGB7(1.26)| RAB20(0.57)| TGFA(0.62)| CACNB3(0.63)| SH3TC2(3.77)| SYTL1(0.84)| SYTL4(0.53)| MTSS1(-0.62)	TSPAN5(-1.55)| OPTN(1.35)| CATSPER1(1.16)| ROPN1B(2.02)| PLD6(-1.73)| MACF1(0.51)| SUN2(0.81)| MYOF(1.81)| ITGB7(2.29)| RAB20(0.59)| TGFA(0.95)| CACNB3(0.58)| SH3TC2(2.28)| SYTL1(0.87)| SYTL4(1.85)| MTSS1(-4.74)
GO_BLOOD_VESSEL_MORPHOGENESIS	14	364	2.02512e-10	4.8823e-09	113026|1948|1969|2683|27286|3198|3248|441478|4643|6303|634|7127|7477|9496	PLCD3|EFNB2|EPHA2|B4GALT1|SRPX2|HOXA1|HPGD|NRARP|MYO1E|SAT1|CEACAM1|TNFAIP2|WNT7B|TBX4	PLCD3(0.63)| EFNB2(0.79)| EPHA2(1.32)| B4GALT1(0.57)| SRPX2(1.34)| HOXA1(0.53)| HPGD(2.28)| NRARP(-0.81)| MYO1E(1.00)| SAT1(-1.11)| CEACAM1(2.54)| TNFAIP2(0.83)| WNT7B(1.56)| TBX4(-4.01)	PLCD3(0.79)| EFNB2(1.76)| EPHA2(0.88)| B4GALT1(1.33)| SRPX2(2.51)| HOXA1(1.17)| HPGD(2.70)| NRARP(-2.60)| MYO1E(0.61)| SAT1(-0.92)| CEACAM1(1.41)| TNFAIP2(1.61)| WNT7B(1.50)| TBX4(-3.90)
GO_REGULATION_OF_INNATE_IMMUNE_RESPONSE	12	357	2.22764e-10	5.31281e-09	10622|114771|117157|1508|1755|330|3965|55366|5699|7376|83666|9021	POLR3G|PGLYRP3|SH2D1B|CTSB|DMBT1|BIRC3|LGALS9|LGR4|PSMB10|NR1H2|PARP9|SOCS3	POLR3G(-0.72)| PGLYRP3(3.23)| SH2D1B(2.93)| CTSB(0.58)| DMBT1(4.34)| BIRC3(1.34)| LGALS9(1.99)| LGR4(-0.73)| PSMB10(1.36)| NR1H2(0.53)| PARP9(0.68)| SOCS3(0.84)	POLR3G(-0.67)| PGLYRP3(2.53)| SH2D1B(3.19)| CTSB(1.44)| DMBT1(3.50)| BIRC3(1.59)| LGALS9(1.73)| LGR4(-4.02)| PSMB10(0.89)| NR1H2(0.84)| PARP9(1.85)| SOCS3(2.93)
GO_REGULATION_OF_CATABOLIC_PROCESS	12	731	2.22764e-10	5.31281e-09	10221|139285|23255|4953|55647|5699|57761|64285|6737|8660|9528|957	TRIB1|AMER1|MTCL1|ODC1|RAB20|PSMB10|TRIB3|RHBDF1|TRIM21|IRS2|TMEM59|ENTPD5	TRIB1(-2.30)| AMER1(-0.57)| MTCL1(-0.61)| ODC1(-0.64)| RAB20(0.57)| PSMB10(1.36)| TRIB3(-0.76)| RHBDF1(0.57)| TRIM21(0.51)| IRS2(1.87)| TMEM59(0.71)| ENTPD5(-0.61)	TRIB1(-0.78)| AMER1(-1.15)| MTCL1(-5.74)| ODC1(-0.93)| RAB20(0.59)| PSMB10(0.89)| TRIB3(-0.77)| RHBDF1(0.59)| TRIM21(0.52)| IRS2(2.01)| TMEM59(0.53)| ENTPD5(-1.10)
GO_ALPHA_AMINO_ACID_METABOLIC_PROCESS	9	229	2.72738e-10	6.4014e-09	11240|23057|23464|4482|4953|5831|79896|84706|8942	PADI2|NMNAT2|GCAT|MSRA|ODC1|PYCR1|THNSL1|GPT2|KYNU	PADI2(0.82)| NMNAT2(1.79)| GCAT(-1.71)| MSRA(0.89)| ODC1(-0.64)| PYCR1(-0.58)| THNSL1(-1.33)| GPT2(-0.82)| KYNU(2.84)	PADI2(4.44)| NMNAT2(4.54)| GCAT(-0.72)| MSRA(1.96)| ODC1(-0.93)| PYCR1(-0.91)| THNSL1(-0.76)| GPT2(-0.95)| KYNU(2.64)
GO_DEFENSE_RESPONSE_TO_VIRUS	9	164	2.72738e-10	6.4014e-09	10622|1525|1755|201294|256987|3434|3437|4938|4940	POLR3G|CXADR|DMBT1|UNC13D|SERINC5|IFIT1|IFIT3|OAS1|OAS3	POLR3G(-0.72)| CXADR(1.12)| DMBT1(4.34)| UNC13D(1.09)| SERINC5(0.68)| IFIT1(1.18)| IFIT3(1.28)| OAS1(4.04)| OAS3(0.56)	POLR3G(-0.67)| CXADR(1.10)| DMBT1(3.50)| UNC13D(2.01)| SERINC5(1.70)| IFIT1(2.67)| IFIT3(2.00)| OAS1(2.53)| OAS3(2.44)
GO_REGULATION_OF_SYMBIOSIS_ENCOMPASSING_MUTUALISM_THROUGH_PARASITISM	9	205	2.72738e-10	6.4014e-09	2192|25833|2963|3434|3965|4938|4940|6590|6737	FBLN1|POU2F3|GTF2F2|IFIT1|LGALS9|OAS1|OAS3|SLPI|TRIM21	FBLN1(1.12)| POU2F3(1.41)| GTF2F2(1.19)| IFIT1(1.18)| LGALS9(1.99)| OAS1(4.04)| OAS3(0.56)| SLPI(3.03)| TRIM21(0.51)	FBLN1(2.53)| POU2F3(2.05)| GTF2F2(0.76)| IFIT1(2.67)| LGALS9(1.73)| OAS1(2.53)| OAS3(2.44)| SLPI(5.29)| TRIM21(0.52)
GO_REGULATION_OF_CELL_PROJECTION_ORGANIZATION	15	558	3.22777e-10	7.536e-09	10371|150696|1946|1969|23105|23189|23363|23499|3675|5362|5753|6624|79006|8874|9314	SEMA3A|PROM2|EFNA5|EPHA2|FSTL4|KANK1|OBSL1|MACF1|ITGA3|PLXNA2|PTK6|FSCN1|METRN|ARHGEF7|KLF4	SEMA3A(1.47)| PROM2(1.26)| EFNA5(1.66)| EPHA2(1.32)| FSTL4(-2.01)| KANK1(-0.59)| OBSL1(-1.00)| MACF1(1.50)| ITGA3(1.20)| PLXNA2(1.61)| PTK6(1.43)| FSCN1(-0.53)| METRN(-0.53)| ARHGEF7(0.69)| KLF4(-0.88)	SEMA3A(0.87)| PROM2(1.00)| EFNA5(1.06)| EPHA2(0.88)| FSTL4(-2.23)| KANK1(-2.94)| OBSL1(-3.07)| MACF1(0.51)| ITGA3(1.05)| PLXNA2(0.78)| PTK6(2.05)| FSCN1(-2.07)| METRN(-0.92)| ARHGEF7(0.83)| KLF4(-3.07)
GO_NEGATIVE_REGULATION_OF_MULTICELLULAR_ORGANISMAL_PROCESS	19	983	3.44239e-10	7.99499e-09	10221|10371|10443|114771|2192|23105|23189|2624|3398|3965|4212|441478|51316|55366|64115|7498|90627|9173|9314	TRIB1|SEMA3A|N4BP2L2|PGLYRP3|FBLN1|FSTL4|KANK1|GATA2|ID2|LGALS9|MEIS2|NRARP|PLAC8|LGR4|VSIR|XDH|STARD13|IL1RL1|KLF4	TRIB1(-2.30)| SEMA3A(1.47)| N4BP2L2(0.77)| PGLYRP3(3.23)| FBLN1(1.12)| FSTL4(-2.01)| KANK1(-0.59)| GATA2(0.55)| ID2(-0.98)| LGALS9(1.99)| MEIS2(0.87)| NRARP(-0.81)| PLAC8(2.33)| LGR4(-0.73)| VSIR(1.66)| XDH(3.21)| STARD13(2.22)| IL1RL1(2.13)| KLF4(-0.88)	TRIB1(-0.78)| SEMA3A(0.87)| N4BP2L2(0.70)| PGLYRP3(2.53)| FBLN1(2.53)| FSTL4(-2.23)| KANK1(-2.94)| GATA2(2.65)| ID2(-5.69)| LGALS9(1.73)| MEIS2(1.67)| NRARP(-2.60)| PLAC8(4.36)| LGR4(-4.02)| VSIR(2.22)| XDH(3.01)| STARD13(3.06)| IL1RL1(2.67)| KLF4(-3.07)
GO_NEGATIVE_REGULATION_OF_CELL_DIFFERENTIATION	16	609	3.99627e-10	9.23305e-09	10221|10371|10443|114771|1946|2192|23105|23189|2624|3398|4212|441478|57761|7376|7498|79365	TRIB1|SEMA3A|N4BP2L2|PGLYRP3|EFNA5|FBLN1|FSTL4|KANK1|GATA2|ID2|MEIS2|NRARP|TRIB3|NR1H2|XDH|BHLHE41	TRIB1(-2.30)| SEMA3A(1.47)| N4BP2L2(0.77)| PGLYRP3(3.23)| EFNA5(1.66)| FBLN1(1.12)| FSTL4(-2.01)| KANK1(-0.59)| GATA2(0.55)| ID2(-0.98)| MEIS2(0.87)| NRARP(-0.81)| TRIB3(-0.76)| NR1H2(0.53)| XDH(3.21)| BHLHE41(0.95)	TRIB1(-0.78)| SEMA3A(0.87)| N4BP2L2(0.70)| PGLYRP3(2.53)| EFNA5(1.06)| FBLN1(2.53)| FSTL4(-2.23)| KANK1(-2.94)| GATA2(2.65)| ID2(-5.69)| MEIS2(1.67)| NRARP(-2.60)| TRIB3(-0.77)| NR1H2(0.84)| XDH(3.01)| BHLHE41(1.64)
GO_POSITIVE_REGULATION_OF_INTRACELLULAR_SIGNAL_TRANSDUCTION	17	876	4.20723e-10	9.67009e-09	1437|1839|22925|28996|330|3814|3965|4281|53832|5753|5795|6275|6934|7039|7498|9021|9722	CSF2|HBEGF|PLA2R1|HIPK2|BIRC3|KISS1|LGALS9|MID1|IL20RA|PTK6|PTPRJ|S100A4|TCF7L2|TGFA|XDH|SOCS3|NOS1AP	CSF2(3.07)| HBEGF(0.57)| PLA2R1(1.48)| HIPK2(-0.72)| BIRC3(1.34)| KISS1(2.37)| LGALS9(1.99)| MID1(-1.66)| IL20RA(3.50)| PTK6(1.43)| PTPRJ(0.61)| S100A4(2.38)| TCF7L2(-1.61)| TGFA(0.62)| XDH(3.21)| SOCS3(0.84)| NOS1AP(0.80)	CSF2(3.42)| HBEGF(1.41)| PLA2R1(1.62)| HIPK2(-6.95)| BIRC3(1.59)| KISS1(2.13)| LGALS9(1.73)| MID1(-5.10)| IL20RA(1.35)| PTK6(2.05)| PTPRJ(1.11)| S100A4(4.50)| TCF7L2(-1.29)| TGFA(0.95)| XDH(3.01)| SOCS3(2.93)| NOS1AP(0.85)
GO_POSITIVE_REGULATION_OF_SECRETION	13	370	6.29818e-10	1.43276e-08	201294|22925|25874|3814|3965|55107|6385|6934|7376|8660|8874|9173|94121	UNC13D|PLA2R1|MPC2|KISS1|LGALS9|ANO1|SDC4|TCF7L2|NR1H2|IRS2|ARHGEF7|IL1RL1|SYTL4	UNC13D(1.09)| PLA2R1(1.48)| MPC2(-0.61)| KISS1(2.37)| LGALS9(1.99)| ANO1(1.16)| SDC4(0.65)| TCF7L2(-1.61)| NR1H2(0.53)| IRS2(1.87)| ARHGEF7(0.69)| IL1RL1(2.13)| SYTL4(0.53)	UNC13D(2.01)| PLA2R1(1.62)| MPC2(-0.86)| KISS1(2.13)| LGALS9(1.73)| ANO1(2.67)| SDC4(1.14)| TCF7L2(-1.29)| NR1H2(0.84)| IRS2(2.01)| ARHGEF7(0.83)| IL1RL1(2.67)| SYTL4(1.85)
GO_EXTRACELLULAR_STRUCTURE_ORGANIZATION	13	304	6.29818e-10	1.43276e-08	1305|2192|2683|3038|3675|3695|3914|3915|4316|4643|7148|780|822	COL13A1|FBLN1|B4GALT1|HAS3|ITGA3|ITGB7|LAMB3|LAMC1|MMP7|MYO1E|TNXB|DDR1|CAPG	COL13A1(1.67)| FBLN1(1.12)| B4GALT1(0.57)| HAS3(-1.77)| ITGA3(1.20)| ITGB7(1.26)| LAMB3(1.60)| LAMC1(0.54)| MMP7(-2.51)| MYO1E(1.00)| TNXB(1.04)| DDR1(0.64)| CAPG(0.86)	COL13A1(3.78)| FBLN1(2.53)| B4GALT1(1.33)| HAS3(-2.23)| ITGA3(1.05)| ITGB7(2.29)| LAMB3(1.08)| LAMC1(0.96)| MMP7(-5.91)| MYO1E(0.61)| TNXB(3.49)| DDR1(1.02)| CAPG(1.28)
GO_REGULATION_OF_HORMONE_LEVELS	15	478	6.689e-10	1.50621e-08	1244|1583|1946|220|25874|28231|3557|3814|5046|55107|5972|6934|8660|8874|94121	ABCC2|CYP11A1|EFNA5|ALDH1A3|MPC2|SLCO4A1|IL1RN|KISS1|PCSK6|ANO1|REN|TCF7L2|IRS2|ARHGEF7|SYTL4	ABCC2(-0.74)| CYP11A1(2.00)| EFNA5(1.66)| ALDH1A3(1.42)| MPC2(-0.61)| SLCO4A1(-0.53)| IL1RN(1.80)| KISS1(2.37)| PCSK6(0.60)| ANO1(1.16)| REN(2.91)| TCF7L2(-1.61)| IRS2(1.87)| ARHGEF7(0.69)| SYTL4(0.53)	ABCC2(-2.78)| CYP11A1(2.95)| EFNA5(1.06)| ALDH1A3(2.96)| MPC2(-0.86)| SLCO4A1(-1.16)| IL1RN(1.78)| KISS1(2.13)| PCSK6(1.07)| ANO1(2.67)| REN(6.27)| TCF7L2(-1.29)| IRS2(2.01)| ARHGEF7(0.83)| SYTL4(1.85)
GO_REGULATION_OF_CELL_MORPHOGENESIS	15	552	6.689e-10	1.50621e-08	10371|1946|201294|2192|23105|23189|23363|23499|286204|30011|5362|55785|6934|79006|8874	SEMA3A|EFNA5|UNC13D|FBLN1|FSTL4|KANK1|OBSL1|MACF1|CRB2|SH3KBP1|PLXNA2|FGD6|TCF7L2|METRN|ARHGEF7	SEMA3A(1.47)| EFNA5(1.66)| UNC13D(1.09)| FBLN1(1.12)| FSTL4(-2.01)| KANK1(-0.59)| OBSL1(-1.00)| MACF1(1.50)| CRB2(1.46)| SH3KBP1(1.21)| PLXNA2(1.61)| FGD6(0.77)| TCF7L2(-1.61)| METRN(-0.53)| ARHGEF7(0.69)	SEMA3A(0.87)| EFNA5(1.06)| UNC13D(2.01)| FBLN1(2.53)| FSTL4(-2.23)| KANK1(-2.94)| OBSL1(-3.07)| MACF1(0.51)| CRB2(1.16)| SH3KBP1(0.58)| PLXNA2(0.78)| FGD6(0.79)| TCF7L2(-1.29)| METRN(-0.92)| ARHGEF7(0.83)
GO_CELL_PROJECTION_ORGANIZATION	18	902	6.77474e-10	1.51781e-08	10129|10371|1946|1948|23639|26084|342184|3675|4867|50861|5362|55036|55785|5990|6385|6624|8874|9788	FRY|SEMA3A|EFNA5|EFNB2|LRRC6|ARHGEF26|FMN1|ITGA3|NPHP1|STMN3|PLXNA2|CCDC40|FGD6|RFX2|SDC4|FSCN1|ARHGEF7|MTSS1	FRY(1.61)| SEMA3A(1.47)| EFNA5(1.66)| EFNB2(0.79)| LRRC6(-0.88)| ARHGEF26(-0.82)| FMN1(2.63)| ITGA3(1.20)| NPHP1(-0.98)| STMN3(1.66)| PLXNA2(1.61)| CCDC40(-1.21)| FGD6(0.77)| RFX2(-0.66)| SDC4(0.65)| FSCN1(-0.53)| ARHGEF7(0.69)| MTSS1(-0.62)	FRY(1.50)| SEMA3A(0.87)| EFNA5(1.06)| EFNB2(1.76)| LRRC6(-2.69)| ARHGEF26(-1.14)| FMN1(1.54)| ITGA3(1.05)| NPHP1(-1.17)| STMN3(1.06)| PLXNA2(0.78)| CCDC40(-2.85)| FGD6(0.79)| RFX2(-0.72)| SDC4(1.14)| FSCN1(-2.07)| ARHGEF7(0.83)| MTSS1(-4.74)
GO_REGULATION_OF_CELL_GROWTH	12	391	6.9807e-10	1.5561e-08	1031|1032|10371|1839|1946|23105|23499|27346|5362|5795|780|978	CDKN2C|CDKN2D|SEMA3A|HBEGF|EFNA5|FSTL4|MACF1|TMEM97|PLXNA2|PTPRJ|DDR1|CDA	CDKN2C(1.16)| CDKN2D(0.75)| SEMA3A(1.47)| HBEGF(0.57)| EFNA5(1.66)| FSTL4(-2.01)| MACF1(1.50)| TMEM97(-1.01)| PLXNA2(1.61)| PTPRJ(0.61)| DDR1(0.64)| CDA(1.70)	CDKN2C(1.18)| CDKN2D(1.44)| SEMA3A(0.87)| HBEGF(1.41)| EFNA5(1.06)| FSTL4(-2.23)| MACF1(0.51)| TMEM97(-0.71)| PLXNA2(0.78)| PTPRJ(1.11)| DDR1(1.02)| CDA(3.93)
GO_POSITIVE_REGULATION_OF_PHOSPHORUS_METABOLIC_PROCESS	17	1036	7.53286e-10	1.67079e-08	1437|150696|1946|22924|28996|3814|3965|4281|5292|5753|6385|6609|7039|7498|8412|9021|957	CSF2|PROM2|EFNA5|MAPRE3|HIPK2|KISS1|LGALS9|MID1|PIM1|PTK6|SDC4|SMPD1|TGFA|XDH|BCAR3|SOCS3|ENTPD5	CSF2(3.07)| PROM2(1.26)| EFNA5(1.66)| MAPRE3(1.36)| HIPK2(-0.72)| KISS1(2.37)| LGALS9(1.99)| MID1(-1.66)| PIM1(0.69)| PTK6(1.43)| SDC4(0.65)| SMPD1(1.84)| TGFA(0.62)| XDH(3.21)| BCAR3(0.98)| SOCS3(0.84)| ENTPD5(-0.61)	CSF2(3.42)| PROM2(1.00)| EFNA5(1.06)| MAPRE3(0.77)| HIPK2(-6.95)| KISS1(2.13)| LGALS9(1.73)| MID1(-5.10)| PIM1(1.82)| PTK6(2.05)| SDC4(1.14)| SMPD1(1.78)| TGFA(0.95)| XDH(3.01)| BCAR3(1.81)| SOCS3(2.93)| ENTPD5(-1.10)
GO_CATION_TRANSPORT	14	796	1.05404e-09	2.32622e-08	117144|256987|347735|50617|55107|57185|6337|6553|7178|784|80228|84679|9107|92270	CATSPER1|SERINC5|SERINC2|ATP6V0A4|ANO1|NIPAL3|SCNN1A|SLC9A5|TPT1|CACNB3|ORAI2|SLC9A7|MTMR6|ATP6AP1L	CATSPER1(1.02)| SERINC5(0.68)| SERINC2(0.73)| ATP6V0A4(1.98)| ANO1(1.16)| NIPAL3(0.73)| SCNN1A(0.75)| SLC9A5(-0.51)| TPT1(0.75)| CACNB3(0.63)| ORAI2(1.05)| SLC9A7(0.56)| MTMR6(0.61)| ATP6AP1L(-0.71)	CATSPER1(1.16)| SERINC5(1.70)| SERINC2(1.61)| ATP6V0A4(2.43)| ANO1(2.67)| NIPAL3(0.76)| SCNN1A(1.46)| SLC9A5(-1.54)| TPT1(0.51)| CACNB3(0.58)| ORAI2(0.55)| SLC9A7(2.04)| MTMR6(1.22)| ATP6AP1L(-2.01)
GO_MALE_GAMETE_GENERATION	10	486	1.3105e-09	2.86373e-08	10406|117144|1508|152015|201164|26091|330|4867|55366|5990	WFDC2|CATSPER1|CTSB|ROPN1B|PLD6|HERC4|BIRC3|NPHP1|LGR4|RFX2	WFDC2(3.86)| CATSPER1(1.02)| CTSB(0.58)| ROPN1B(1.88)| PLD6(-0.51)| HERC4(1.42)| BIRC3(1.34)| NPHP1(-0.98)| LGR4(-0.73)| RFX2(-0.66)	WFDC2(3.40)| CATSPER1(1.16)| CTSB(1.44)| ROPN1B(2.02)| PLD6(-1.73)| HERC4(0.79)| BIRC3(1.59)| NPHP1(-1.17)| LGR4(-4.02)| RFX2(-0.72)
GO_MICROTUBULE_CYTOSKELETON_ORGANIZATION	10	348	1.3105e-09	2.86373e-08	23177|23255|23363|23639|25777|29899|330|4281|50861|55036	CEP68|MTCL1|OBSL1|LRRC6|SUN2|GPSM2|BIRC3|MID1|STMN3|CCDC40	CEP68(-0.73)| MTCL1(-0.61)| OBSL1(-1.00)| LRRC6(-0.88)| SUN2(0.82)| GPSM2(0.55)| BIRC3(1.34)| MID1(-1.66)| STMN3(1.66)| CCDC40(-1.21)	CEP68(-1.39)| MTCL1(-5.74)| OBSL1(-3.07)| LRRC6(-2.69)| SUN2(0.81)| GPSM2(0.62)| BIRC3(1.59)| MID1(-5.10)| STMN3(1.06)| CCDC40(-2.85)
GO_REGULATION_OF_CELL_MORPHOGENESIS_INVOLVED_IN_DIFFERENTIATION	13	337	1.52337e-09	3.26457e-08	10371|1946|201294|2192|23105|23189|23363|23499|286204|5362|6934|79006|8874	SEMA3A|EFNA5|UNC13D|FBLN1|FSTL4|KANK1|OBSL1|MACF1|CRB2|PLXNA2|TCF7L2|METRN|ARHGEF7	SEMA3A(1.47)| EFNA5(1.66)| UNC13D(1.09)| FBLN1(1.12)| FSTL4(-2.01)| KANK1(-0.59)| OBSL1(-1.00)| MACF1(1.50)| CRB2(1.46)| PLXNA2(1.61)| TCF7L2(-1.61)| METRN(-0.53)| ARHGEF7(0.69)	SEMA3A(0.87)| EFNA5(1.06)| UNC13D(2.01)| FBLN1(2.53)| FSTL4(-2.23)| KANK1(-2.94)| OBSL1(-3.07)| MACF1(0.51)| CRB2(1.16)| PLXNA2(0.78)| TCF7L2(-1.29)| METRN(-0.92)| ARHGEF7(0.83)
GO_ANION_TRANSPORT	13	507	1.52337e-09	3.26457e-08	10057|11001|1244|124935|256987|25874|28231|28232|347735|51700|55107|634|9121	ABCC5|SLC27A2|ABCC2|SLC43A2|SERINC5|MPC2|SLCO4A1|SLCO3A1|SERINC2|CYB5R2|ANO1|CEACAM1|SLC16A5	ABCC5(-0.74)| SLC27A2(1.19)| ABCC2(-0.74)| SLC43A2(-0.92)| SERINC5(0.68)| MPC2(-0.61)| SLCO4A1(-0.53)| SLCO3A1(1.19)| SERINC2(0.73)| CYB5R2(1.16)| ANO1(1.16)| CEACAM1(2.54)| SLC16A5(0.79)	ABCC5(-1.18)| SLC27A2(0.91)| ABCC2(-2.78)| SLC43A2(-0.92)| SERINC5(1.70)| MPC2(-0.86)| SLCO4A1(-1.16)| SLCO3A1(2.94)| SERINC2(1.61)| CYB5R2(1.37)| ANO1(2.67)| CEACAM1(1.41)| SLC16A5(1.33)
GO_ENDOMEMBRANE_SYSTEM_ORGANIZATION	13	465	1.52337e-09	3.26457e-08	10098|10133|23363|23499|25777|259173|26509|5990|784|79628|83548|8874|9788	TSPAN5|OPTN|OBSL1|MACF1|SUN2|ALS2CL|MYOF|RFX2|CACNB3|SH3TC2|COG3|ARHGEF7|MTSS1	TSPAN5(-1.67)| OPTN(0.87)| OBSL1(-1.00)| MACF1(1.50)| SUN2(0.82)| ALS2CL(1.54)| MYOF(0.76)| RFX2(-0.66)| CACNB3(0.63)| SH3TC2(3.77)| COG3(0.57)| ARHGEF7(0.69)| MTSS1(-0.62)	TSPAN5(-1.55)| OPTN(1.35)| OBSL1(-3.07)| MACF1(0.51)| SUN2(0.81)| ALS2CL(2.64)| MYOF(1.81)| RFX2(-0.72)| CACNB3(0.58)| SH3TC2(2.28)| COG3(0.92)| ARHGEF7(0.83)| MTSS1(-4.74)
GO_ION_HOMEOSTASIS	13	576	1.52337e-09	3.26457e-08	1244|1604|2624|3814|50617|55647|6337|6553|66002|7052|7178|784|84679	ABCC2|CD55|GATA2|KISS1|ATP6V0A4|RAB20|SCNN1A|SLC9A5|CYP4F12|TGM2|TPT1|CACNB3|SLC9A7	ABCC2(-0.74)| CD55(1.27)| GATA2(0.55)| KISS1(2.37)| ATP6V0A4(1.98)| RAB20(0.57)| SCNN1A(0.75)| SLC9A5(-0.51)| CYP4F12(3.07)| TGM2(1.05)| TPT1(0.75)| CACNB3(0.63)| SLC9A7(0.56)	ABCC2(-2.78)| CD55(1.65)| GATA2(2.65)| KISS1(2.13)| ATP6V0A4(2.43)| RAB20(0.59)| SCNN1A(1.46)| SLC9A5(-1.54)| CYP4F12(5.04)| TGM2(3.14)| TPT1(0.51)| CACNB3(0.58)| SLC9A7(2.04)
GO_SECRETION	14	588	2.20683e-09	4.68397e-08	10447|201294|2624|284021|3557|379|5046|5066|7114|7127|7498|780|84958|94121	FAM3C|UNC13D|GATA2|MILR1|IL1RN|ARL4D|PCSK6|PAM|TMSB4X|TNFAIP2|XDH|DDR1|SYTL1|SYTL4	FAM3C(0.77)| UNC13D(1.09)| GATA2(0.55)| MILR1(1.85)| IL1RN(1.80)| ARL4D(2.25)| PCSK6(0.60)| PAM(-1.28)| TMSB4X(0.63)| TNFAIP2(0.83)| XDH(3.21)| DDR1(0.64)| SYTL1(0.84)| SYTL4(0.53)	FAM3C(1.27)| UNC13D(2.01)| GATA2(2.65)| MILR1(3.90)| IL1RN(1.78)| ARL4D(1.02)| PCSK6(1.07)| PAM(-1.74)| TMSB4X(1.33)| TNFAIP2(1.61)| XDH(3.01)| DDR1(1.02)| SYTL1(0.87)| SYTL4(1.85)
GO_UROGENITAL_SYSTEM_DEVELOPMENT	14	299	2.20683e-09	4.68397e-08	139285|1948|2624|3398|342184|3675|4643|4953|55366|5972|6385|6940|7477|9788	AMER1|EFNB2|GATA2|ID2|FMN1|ITGA3|MYO1E|ODC1|LGR4|REN|SDC4|ZNF354A|WNT7B|MTSS1	AMER1(-0.57)| EFNB2(0.79)| GATA2(0.55)| ID2(-0.98)| FMN1(2.63)| ITGA3(1.20)| MYO1E(1.00)| ODC1(-0.64)| LGR4(-0.73)| REN(2.91)| SDC4(0.65)| ZNF354A(-0.64)| WNT7B(1.56)| MTSS1(-0.62)	AMER1(-1.15)| EFNB2(1.76)| GATA2(2.65)| ID2(-5.69)| FMN1(1.54)| ITGA3(1.05)| MYO1E(0.61)| ODC1(-0.93)| LGR4(-4.02)| REN(6.27)| SDC4(1.14)| ZNF354A(-0.58)| WNT7B(1.50)| MTSS1(-4.74)
GO_CELL_MATRIX_ADHESION	9	119	2.51735e-09	5.31759e-08	1305|1308|27076|3675|3695|5829|7148|780|8874	COL13A1|COL17A1|LYPD3|ITGA3|ITGB7|PXN|TNXB|DDR1|ARHGEF7	COL13A1(1.67)| COL17A1(2.76)| LYPD3(1.00)| ITGA3(1.20)| ITGB7(1.26)| PXN(0.61)| TNXB(1.04)| DDR1(0.64)| ARHGEF7(0.69)	COL13A1(3.78)| COL17A1(1.34)| LYPD3(2.92)| ITGA3(1.05)| ITGB7(2.29)| PXN(0.81)| TNXB(3.49)| DDR1(1.02)| ARHGEF7(0.83)
GO_POSITIVE_REGULATION_OF_CELL_SUBSTRATE_ADHESION	8	99	3.18009e-09	6.68574e-08	201294|2192|342184|3675|5795|59339|6385|8874	UNC13D|FBLN1|FMN1|ITGA3|PTPRJ|PLEKHA2|SDC4|ARHGEF7	UNC13D(1.09)| FBLN1(1.12)| FMN1(2.63)| ITGA3(1.20)| PTPRJ(0.61)| PLEKHA2(1.73)| SDC4(0.65)| ARHGEF7(0.69)	UNC13D(2.01)| FBLN1(2.53)| FMN1(1.54)| ITGA3(1.05)| PTPRJ(1.11)| PLEKHA2(1.12)| SDC4(1.14)| ARHGEF7(0.83)
GO_POSITIVE_REGULATION_OF_CELLULAR_COMPONENT_BIOGENESIS	13	406	3.43127e-09	7.14606e-08	1437|1946|27286|2963|3038|342184|347902|57180|5795|6385|6624|7376|822	CSF2|EFNA5|SRPX2|GTF2F2|HAS3|FMN1|AMIGO2|ACTR3B|PTPRJ|SDC4|FSCN1|NR1H2|CAPG	CSF2(3.07)| EFNA5(1.66)| SRPX2(1.34)| GTF2F2(1.19)| HAS3(-1.77)| FMN1(2.63)| AMIGO2(0.53)| ACTR3B(-0.55)| PTPRJ(0.61)| SDC4(0.65)| FSCN1(-0.53)| NR1H2(0.53)| CAPG(0.86)	CSF2(3.42)| EFNA5(1.06)| SRPX2(2.51)| GTF2F2(0.76)| HAS3(-2.23)| FMN1(1.54)| AMIGO2(2.24)| ACTR3B(-0.67)| PTPRJ(1.11)| SDC4(1.14)| FSCN1(-2.07)| NR1H2(0.84)| CAPG(1.28)
GO_EMBRYONIC_ORGAN_DEVELOPMENT	13	406	3.43127e-09	7.14606e-08	113026|1437|1969|220|2624|286204|28996|3198|3398|55036|7477|860|9021	PLCD3|CSF2|EPHA2|ALDH1A3|GATA2|CRB2|HIPK2|HOXA1|ID2|CCDC40|WNT7B|RUNX2|SOCS3	PLCD3(0.63)| CSF2(3.07)| EPHA2(1.32)| ALDH1A3(1.42)| GATA2(0.55)| CRB2(1.46)| HIPK2(-0.72)| HOXA1(0.53)| ID2(-0.98)| CCDC40(-1.21)| WNT7B(1.56)| RUNX2(5.04)| SOCS3(0.84)	PLCD3(0.79)| CSF2(3.42)| EPHA2(0.88)| ALDH1A3(2.96)| GATA2(2.65)| CRB2(1.16)| HIPK2(-6.95)| HOXA1(1.17)| ID2(-5.69)| CCDC40(-2.85)| WNT7B(1.50)| RUNX2(3.51)| SOCS3(2.93)
GO_REGULATION_OF_CELLULAR_RESPONSE_TO_STRESS	14	691	4.40489e-09	9.13088e-08	1032|131870|22925|28996|3965|4281|5187|55647|5831|7015|7148|7178|7498|9314	CDKN2D|NUDT16|PLA2R1|HIPK2|LGALS9|MID1|PER1|RAB20|PYCR1|TERT|TNXB|TPT1|XDH|KLF4	CDKN2D(0.75)| NUDT16(-0.59)| PLA2R1(1.48)| HIPK2(-0.72)| LGALS9(1.99)| MID1(-1.66)| PER1(-1.13)| RAB20(0.57)| PYCR1(-0.58)| TERT(-1.19)| TNXB(1.04)| TPT1(0.75)| XDH(3.21)| KLF4(-0.88)	CDKN2D(1.44)| NUDT16(-0.72)| PLA2R1(1.62)| HIPK2(-6.95)| LGALS9(1.73)| MID1(-5.10)| PER1(-0.69)| RAB20(0.59)| PYCR1(-0.91)| TERT(-4.29)| TNXB(3.49)| TPT1(0.51)| XDH(3.01)| KLF4(-3.07)
GO_POSITIVE_REGULATION_OF_CELL_ADHESION	12	376	4.82904e-09	9.87171e-08	1604|1948|201294|2192|342184|3675|3965|5795|59339|6385|7052|8874	CD55|EFNB2|UNC13D|FBLN1|FMN1|ITGA3|LGALS9|PTPRJ|PLEKHA2|SDC4|TGM2|ARHGEF7	CD55(1.27)| EFNB2(0.79)| UNC13D(1.09)| FBLN1(1.12)| FMN1(2.63)| ITGA3(1.20)| LGALS9(1.99)| PTPRJ(0.61)| PLEKHA2(1.73)| SDC4(0.65)| TGM2(1.05)| ARHGEF7(0.69)	CD55(1.65)| EFNB2(1.76)| UNC13D(2.01)| FBLN1(2.53)| FMN1(1.54)| ITGA3(1.05)| LGALS9(1.73)| PTPRJ(1.11)| PLEKHA2(1.12)| SDC4(1.14)| TGM2(3.14)| ARHGEF7(0.83)
GO_ORGANIC_ANION_TRANSPORT	12	387	4.82904e-09	9.87171e-08	10057|11001|1244|124935|256987|25874|28231|28232|347735|51700|634|9121	ABCC5|SLC27A2|ABCC2|SLC43A2|SERINC5|MPC2|SLCO4A1|SLCO3A1|SERINC2|CYB5R2|CEACAM1|SLC16A5	ABCC5(-0.74)| SLC27A2(1.19)| ABCC2(-0.74)| SLC43A2(-0.92)| SERINC5(0.68)| MPC2(-0.61)| SLCO4A1(-0.53)| SLCO3A1(1.19)| SERINC2(0.73)| CYB5R2(1.16)| CEACAM1(2.54)| SLC16A5(0.79)	ABCC5(-1.18)| SLC27A2(0.91)| ABCC2(-2.78)| SLC43A2(-0.92)| SERINC5(1.70)| MPC2(-0.86)| SLCO4A1(-1.16)| SLCO3A1(2.94)| SERINC2(1.61)| CYB5R2(1.37)| CEACAM1(1.41)| SLC16A5(1.33)
GO_POSITIVE_REGULATION_OF_ESTABLISHMENT_OF_PROTEIN_LOCALIZATION	12	514	4.82904e-09	9.87171e-08	1969|23189|23255|25874|3675|3965|55107|6934|7376|8660|9173|94121	EPHA2|KANK1|MTCL1|MPC2|ITGA3|LGALS9|ANO1|TCF7L2|NR1H2|IRS2|IL1RL1|SYTL4	EPHA2(1.32)| KANK1(-0.59)| MTCL1(-0.61)| MPC2(-0.61)| ITGA3(1.20)| LGALS9(1.99)| ANO1(1.16)| TCF7L2(-1.61)| NR1H2(0.53)| IRS2(1.87)| IL1RL1(2.13)| SYTL4(0.53)	EPHA2(0.88)| KANK1(-2.94)| MTCL1(-5.74)| MPC2(-0.86)| ITGA3(1.05)| LGALS9(1.73)| ANO1(2.67)| TCF7L2(-1.29)| NR1H2(0.84)| IRS2(2.01)| IL1RL1(2.67)| SYTL4(1.85)
GO_REGULATION_OF_CELLULAR_COMPONENT_SIZE	10	337	5.23858e-09	1.05629e-07	10371|114908|1946|23105|23189|23499|342184|5362|57180|822	SEMA3A|TMEM123|EFNA5|FSTL4|KANK1|MACF1|FMN1|PLXNA2|ACTR3B|CAPG	SEMA3A(1.47)| TMEM123(-0.78)| EFNA5(1.66)| FSTL4(-2.01)| KANK1(-0.59)| MACF1(1.50)| FMN1(2.63)| PLXNA2(1.61)| ACTR3B(-0.55)| CAPG(0.86)	SEMA3A(0.87)| TMEM123(-0.85)| EFNA5(1.06)| FSTL4(-2.23)| KANK1(-2.94)| MACF1(0.51)| FMN1(1.54)| PLXNA2(0.78)| ACTR3B(-0.67)| CAPG(1.28)
GO_CELL_SUBSTRATE_ADHESION	10	164	5.23858e-09	1.05629e-07	1305|1308|27076|3675|3695|3915|5829|7148|780|8874	COL13A1|COL17A1|LYPD3|ITGA3|ITGB7|LAMC1|PXN|TNXB|DDR1|ARHGEF7	COL13A1(1.67)| COL17A1(2.76)| LYPD3(1.00)| ITGA3(1.20)| ITGB7(1.26)| LAMC1(0.54)| PXN(0.61)| TNXB(1.04)| DDR1(0.64)| ARHGEF7(0.69)	COL13A1(3.78)| COL17A1(1.34)| LYPD3(2.92)| ITGA3(1.05)| ITGB7(2.29)| LAMC1(0.96)| PXN(0.81)| TNXB(3.49)| DDR1(1.02)| ARHGEF7(0.83)
GO_ORGANIC_CYCLIC_COMPOUND_CATABOLIC_PROCESS	10	427	5.23858e-09	1.05629e-07	10846|131870|1806|22978|4129|4595|4907|7498|8942|978	PDE10A|NUDT16|DPYD|NT5C2|MAOB|MUTYH|NT5E|XDH|KYNU|CDA	PDE10A(-1.38)| NUDT16(-0.59)| DPYD(2.03)| NT5C2(0.53)| MAOB(-2.55)| MUTYH(-0.87)| NT5E(1.02)| XDH(3.21)| KYNU(2.84)| CDA(1.70)	PDE10A(-2.24)| NUDT16(-0.72)| DPYD(1.56)| NT5C2(0.78)| MAOB(-3.08)| MUTYH(-0.86)| NT5E(1.56)| XDH(3.01)| KYNU(2.64)| CDA(3.93)
GO_CHROMOSOME_ORGANIZATION	11	1009	5.79757e-09	1.14813e-07	11240|151636|201161|348235|5187|55165|56652|57673|6934|7015|80312	PADI2|DTX3L|CENPV|SKA2|PER1|CEP55|TWNK|BEND3|TCF7L2|TERT|TET1	PADI2(0.82)| DTX3L(0.95)| CENPV(-0.89)| SKA2(0.80)| PER1(-1.13)| CEP55(0.56)| TWNK(-0.55)| BEND3(-0.58)| TCF7L2(-1.61)| TERT(-1.19)| TET1(-0.61)	PADI2(4.44)| DTX3L(1.03)| CENPV(-1.54)| SKA2(0.56)| PER1(-0.69)| CEP55(0.57)| TWNK(-0.51)| BEND3(-0.88)| TCF7L2(-1.29)| TERT(-4.29)| TET1(-2.06)
GO_NEGATIVE_REGULATION_OF_PROTEOLYSIS	11	329	5.79757e-09	1.14813e-07	1032|10406|1474|1604|286204|330|6590|6737|7376|9314|9528	CDKN2D|WFDC2|CST6|CD55|CRB2|BIRC3|SLPI|TRIM21|NR1H2|KLF4|TMEM59	CDKN2D(0.75)| WFDC2(3.86)| CST6(0.86)| CD55(1.27)| CRB2(1.46)| BIRC3(1.34)| SLPI(3.03)| TRIM21(0.51)| NR1H2(0.53)| KLF4(-0.88)| TMEM59(0.71)	CDKN2D(1.44)| WFDC2(3.40)| CST6(4.07)| CD55(1.65)| CRB2(1.16)| BIRC3(1.59)| SLPI(5.29)| TRIM21(0.52)| NR1H2(0.84)| KLF4(-3.07)| TMEM59(0.53)
GO_SMALL_MOLECULE_CATABOLIC_PROCESS	11	328	5.79757e-09	1.14813e-07	11001|131870|152926|221|23464|4051|5315|66002|6609|84706|8942	SLC27A2|NUDT16|PPM1K|ALDH3B1|GCAT|CYP4F3|PKM|CYP4F12|SMPD1|GPT2|KYNU	SLC27A2(1.19)| NUDT16(-0.59)| PPM1K(0.63)| ALDH3B1(0.96)| GCAT(-1.71)| CYP4F3(3.14)| PKM(0.52)| CYP4F12(3.07)| SMPD1(1.84)| GPT2(-0.82)| KYNU(2.84)	SLC27A2(0.91)| NUDT16(-0.72)| PPM1K(1.78)| ALDH3B1(2.68)| GCAT(-0.72)| CYP4F3(5.27)| PKM(1.48)| CYP4F12(5.04)| SMPD1(1.78)| GPT2(-0.95)| KYNU(2.64)
GO_RESPONSE_TO_DRUG	11	431	5.79757e-09	1.14813e-07	1244|143|3675|3727|4129|5066|5972|6609|7050|8412|9021	ABCC2|PARP4|ITGA3|JUND|MAOB|PAM|REN|SMPD1|TGIF1|BCAR3|SOCS3	ABCC2(-0.74)| PARP4(0.63)| ITGA3(1.20)| JUND(-0.56)| MAOB(-2.55)| PAM(-1.28)| REN(2.91)| SMPD1(1.84)| TGIF1(-1.41)| BCAR3(0.98)| SOCS3(0.84)	ABCC2(-2.78)| PARP4(1.41)| ITGA3(1.05)| JUND(-1.34)| MAOB(-3.08)| PAM(-1.74)| REN(6.27)| SMPD1(1.78)| TGIF1(-0.75)| BCAR3(1.81)| SOCS3(2.93)
GO_REGULATION_OF_CYTOKINE_PRODUCTION	13	563	7.27215e-09	1.42111e-07	10622|114771|1437|2192|23220|330|3965|5187|55366|64115|6737|9173|9314	POLR3G|PGLYRP3|CSF2|FBLN1|DTX4|BIRC3|LGALS9|PER1|LGR4|VSIR|TRIM21|IL1RL1|KLF4	POLR3G(-0.72)| PGLYRP3(3.23)| CSF2(3.07)| FBLN1(1.12)| DTX4(1.41)| BIRC3(1.34)| LGALS9(1.99)| PER1(-1.13)| LGR4(-0.73)| VSIR(1.66)| TRIM21(0.51)| IL1RL1(2.13)| KLF4(-0.88)	POLR3G(-0.67)| PGLYRP3(2.53)| CSF2(3.42)| FBLN1(2.53)| DTX4(1.76)| BIRC3(1.59)| LGALS9(1.73)| PER1(-0.69)| LGR4(-4.02)| VSIR(2.22)| TRIM21(0.52)| IL1RL1(2.67)| KLF4(-3.07)
GO_ORGANIC_HYDROXY_COMPOUND_METABOLIC_PROCESS	13	482	7.27215e-09	1.42111e-07	11001|113026|1583|220|221|28231|4051|4129|4597|51700|66002|6609|8821	SLC27A2|PLCD3|CYP11A1|ALDH1A3|ALDH3B1|SLCO4A1|CYP4F3|MAOB|MVD|CYB5R2|CYP4F12|SMPD1|INPP4B	SLC27A2(1.19)| PLCD3(0.63)| CYP11A1(2.00)| ALDH1A3(1.42)| ALDH3B1(0.96)| SLCO4A1(-0.53)| CYP4F3(3.14)| MAOB(-2.55)| MVD(-1.17)| CYB5R2(1.16)| CYP4F12(3.07)| SMPD1(1.84)| INPP4B(2.20)	SLC27A2(0.91)| PLCD3(0.79)| CYP11A1(2.95)| ALDH1A3(2.96)| ALDH3B1(2.68)| SLCO4A1(-1.16)| CYP4F3(5.27)| MAOB(-3.08)| MVD(-0.65)| CYB5R2(1.37)| CYP4F12(5.04)| SMPD1(1.78)| INPP4B(1.29)
GO_REGULATION_OF_PROTEIN_SECRETION	13	389	7.27215e-09	1.42111e-07	1946|2192|25874|3965|5066|55107|55366|64285|6934|7376|8660|9173|94121	EFNA5|FBLN1|MPC2|LGALS9|PAM|ANO1|LGR4|RHBDF1|TCF7L2|NR1H2|IRS2|IL1RL1|SYTL4	EFNA5(1.66)| FBLN1(1.12)| MPC2(-0.61)| LGALS9(1.99)| PAM(-1.28)| ANO1(1.16)| LGR4(-0.73)| RHBDF1(0.57)| TCF7L2(-1.61)| NR1H2(0.53)| IRS2(1.87)| IL1RL1(2.13)| SYTL4(0.53)	EFNA5(1.06)| FBLN1(2.53)| MPC2(-0.86)| LGALS9(1.73)| PAM(-1.74)| ANO1(2.67)| LGR4(-4.02)| RHBDF1(0.59)| TCF7L2(-1.29)| NR1H2(0.84)| IRS2(2.01)| IL1RL1(2.67)| SYTL4(1.85)
GO_CELL_ACTIVATION	14	568	8.42826e-09	1.62555e-07	10398|117157|1437|1525|201294|2624|284021|3398|4066|55509|5699|84941|8581|860	MYL9|SH2D1B|CSF2|CXADR|UNC13D|GATA2|MILR1|ID2|LYL1|BATF3|PSMB10|HSH2D|LY6D|RUNX2	MYL9(-0.56)| SH2D1B(2.93)| CSF2(3.07)| CXADR(1.12)| UNC13D(1.09)| GATA2(0.55)| MILR1(1.85)| ID2(-0.98)| LYL1(3.19)| BATF3(-0.96)| PSMB10(1.36)| HSH2D(1.15)| LY6D(2.05)| RUNX2(5.04)	MYL9(-4.35)| SH2D1B(3.19)| CSF2(3.42)| CXADR(1.10)| UNC13D(2.01)| GATA2(2.65)| MILR1(3.90)| ID2(-5.69)| LYL1(1.99)| BATF3(-2.45)| PSMB10(0.89)| HSH2D(1.85)| LY6D(5.51)| RUNX2(3.51)
GO_TUBE_MORPHOGENESIS	14	323	8.42826e-09	1.62555e-07	1948|1969|2683|3198|3398|342184|441478|55036|55366|6385|7052|780|90627|9788	EFNB2|EPHA2|B4GALT1|HOXA1|ID2|FMN1|NRARP|CCDC40|LGR4|SDC4|TGM2|DDR1|STARD13|MTSS1	EFNB2(0.79)| EPHA2(1.32)| B4GALT1(0.57)| HOXA1(0.53)| ID2(-0.98)| FMN1(2.63)| NRARP(-0.81)| CCDC40(-1.21)| LGR4(-0.73)| SDC4(0.65)| TGM2(1.05)| DDR1(0.64)| STARD13(2.22)| MTSS1(-0.62)	EFNB2(1.76)| EPHA2(0.88)| B4GALT1(1.33)| HOXA1(1.17)| ID2(-5.69)| FMN1(1.54)| NRARP(-2.60)| CCDC40(-2.85)| LGR4(-4.02)| SDC4(1.14)| TGM2(3.14)| DDR1(1.02)| STARD13(3.06)| MTSS1(-4.74)
GO_REGULATION_OF_PROTEIN_SERINE_THREONINE_KINASE_ACTIVITY	14	470	8.42826e-09	1.62555e-07	10221|1031|1032|1033|1844|1846|22924|26524|5292|57761|5795|6609|7039|7148	TRIB1|CDKN2C|CDKN2D|CDKN3|DUSP2|DUSP4|MAPRE3|LATS2|PIM1|TRIB3|PTPRJ|SMPD1|TGFA|TNXB	TRIB1(-2.30)| CDKN2C(1.16)| CDKN2D(0.75)| CDKN3(0.97)| DUSP2(-0.50)| DUSP4(1.11)| MAPRE3(1.36)| LATS2(1.06)| PIM1(0.69)| TRIB3(-0.76)| PTPRJ(0.61)| SMPD1(1.84)| TGFA(0.62)| TNXB(1.04)	TRIB1(-0.78)| CDKN2C(1.18)| CDKN2D(1.44)| CDKN3(0.58)| DUSP2(-0.74)| DUSP4(2.67)| MAPRE3(0.77)| LATS2(0.72)| PIM1(1.82)| TRIB3(-0.77)| PTPRJ(1.11)| SMPD1(1.78)| TGFA(0.95)| TNXB(3.49)
GO_CELLULAR_RESPONSE_TO_LIPID	12	457	1.11279e-08	2.10056e-07	11240|129607|1437|2770|3860|5292|56937|5753|7376|7477|8204|9314	PADI2|CMPK2|CSF2|GNAI1|KRT13|PIM1|PMEPA1|PTK6|NR1H2|WNT7B|NRIP1|KLF4	PADI2(0.82)| CMPK2(1.74)| CSF2(3.07)| GNAI1(-1.88)| KRT13(2.06)| PIM1(0.69)| PMEPA1(3.42)| PTK6(1.43)| NR1H2(0.53)| WNT7B(1.56)| NRIP1(1.02)| KLF4(-0.88)	PADI2(4.44)| CMPK2(3.84)| CSF2(3.42)| GNAI1(-4.23)| KRT13(2.41)| PIM1(1.82)| PMEPA1(1.28)| PTK6(2.05)| NR1H2(0.84)| WNT7B(1.50)| NRIP1(1.07)| KLF4(-3.07)
GO_CELLULAR_RESPONSE_TO_CYTOKINE_STIMULUS	12	606	1.11279e-08	2.10056e-07	330|3434|3437|3965|4281|4938|4940|53832|5699|6737|9021|9173	BIRC3|IFIT1|IFIT3|LGALS9|MID1|OAS1|OAS3|IL20RA|PSMB10|TRIM21|SOCS3|IL1RL1	BIRC3(1.34)| IFIT1(1.18)| IFIT3(1.28)| LGALS9(1.99)| MID1(-1.66)| OAS1(4.04)| OAS3(0.56)| IL20RA(3.50)| PSMB10(1.36)| TRIM21(0.51)| SOCS3(0.84)| IL1RL1(2.13)	BIRC3(1.59)| IFIT1(2.67)| IFIT3(2.00)| LGALS9(1.73)| MID1(-5.10)| OAS1(2.53)| OAS3(2.44)| IL20RA(1.35)| PSMB10(0.89)| TRIM21(0.52)| SOCS3(2.93)| IL1RL1(2.67)
GO_RESPONSE_TO_GROWTH_FACTOR	12	475	1.11279e-08	2.10056e-07	147409|1969|28996|2963|3248|4212|57530|5829|64115|7050|860|9314	DSG4|EPHA2|HIPK2|GTF2F2|HPGD|MEIS2|CGN|PXN|VSIR|TGIF1|RUNX2|KLF4	DSG4(2.59)| EPHA2(1.32)| HIPK2(-0.72)| GTF2F2(1.19)| HPGD(2.28)| MEIS2(0.87)| CGN(0.52)| PXN(0.61)| VSIR(1.66)| TGIF1(-1.41)| RUNX2(5.04)| KLF4(-0.88)	DSG4(2.72)| EPHA2(0.88)| HIPK2(-6.95)| GTF2F2(0.76)| HPGD(2.70)| MEIS2(1.67)| CGN(0.95)| PXN(0.81)| VSIR(2.22)| TGIF1(-0.75)| RUNX2(3.51)| KLF4(-3.07)
GO_MACROMOLECULE_CATABOLIC_PROCESS	12	926	1.11279e-08	2.10056e-07	114771|131870|139285|1508|22898|26091|2992|54894|5699|5972|6385|64129	PGLYRP3|NUDT16|AMER1|CTSB|DENND3|HERC4|GYG1|RNF43|PSMB10|REN|SDC4|TINAGL1	PGLYRP3(3.23)| NUDT16(-0.59)| AMER1(-0.57)| CTSB(0.58)| DENND3(1.27)| HERC4(1.42)| GYG1(0.80)| RNF43(-2.43)| PSMB10(1.36)| REN(2.91)| SDC4(0.65)| TINAGL1(1.86)	PGLYRP3(2.53)| NUDT16(-0.72)| AMER1(-1.15)| CTSB(1.44)| DENND3(1.12)| HERC4(0.79)| GYG1(0.51)| RNF43(-1.80)| PSMB10(0.89)| REN(6.27)| SDC4(1.14)| TINAGL1(0.93)
GO_PURINE_CONTAINING_COMPOUND_METABOLIC_PROCESS	12	394	1.11279e-08	2.10056e-07	10846|131870|1806|22978|4595|4907|4938|50617|5315|6820|7498|957	PDE10A|NUDT16|DPYD|NT5C2|MUTYH|NT5E|OAS1|ATP6V0A4|PKM|SULT2B1|XDH|ENTPD5	PDE10A(-1.38)| NUDT16(-0.59)| DPYD(2.03)| NT5C2(0.53)| MUTYH(-0.87)| NT5E(1.02)| OAS1(4.04)| ATP6V0A4(1.98)| PKM(0.52)| SULT2B1(1.34)| XDH(3.21)| ENTPD5(-0.61)	PDE10A(-2.24)| NUDT16(-0.72)| DPYD(1.56)| NT5C2(0.78)| MUTYH(-0.86)| NT5E(1.56)| OAS1(2.53)| ATP6V0A4(2.43)| PKM(1.48)| SULT2B1(1.91)| XDH(3.01)| ENTPD5(-1.10)
GO_IN_UTERO_EMBRYONIC_DEVELOPMENT	9	311	1.27799e-08	2.40218e-07	113026|1437|23764|2624|26524|4643|7477|80312|9021	PLCD3|CSF2|MAFF|GATA2|LATS2|MYO1E|WNT7B|TET1|SOCS3	PLCD3(0.63)| CSF2(3.07)| MAFF(0.74)| GATA2(0.55)| LATS2(1.06)| MYO1E(1.00)| WNT7B(1.56)| TET1(-0.61)| SOCS3(0.84)	PLCD3(0.79)| CSF2(3.42)| MAFF(0.73)| GATA2(2.65)| LATS2(0.72)| MYO1E(0.61)| WNT7B(1.50)| TET1(-2.06)| SOCS3(2.93)
GO_REGULATION_OF_NERVOUS_SYSTEM_DEVELOPMENT	15	750	1.4431e-08	2.7011e-07	10371|1946|23105|23189|23363|23499|2624|27286|3398|347902|3675|5362|5753|79006|9314	SEMA3A|EFNA5|FSTL4|KANK1|OBSL1|MACF1|GATA2|SRPX2|ID2|AMIGO2|ITGA3|PLXNA2|PTK6|METRN|KLF4	SEMA3A(1.47)| EFNA5(1.66)| FSTL4(-2.01)| KANK1(-0.59)| OBSL1(-1.00)| MACF1(1.50)| GATA2(0.55)| SRPX2(1.34)| ID2(-0.98)| AMIGO2(0.53)| ITGA3(1.20)| PLXNA2(1.61)| PTK6(1.43)| METRN(-0.53)| KLF4(-0.88)	SEMA3A(0.87)| EFNA5(1.06)| FSTL4(-2.23)| KANK1(-2.94)| OBSL1(-3.07)| MACF1(0.51)| GATA2(2.65)| SRPX2(2.51)| ID2(-5.69)| AMIGO2(2.24)| ITGA3(1.05)| PLXNA2(0.78)| PTK6(2.05)| METRN(-0.92)| KLF4(-3.07)
GO_LEUKOCYTE_ACTIVATION	13	414	1.46208e-08	2.71372e-07	117157|1437|1525|201294|2624|284021|3398|4066|55509|5699|84941|8581|860	SH2D1B|CSF2|CXADR|UNC13D|GATA2|MILR1|ID2|LYL1|BATF3|PSMB10|HSH2D|LY6D|RUNX2	SH2D1B(2.93)| CSF2(3.07)| CXADR(1.12)| UNC13D(1.09)| GATA2(0.55)| MILR1(1.85)| ID2(-0.98)| LYL1(3.19)| BATF3(-0.96)| PSMB10(1.36)| HSH2D(1.15)| LY6D(2.05)| RUNX2(5.04)	SH2D1B(3.19)| CSF2(3.42)| CXADR(1.10)| UNC13D(2.01)| GATA2(2.65)| MILR1(3.90)| ID2(-5.69)| LYL1(1.99)| BATF3(-2.45)| PSMB10(0.89)| HSH2D(1.85)| LY6D(5.51)| RUNX2(3.51)
GO_REGULATION_OF_NEURON_DIFFERENTIATION	13	554	1.46208e-08	2.71372e-07	10371|1946|23105|23189|23363|23499|2624|3398|3675|5362|5753|79006|9314	SEMA3A|EFNA5|FSTL4|KANK1|OBSL1|MACF1|GATA2|ID2|ITGA3|PLXNA2|PTK6|METRN|KLF4	SEMA3A(1.47)| EFNA5(1.66)| FSTL4(-2.01)| KANK1(-0.59)| OBSL1(-1.00)| MACF1(1.50)| GATA2(0.55)| ID2(-0.98)| ITGA3(1.20)| PLXNA2(1.61)| PTK6(1.43)| METRN(-0.53)| KLF4(-0.88)	SEMA3A(0.87)| EFNA5(1.06)| FSTL4(-2.23)| KANK1(-2.94)| OBSL1(-3.07)| MACF1(0.51)| GATA2(2.65)| ID2(-5.69)| ITGA3(1.05)| PLXNA2(0.78)| PTK6(2.05)| METRN(-0.92)| KLF4(-3.07)
GO_RESPONSE_TO_STEROID_HORMONE	11	497	1.51467e-08	2.74247e-07	11240|117144|1244|1829|3557|4129|5066|56937|7376|8204|9021	PADI2|CATSPER1|ABCC2|DSG2|IL1RN|MAOB|PAM|PMEPA1|NR1H2|NRIP1|SOCS3	PADI2(0.82)| CATSPER1(1.02)| ABCC2(-0.74)| DSG2(1.25)| IL1RN(1.80)| MAOB(-2.55)| PAM(-1.28)| PMEPA1(3.42)| NR1H2(0.53)| NRIP1(1.02)| SOCS3(0.84)	PADI2(4.44)| CATSPER1(1.16)| ABCC2(-2.78)| DSG2(0.69)| IL1RN(1.78)| MAOB(-3.08)| PAM(-1.74)| PMEPA1(1.28)| NR1H2(0.84)| NRIP1(1.07)| SOCS3(2.93)
GO_CYTOKINE_MEDIATED_SIGNALING_PATHWAY	11	452	1.51467e-08	2.74247e-07	330|3434|3437|4281|4938|4940|53832|5699|6737|9021|9173	BIRC3|IFIT1|IFIT3|MID1|OAS1|OAS3|IL20RA|PSMB10|TRIM21|SOCS3|IL1RL1	BIRC3(1.34)| IFIT1(1.18)| IFIT3(1.28)| MID1(-1.66)| OAS1(4.04)| OAS3(0.56)| IL20RA(3.50)| PSMB10(1.36)| TRIM21(0.51)| SOCS3(0.84)| IL1RL1(2.13)	BIRC3(1.59)| IFIT1(2.67)| IFIT3(2.00)| MID1(-5.10)| OAS1(2.53)| OAS3(2.44)| IL20RA(1.35)| PSMB10(0.89)| TRIM21(0.52)| SOCS3(2.93)| IL1RL1(2.67)
GO_PROTEIN_MODIFICATION_BY_SMALL_PROTEIN_CONJUGATION_OR_REMOVAL	11	873	1.51467e-08	2.74247e-07	151636|220213|23220|26091|330|377007|54894|5699|6737|80176|9021	DTX3L|OTUD1|DTX4|HERC4|BIRC3|KLHL30|RNF43|PSMB10|TRIM21|SPSB1|SOCS3	DTX3L(0.95)| OTUD1(0.57)| DTX4(1.41)| HERC4(1.42)| BIRC3(1.34)| KLHL30(3.55)| RNF43(-2.43)| PSMB10(1.36)| TRIM21(0.51)| SPSB1(0.63)| SOCS3(0.84)	DTX3L(1.03)| OTUD1(3.72)| DTX4(1.76)| HERC4(0.79)| BIRC3(1.59)| KLHL30(2.83)| RNF43(-1.80)| PSMB10(0.89)| TRIM21(0.52)| SPSB1(2.19)| SOCS3(2.93)
GO_REPRODUCTIVE_SYSTEM_DEVELOPMENT	11	408	1.51467e-08	2.74247e-07	113026|1437|1508|23639|2624|55366|5972|7022|7477|8204|9021	PLCD3|CSF2|CTSB|LRRC6|GATA2|LGR4|REN|TFAP2C|WNT7B|NRIP1|SOCS3	PLCD3(0.63)| CSF2(3.07)| CTSB(0.58)| LRRC6(-0.88)| GATA2(0.55)| LGR4(-0.73)| REN(2.91)| TFAP2C(0.78)| WNT7B(1.56)| NRIP1(1.02)| SOCS3(0.84)	PLCD3(0.79)| CSF2(3.42)| CTSB(1.44)| LRRC6(-2.69)| GATA2(2.65)| LGR4(-4.02)| REN(6.27)| TFAP2C(2.68)| WNT7B(1.50)| NRIP1(1.07)| SOCS3(2.93)
GO_REGULATION_OF_SYSTEM_PROCESS	11	507	1.51467e-08	2.74247e-07	10371|10398|1525|1829|1839|3814|5972|7376|784|9314|9722	SEMA3A|MYL9|CXADR|DSG2|HBEGF|KISS1|REN|NR1H2|CACNB3|KLF4|NOS1AP	SEMA3A(1.47)| MYL9(-0.56)| CXADR(1.12)| DSG2(1.25)| HBEGF(0.57)| KISS1(2.37)| REN(2.91)| NR1H2(0.53)| CACNB3(0.63)| KLF4(-0.88)| NOS1AP(0.80)	SEMA3A(0.87)| MYL9(-4.35)| CXADR(1.10)| DSG2(0.69)| HBEGF(1.41)| KISS1(2.13)| REN(6.27)| NR1H2(0.84)| CACNB3(0.58)| KLF4(-3.07)| NOS1AP(0.85)
GO_POSITIVE_REGULATION_OF_IMMUNE_RESPONSE	11	563	1.51467e-08	2.74247e-07	10622|114771|117157|1508|1604|1755|330|3965|5699|5795|784	POLR3G|PGLYRP3|SH2D1B|CTSB|CD55|DMBT1|BIRC3|LGALS9|PSMB10|PTPRJ|CACNB3	POLR3G(-0.72)| PGLYRP3(3.23)| SH2D1B(2.93)| CTSB(0.58)| CD55(1.27)| DMBT1(4.34)| BIRC3(1.34)| LGALS9(1.99)| PSMB10(1.36)| PTPRJ(0.61)| CACNB3(0.63)	POLR3G(-0.67)| PGLYRP3(2.53)| SH2D1B(3.19)| CTSB(1.44)| CD55(1.65)| DMBT1(3.50)| BIRC3(1.59)| LGALS9(1.73)| PSMB10(0.89)| PTPRJ(1.11)| CACNB3(0.58)
GO_PHOSPHOLIPID_METABOLIC_PROCESS	10	364	1.69143e-08	3.03773e-07	1839|201164|256987|347735|4597|6609|685|8660|8821|9107	HBEGF|PLD6|SERINC5|SERINC2|MVD|SMPD1|BTC|IRS2|INPP4B|MTMR6	HBEGF(0.57)| PLD6(-0.51)| SERINC5(0.68)| SERINC2(0.73)| MVD(-1.17)| SMPD1(1.84)| BTC(1.26)| IRS2(1.87)| INPP4B(2.20)| MTMR6(0.61)	HBEGF(1.41)| PLD6(-1.73)| SERINC5(1.70)| SERINC2(1.61)| MVD(-0.65)| SMPD1(1.78)| BTC(1.21)| IRS2(2.01)| INPP4B(1.29)| MTMR6(1.22)
GO_INORGANIC_ION_TRANSMEMBRANE_TRANSPORT	10	583	1.69143e-08	3.03773e-07	117144|50617|55107|6337|6553|784|80228|84679|9107|92270	CATSPER1|ATP6V0A4|ANO1|SCNN1A|SLC9A5|CACNB3|ORAI2|SLC9A7|MTMR6|ATP6AP1L	CATSPER1(1.02)| ATP6V0A4(1.98)| ANO1(1.16)| SCNN1A(0.75)| SLC9A5(-0.51)| CACNB3(0.63)| ORAI2(1.05)| SLC9A7(0.56)| MTMR6(0.61)| ATP6AP1L(-0.71)	CATSPER1(1.16)| ATP6V0A4(2.43)| ANO1(2.67)| SCNN1A(1.46)| SLC9A5(-1.54)| CACNB3(0.58)| ORAI2(0.55)| SLC9A7(2.04)| MTMR6(1.22)| ATP6AP1L(-2.01)
GO_CELLULAR_COMPONENT_MORPHOGENESIS	18	900	1.71822e-08	3.0734e-07	10129|10371|1946|1948|1969|23363|23639|26084|26524|3398|342184|3695|3915|5362|55036|5699|5990|6275	FRY|SEMA3A|EFNA5|EFNB2|EPHA2|OBSL1|LRRC6|ARHGEF26|LATS2|ID2|FMN1|ITGB7|LAMC1|PLXNA2|CCDC40|PSMB10|RFX2|S100A4	FRY(1.61)| SEMA3A(1.47)| EFNA5(1.66)| EFNB2(0.79)| EPHA2(1.32)| OBSL1(-1.00)| LRRC6(-0.88)| ARHGEF26(-0.82)| LATS2(1.06)| ID2(-0.98)| FMN1(2.63)| ITGB7(1.26)| LAMC1(0.54)| PLXNA2(1.61)| CCDC40(-1.21)| PSMB10(1.36)| RFX2(-0.66)| S100A4(2.38)	FRY(1.50)| SEMA3A(0.87)| EFNA5(1.06)| EFNB2(1.76)| EPHA2(0.88)| OBSL1(-3.07)| LRRC6(-2.69)| ARHGEF26(-1.14)| LATS2(0.72)| ID2(-5.69)| FMN1(1.54)| ITGB7(2.29)| LAMC1(0.96)| PLXNA2(0.78)| CCDC40(-2.85)| PSMB10(0.89)| RFX2(-0.72)| S100A4(4.50)
GO_ORGANELLE_FISSION	8	496	2.6439e-08	4.69133e-07	201161|201164|22924|26524|330|348235|55165|79866	CENPV|PLD6|MAPRE3|LATS2|BIRC3|SKA2|CEP55|BORA	CENPV(-0.89)| PLD6(-0.51)| MAPRE3(1.36)| LATS2(1.06)| BIRC3(1.34)| SKA2(0.80)| CEP55(0.56)| BORA(0.58)	CENPV(-1.54)| PLD6(-1.73)| MAPRE3(0.77)| LATS2(0.72)| BIRC3(1.59)| SKA2(0.56)| CEP55(0.57)| BORA(0.92)
GO_NEGATIVE_REGULATION_OF_MULTI_ORGANISM_PROCESS	8	151	2.6439e-08	4.69133e-07	10221|2192|25833|3434|4938|4940|6590|6737	TRIB1|FBLN1|POU2F3|IFIT1|OAS1|OAS3|SLPI|TRIM21	TRIB1(-2.30)| FBLN1(1.12)| POU2F3(1.41)| IFIT1(1.18)| OAS1(4.04)| OAS3(0.56)| SLPI(3.03)| TRIM21(0.51)	TRIB1(-0.78)| FBLN1(2.53)| POU2F3(2.05)| IFIT1(2.67)| OAS1(2.53)| OAS3(2.44)| SLPI(5.29)| TRIM21(0.52)
GO_SINGLE_ORGANISM_CELLULAR_LOCALIZATION	14	898	2.76609e-08	4.88859e-07	10098|10133|131474|23499|25777|2624|284021|29899|3695|55165|7039|784|84958|94121	TSPAN5|OPTN|CHCHD4|MACF1|SUN2|GATA2|MILR1|GPSM2|ITGB7|CEP55|TGFA|CACNB3|SYTL1|SYTL4	TSPAN5(-1.67)| OPTN(0.87)| CHCHD4(-0.51)| MACF1(1.50)| SUN2(0.82)| GATA2(0.55)| MILR1(1.85)| GPSM2(0.55)| ITGB7(1.26)| CEP55(0.56)| TGFA(0.62)| CACNB3(0.63)| SYTL1(0.84)| SYTL4(0.53)	TSPAN5(-1.55)| OPTN(1.35)| CHCHD4(-0.79)| MACF1(0.51)| SUN2(0.81)| GATA2(2.65)| MILR1(3.90)| GPSM2(0.62)| ITGB7(2.29)| CEP55(0.57)| TGFA(0.95)| CACNB3(0.58)| SYTL1(0.87)| SYTL4(1.85)
GO_REGULATION_OF_BODY_FLUID_LEVELS	13	506	2.80693e-08	4.92156e-07	10398|2192|23764|2624|3868|5066|55603|6337|66002|685|7376|7498|780	MYL9|FBLN1|MAFF|GATA2|KRT16|PAM|FAM46A|SCNN1A|CYP4F12|BTC|NR1H2|XDH|DDR1	MYL9(-0.56)| FBLN1(1.12)| MAFF(0.74)| GATA2(0.55)| KRT16(2.44)| PAM(-1.28)| FAM46A(-0.69)| SCNN1A(0.75)| CYP4F12(3.07)| BTC(1.26)| NR1H2(0.53)| XDH(3.21)| DDR1(0.64)	MYL9(-4.35)| FBLN1(2.53)| MAFF(0.73)| GATA2(2.65)| KRT16(2.59)| PAM(-1.74)| FAM46A(-1.18)| SCNN1A(1.46)| CYP4F12(5.04)| BTC(1.21)| NR1H2(0.84)| XDH(3.01)| DDR1(1.02)
GO_SENSORY_ORGAN_DEVELOPMENT	13	493	2.80693e-08	4.92156e-07	1969|220|2624|28996|3198|3860|4212|4867|6385|7477|780|8412|9314	EPHA2|ALDH1A3|GATA2|HIPK2|HOXA1|KRT13|MEIS2|NPHP1|SDC4|WNT7B|DDR1|BCAR3|KLF4	EPHA2(1.32)| ALDH1A3(1.42)| GATA2(0.55)| HIPK2(-0.72)| HOXA1(0.53)| KRT13(2.06)| MEIS2(0.87)| NPHP1(-0.98)| SDC4(0.65)| WNT7B(1.56)| DDR1(0.64)| BCAR3(0.98)| KLF4(-0.88)	EPHA2(0.88)| ALDH1A3(2.96)| GATA2(2.65)| HIPK2(-6.95)| HOXA1(1.17)| KRT13(2.41)| MEIS2(1.67)| NPHP1(-1.17)| SDC4(1.14)| WNT7B(1.50)| DDR1(1.02)| BCAR3(1.81)| KLF4(-3.07)
GO_NEGATIVE_REGULATION_OF_TRANSPORT	11	458	3.59154e-08	6.19924e-07	150696|2192|22925|3965|4129|55366|634|64285|7376|8660|94121	PROM2|FBLN1|PLA2R1|LGALS9|MAOB|LGR4|CEACAM1|RHBDF1|NR1H2|IRS2|SYTL4	PROM2(1.26)| FBLN1(1.12)| PLA2R1(1.48)| LGALS9(1.99)| MAOB(-2.55)| LGR4(-0.73)| CEACAM1(2.54)| RHBDF1(0.57)| NR1H2(0.53)| IRS2(1.87)| SYTL4(0.53)	PROM2(1.00)| FBLN1(2.53)| PLA2R1(1.62)| LGALS9(1.73)| MAOB(-3.08)| LGR4(-4.02)| CEACAM1(1.41)| RHBDF1(0.59)| NR1H2(0.84)| IRS2(2.01)| SYTL4(1.85)
GO_CELLULAR_RESPONSE_TO_NITROGEN_COMPOUND	11	505	3.59154e-08	6.19924e-07	132864|1583|3434|50617|57761|5829|7015|837|8660|9173|9314	CPEB2|CYP11A1|IFIT1|ATP6V0A4|TRIB3|PXN|TERT|CASP4|IRS2|IL1RL1|KLF4	CPEB2(2.14)| CYP11A1(2.00)| IFIT1(1.18)| ATP6V0A4(1.98)| TRIB3(-0.76)| PXN(0.61)| TERT(-1.19)| CASP4(1.80)| IRS2(1.87)| IL1RL1(2.13)| KLF4(-0.88)	CPEB2(0.87)| CYP11A1(2.95)| IFIT1(2.67)| ATP6V0A4(2.43)| TRIB3(-0.77)| PXN(0.81)| TERT(-4.29)| CASP4(1.13)| IRS2(2.01)| IL1RL1(2.67)| KLF4(-3.07)
GO_NEGATIVE_REGULATION_OF_HYDROLASE_ACTIVITY	11	397	3.59154e-08	6.19924e-07	1032|10406|132864|1474|22925|286204|330|3434|392617|6590|9314	CDKN2D|WFDC2|CPEB2|CST6|PLA2R1|CRB2|BIRC3|IFIT1|ELFN1|SLPI|KLF4	CDKN2D(0.75)| WFDC2(3.86)| CPEB2(2.14)| CST6(0.86)| PLA2R1(1.48)| CRB2(1.46)| BIRC3(1.34)| IFIT1(1.18)| ELFN1(-1.15)| SLPI(3.03)| KLF4(-0.88)	CDKN2D(1.44)| WFDC2(3.40)| CPEB2(0.87)| CST6(4.07)| PLA2R1(1.62)| CRB2(1.16)| BIRC3(1.59)| IFIT1(2.67)| ELFN1(-1.10)| SLPI(5.29)| KLF4(-3.07)
GO_DEPHOSPHORYLATION	11	286	3.59154e-08	6.19924e-07	1033|131870|152926|1844|1846|22978|27143|4907|5795|8821|9107	CDKN3|NUDT16|PPM1K|DUSP2|DUSP4|NT5C2|PALD1|NT5E|PTPRJ|INPP4B|MTMR6	CDKN3(0.97)| NUDT16(-0.59)| PPM1K(0.63)| DUSP2(-0.50)| DUSP4(1.11)| NT5C2(0.53)| PALD1(-0.70)| NT5E(1.02)| PTPRJ(0.61)| INPP4B(2.20)| MTMR6(0.61)	CDKN3(0.58)| NUDT16(-0.72)| PPM1K(1.78)| DUSP2(-0.74)| DUSP4(2.67)| NT5C2(0.78)| PALD1(-1.45)| NT5E(1.56)| PTPRJ(1.11)| INPP4B(1.29)| MTMR6(1.22)
GO_NEGATIVE_REGULATION_OF_VIRAL_PROCESS	7	89	3.69938e-08	6.26352e-07	2192|25833|3434|4938|4940|6590|6737	FBLN1|POU2F3|IFIT1|OAS1|OAS3|SLPI|TRIM21	FBLN1(1.12)| POU2F3(1.41)| IFIT1(1.18)| OAS1(4.04)| OAS3(0.56)| SLPI(3.03)| TRIM21(0.51)	FBLN1(2.53)| POU2F3(2.05)| IFIT1(2.67)| OAS1(2.53)| OAS3(2.44)| SLPI(5.29)| TRIM21(0.52)
GO_LONG_CHAIN_FATTY_ACID_METABOLIC_PROCESS	7	88	3.69938e-08	6.26352e-07	11001|4051|5066|66002|6916|83401|9536	SLC27A2|CYP4F3|PAM|CYP4F12|TBXAS1|ELOVL3|PTGES	SLC27A2(1.19)| CYP4F3(3.14)| PAM(-1.28)| CYP4F12(3.07)| TBXAS1(-1.35)| ELOVL3(0.61)| PTGES(2.69)	SLC27A2(0.91)| CYP4F3(5.27)| PAM(-1.74)| CYP4F12(5.04)| TBXAS1(-9.42)| ELOVL3(2.07)| PTGES(4.54)
GO_ORGANIC_ACID_CATABOLIC_PROCESS	7	205	3.69938e-08	6.26352e-07	11001|152926|23464|4051|66002|84706|8942	SLC27A2|PPM1K|GCAT|CYP4F3|CYP4F12|GPT2|KYNU	SLC27A2(1.19)| PPM1K(0.63)| GCAT(-1.71)| CYP4F3(3.14)| CYP4F12(3.07)| GPT2(-0.82)| KYNU(2.84)	SLC27A2(0.91)| PPM1K(1.78)| GCAT(-0.72)| CYP4F3(5.27)| CYP4F12(5.04)| GPT2(-0.95)| KYNU(2.64)
GO_REGULATION_OF_CELL_MATRIX_ADHESION	7	90	3.69938e-08	6.26352e-07	1946|23499|342184|5795|59339|6385|780	EFNA5|MACF1|FMN1|PTPRJ|PLEKHA2|SDC4|DDR1	EFNA5(1.66)| MACF1(1.50)| FMN1(2.63)| PTPRJ(0.61)| PLEKHA2(1.73)| SDC4(0.65)| DDR1(0.64)	EFNA5(1.06)| MACF1(0.51)| FMN1(1.54)| PTPRJ(1.11)| PLEKHA2(1.12)| SDC4(1.14)| DDR1(1.02)
GO_REGULATION_OF_MICROTUBULE_POLYMERIZATION_OR_DEPOLYMERIZATION	7	178	3.69938e-08	6.26352e-07	25777|29899|330|348235|4281|50861|79866	SUN2|GPSM2|BIRC3|SKA2|MID1|STMN3|BORA	SUN2(0.82)| GPSM2(0.55)| BIRC3(1.34)| SKA2(0.80)| MID1(-1.66)| STMN3(1.66)| BORA(0.58)	SUN2(0.81)| GPSM2(0.62)| BIRC3(1.59)| SKA2(0.56)| MID1(-5.10)| STMN3(1.06)| BORA(0.92)
GO_REGULATION_OF_CELL_CYCLE_PROCESS	10	558	4.68131e-08	7.75282e-07	131870|201161|23363|3398|5292|5699|685|7029|7039|79866	NUDT16|CENPV|OBSL1|ID2|PIM1|PSMB10|BTC|TFDP2|TGFA|BORA	NUDT16(-0.59)| CENPV(-0.89)| OBSL1(-1.00)| ID2(-0.98)| PIM1(0.69)| PSMB10(1.36)| BTC(1.26)| TFDP2(-0.58)| TGFA(0.62)| BORA(0.58)	NUDT16(-0.72)| CENPV(-1.54)| OBSL1(-3.07)| ID2(-5.69)| PIM1(1.82)| PSMB10(0.89)| BTC(1.21)| TFDP2(-1.28)| TGFA(0.95)| BORA(0.92)
GO_ANGIOGENESIS	10	293	4.68131e-08	7.75282e-07	113026|1948|1969|2683|27286|441478|6303|634|7127|9496	PLCD3|EFNB2|EPHA2|B4GALT1|SRPX2|NRARP|SAT1|CEACAM1|TNFAIP2|TBX4	PLCD3(0.63)| EFNB2(0.79)| EPHA2(1.32)| B4GALT1(0.57)| SRPX2(1.34)| NRARP(-0.81)| SAT1(-1.11)| CEACAM1(2.54)| TNFAIP2(0.83)| TBX4(-4.01)	PLCD3(0.79)| EFNB2(1.76)| EPHA2(0.88)| B4GALT1(1.33)| SRPX2(2.51)| NRARP(-2.60)| SAT1(-0.92)| CEACAM1(1.41)| TNFAIP2(1.61)| TBX4(-3.90)
GO_POSITIVE_REGULATION_OF_CELL_CYCLE	10	332	4.68131e-08	7.75282e-07	131870|201161|22924|3398|5292|5753|6737|685|7029|7039	NUDT16|CENPV|MAPRE3|ID2|PIM1|PTK6|TRIM21|BTC|TFDP2|TGFA	NUDT16(-0.59)| CENPV(-0.89)| MAPRE3(1.36)| ID2(-0.98)| PIM1(0.69)| PTK6(1.43)| TRIM21(0.51)| BTC(1.26)| TFDP2(-0.58)| TGFA(0.62)	NUDT16(-0.72)| CENPV(-1.54)| MAPRE3(0.77)| ID2(-5.69)| PIM1(1.82)| PTK6(2.05)| TRIM21(0.52)| BTC(1.21)| TFDP2(-1.28)| TGFA(0.95)
GO_CELLULAR_RESPONSE_TO_DNA_DAMAGE_STIMULUS	10	720	4.68131e-08	7.75282e-07	1032|143|151636|1969|253461|28996|4595|64949|7029|83666	CDKN2D|PARP4|DTX3L|EPHA2|ZBTB38|HIPK2|MUTYH|MRPS26|TFDP2|PARP9	CDKN2D(0.75)| PARP4(0.63)| DTX3L(0.95)| EPHA2(1.32)| ZBTB38(0.73)| HIPK2(-0.72)| MUTYH(-0.87)| MRPS26(-0.51)| TFDP2(-0.58)| PARP9(0.68)	CDKN2D(1.44)| PARP4(1.41)| DTX3L(1.03)| EPHA2(0.88)| ZBTB38(1.02)| HIPK2(-6.95)| MUTYH(-0.86)| MRPS26(-0.73)| TFDP2(-1.28)| PARP9(1.85)
GO_CELLULAR_AMIDE_METABOLIC_PROCESS	9	727	4.7188e-08	7.75282e-07	123283|132864|219402|5046|5066|5972|6484|64949|6609	TARSL2|CPEB2|MTIF3|PCSK6|PAM|REN|ST3GAL4|MRPS26|SMPD1	TARSL2(-0.51)| CPEB2(2.14)| MTIF3(0.77)| PCSK6(0.60)| PAM(-1.28)| REN(2.91)| ST3GAL4(0.70)| MRPS26(-0.51)| SMPD1(1.84)	TARSL2(-1.83)| CPEB2(0.87)| MTIF3(1.00)| PCSK6(1.07)| PAM(-1.74)| REN(6.27)| ST3GAL4(1.06)| MRPS26(-0.73)| SMPD1(1.78)
GO_ACTIVATION_OF_IMMUNE_RESPONSE	9	427	4.7188e-08	7.75282e-07	114771|1508|1604|1755|330|3965|5699|5795|784	PGLYRP3|CTSB|CD55|DMBT1|BIRC3|LGALS9|PSMB10|PTPRJ|CACNB3	PGLYRP3(3.23)| CTSB(0.58)| CD55(1.27)| DMBT1(4.34)| BIRC3(1.34)| LGALS9(1.99)| PSMB10(1.36)| PTPRJ(0.61)| CACNB3(0.63)	PGLYRP3(2.53)| CTSB(1.44)| CD55(1.65)| DMBT1(3.50)| BIRC3(1.59)| LGALS9(1.73)| PSMB10(0.89)| PTPRJ(1.11)| CACNB3(0.58)
GO_CELLULAR_RESPONSE_TO_PEPTIDE	9	274	4.7188e-08	7.75282e-07	132864|1583|50617|57761|5829|837|8660|9173|9314	CPEB2|CYP11A1|ATP6V0A4|TRIB3|PXN|CASP4|IRS2|IL1RL1|KLF4	CPEB2(2.14)| CYP11A1(2.00)| ATP6V0A4(1.98)| TRIB3(-0.76)| PXN(0.61)| CASP4(1.80)| IRS2(1.87)| IL1RL1(2.13)| KLF4(-0.88)	CPEB2(0.87)| CYP11A1(2.95)| ATP6V0A4(2.43)| TRIB3(-0.77)| PXN(0.81)| CASP4(1.13)| IRS2(2.01)| IL1RL1(2.67)| KLF4(-3.07)
GO_NEGATIVE_REGULATION_OF_CELL_ADHESION	9	223	4.7188e-08	7.75282e-07	1946|2192|23189|3557|3965|441478|634|64115|9314	EFNA5|FBLN1|KANK1|IL1RN|LGALS9|NRARP|CEACAM1|VSIR|KLF4	EFNA5(1.66)| FBLN1(1.12)| KANK1(-0.59)| IL1RN(1.80)| LGALS9(1.99)| NRARP(-0.81)| CEACAM1(2.54)| VSIR(1.66)| KLF4(-0.88)	EFNA5(1.06)| FBLN1(2.53)| KANK1(-2.94)| IL1RN(1.78)| LGALS9(1.73)| NRARP(-2.60)| CEACAM1(1.41)| VSIR(2.22)| KLF4(-3.07)
GO_REGULATION_OF_CELL_ACTIVATION	12	484	4.8537e-08	7.94502e-07	114771|1604|1948|201294|284021|3398|3965|441478|634|64115|8660|9173	PGLYRP3|CD55|EFNB2|UNC13D|MILR1|ID2|LGALS9|NRARP|CEACAM1|VSIR|IRS2|IL1RL1	PGLYRP3(3.23)| CD55(1.27)| EFNB2(0.79)| UNC13D(1.09)| MILR1(1.85)| ID2(-0.98)| LGALS9(1.99)| NRARP(-0.81)| CEACAM1(2.54)| VSIR(1.66)| IRS2(1.87)| IL1RL1(2.13)	PGLYRP3(2.53)| CD55(1.65)| EFNB2(1.76)| UNC13D(2.01)| MILR1(3.90)| ID2(-5.69)| LGALS9(1.73)| NRARP(-2.60)| CEACAM1(1.41)| VSIR(2.22)| IRS2(2.01)| IL1RL1(2.67)
GO_GLAND_DEVELOPMENT	13	395	5.17338e-08	8.40627e-07	10371|1969|2624|2683|3398|5066|5315|55036|7052|7477|7498|780|8660	SEMA3A|EPHA2|GATA2|B4GALT1|ID2|PAM|PKM|CCDC40|TGM2|WNT7B|XDH|DDR1|IRS2	SEMA3A(1.47)| EPHA2(1.32)| GATA2(0.55)| B4GALT1(0.57)| ID2(-0.98)| PAM(-1.28)| PKM(0.52)| CCDC40(-1.21)| TGM2(1.05)| WNT7B(1.56)| XDH(3.21)| DDR1(0.64)| IRS2(1.87)	SEMA3A(0.87)| EPHA2(0.88)| GATA2(2.65)| B4GALT1(1.33)| ID2(-5.69)| PAM(-1.74)| PKM(1.48)| CCDC40(-2.85)| TGM2(3.14)| WNT7B(1.50)| XDH(3.01)| DDR1(1.02)| IRS2(2.01)
GO_CENTRAL_NERVOUS_SYSTEM_DEVELOPMENT	13	872	5.17338e-08	8.40627e-07	1031|10371|11240|220|2624|3398|4129|4907|5066|5362|6666|7477|8660	CDKN2C|SEMA3A|PADI2|ALDH1A3|GATA2|ID2|MAOB|NT5E|PAM|PLXNA2|SOX12|WNT7B|IRS2	CDKN2C(1.16)| SEMA3A(1.47)| PADI2(0.82)| ALDH1A3(1.42)| GATA2(0.55)| ID2(-0.98)| MAOB(-2.55)| NT5E(1.02)| PAM(-1.28)| PLXNA2(1.61)| SOX12(-0.93)| WNT7B(1.56)| IRS2(1.87)	CDKN2C(1.18)| SEMA3A(0.87)| PADI2(4.44)| ALDH1A3(2.96)| GATA2(2.65)| ID2(-5.69)| MAOB(-3.08)| NT5E(1.56)| PAM(-1.74)| PLXNA2(0.78)| SOX12(-3.30)| WNT7B(1.50)| IRS2(2.01)
GO_POSITIVE_REGULATION_OF_NERVOUS_SYSTEM_DEVELOPMENT	11	437	7.86591e-08	1.26425e-06	10371|1946|23363|23499|2624|27286|3398|347902|3675|5753|79006	SEMA3A|EFNA5|OBSL1|MACF1|GATA2|SRPX2|ID2|AMIGO2|ITGA3|PTK6|METRN	SEMA3A(1.47)| EFNA5(1.66)| OBSL1(-1.00)| MACF1(1.50)| GATA2(0.55)| SRPX2(1.34)| ID2(-0.98)| AMIGO2(0.53)| ITGA3(1.20)| PTK6(1.43)| METRN(-0.53)	SEMA3A(0.87)| EFNA5(1.06)| OBSL1(-3.07)| MACF1(0.51)| GATA2(2.65)| SRPX2(2.51)| ID2(-5.69)| AMIGO2(2.24)| ITGA3(1.05)| PTK6(2.05)| METRN(-0.92)
GO_REGULATION_OF_RESPONSE_TO_WOUNDING	11	413	7.86591e-08	1.26425e-06	1604|1839|23189|330|4907|5187|55603|837|9021|9173|9314	CD55|HBEGF|KANK1|BIRC3|NT5E|PER1|FAM46A|CASP4|SOCS3|IL1RL1|KLF4	CD55(1.27)| HBEGF(0.57)| KANK1(-0.59)| BIRC3(1.34)| NT5E(1.02)| PER1(-1.13)| FAM46A(-0.69)| CASP4(1.80)| SOCS3(0.84)| IL1RL1(2.13)| KLF4(-0.88)	CD55(1.65)| HBEGF(1.41)| KANK1(-2.94)| BIRC3(1.59)| NT5E(1.56)| PER1(-0.69)| FAM46A(-1.18)| CASP4(1.13)| SOCS3(2.93)| IL1RL1(2.67)| KLF4(-3.07)
GO_REGULATION_OF_NEURON_PROJECTION_DEVELOPMENT	11	408	7.86591e-08	1.26425e-06	10371|1946|23105|23189|23363|23499|3675|5362|5753|79006|9314	SEMA3A|EFNA5|FSTL4|KANK1|OBSL1|MACF1|ITGA3|PLXNA2|PTK6|METRN|KLF4	SEMA3A(1.47)| EFNA5(1.66)| FSTL4(-2.01)| KANK1(-0.59)| OBSL1(-1.00)| MACF1(1.50)| ITGA3(1.20)| PLXNA2(1.61)| PTK6(1.43)| METRN(-0.53)| KLF4(-0.88)	SEMA3A(0.87)| EFNA5(1.06)| FSTL4(-2.23)| KANK1(-2.94)| OBSL1(-3.07)| MACF1(0.51)| ITGA3(1.05)| PLXNA2(0.78)| PTK6(2.05)| METRN(-0.92)| KLF4(-3.07)
GO_IMMUNE_SYSTEM_DEVELOPMENT	14	582	8.02798e-08	1.28101e-06	1437|1969|2120|2624|28996|3398|3965|4066|4643|55509|8581|860|8874|9314	CSF2|EPHA2|ETV6|GATA2|HIPK2|ID2|LGALS9|LYL1|MYO1E|BATF3|LY6D|RUNX2|ARHGEF7|KLF4	CSF2(3.07)| EPHA2(1.32)| ETV6(1.24)| GATA2(0.55)| HIPK2(-0.72)| ID2(-0.98)| LGALS9(1.99)| LYL1(3.19)| MYO1E(1.00)| BATF3(-0.96)| LY6D(2.05)| RUNX2(5.04)| ARHGEF7(0.69)| KLF4(-0.88)	CSF2(3.42)| EPHA2(0.88)| ETV6(0.62)| GATA2(2.65)| HIPK2(-6.95)| ID2(-5.69)| LGALS9(1.73)| LYL1(1.99)| MYO1E(0.61)| BATF3(-2.45)| LY6D(5.51)| RUNX2(3.51)| ARHGEF7(0.83)| KLF4(-3.07)
GO_NEURON_DIFFERENTIATION	14	874	8.02798e-08	1.28101e-06	10129|10371|1946|1948|1969|2624|28996|3398|342184|50861|5362|6385|7477|860	FRY|SEMA3A|EFNA5|EFNB2|EPHA2|GATA2|HIPK2|ID2|FMN1|STMN3|PLXNA2|SDC4|WNT7B|RUNX2	FRY(1.61)| SEMA3A(1.47)| EFNA5(1.66)| EFNB2(0.79)| EPHA2(1.32)| GATA2(0.55)| HIPK2(-0.72)| ID2(-0.98)| FMN1(2.63)| STMN3(1.66)| PLXNA2(1.61)| SDC4(0.65)| WNT7B(1.56)| RUNX2(5.04)	FRY(1.50)| SEMA3A(0.87)| EFNA5(1.06)| EFNB2(1.76)| EPHA2(0.88)| GATA2(2.65)| HIPK2(-6.95)| ID2(-5.69)| FMN1(1.54)| STMN3(1.06)| PLXNA2(0.78)| SDC4(1.14)| WNT7B(1.50)| RUNX2(3.51)
GO_RESPONSE_TO_WOUNDING	13	563	9.19461e-08	1.46191e-06	10398|1508|1839|2192|23499|23764|2624|26509|2683|5315|634|6385|780	MYL9|CTSB|HBEGF|FBLN1|MACF1|MAFF|GATA2|MYOF|B4GALT1|PKM|CEACAM1|SDC4|DDR1	MYL9(-0.56)| CTSB(0.58)| HBEGF(0.57)| FBLN1(1.12)| MACF1(1.50)| MAFF(0.74)| GATA2(0.55)| MYOF(0.76)| B4GALT1(0.57)| PKM(0.52)| CEACAM1(2.54)| SDC4(0.65)| DDR1(0.64)	MYL9(-4.35)| CTSB(1.44)| HBEGF(1.41)| FBLN1(2.53)| MACF1(0.51)| MAFF(0.73)| GATA2(2.65)| MYOF(1.81)| B4GALT1(1.33)| PKM(1.48)| CEACAM1(1.41)| SDC4(1.14)| DDR1(1.02)
GO_SULFUR_COMPOUND_METABOLIC_PROCESS	10	359	1.15172e-07	1.80532e-06	10331|25874|26027|2683|4482|4597|6484|6820|83401|8942	B3GNT3|MPC2|ACOT11|B4GALT1|MSRA|MVD|ST3GAL4|SULT2B1|ELOVL3|KYNU	B3GNT3(1.19)| MPC2(-0.61)| ACOT11(0.71)| B4GALT1(0.57)| MSRA(0.89)| MVD(-1.17)| ST3GAL4(0.70)| SULT2B1(1.34)| ELOVL3(0.61)| KYNU(2.84)	B3GNT3(1.02)| MPC2(-0.86)| ACOT11(1.21)| B4GALT1(1.33)| MSRA(1.96)| MVD(-0.65)| ST3GAL4(1.06)| SULT2B1(1.91)| ELOVL3(2.07)| KYNU(2.64)
GO_REGULATION_OF_ACTIN_FILAMENT_BASED_PROCESS	10	312	1.15172e-07	1.80532e-06	1829|1946|23189|342184|5066|57180|6385|6624|822|9722	DSG2|EFNA5|KANK1|FMN1|PAM|ACTR3B|SDC4|FSCN1|CAPG|NOS1AP	DSG2(1.25)| EFNA5(1.66)| KANK1(-0.59)| FMN1(2.63)| PAM(-1.28)| ACTR3B(-0.55)| SDC4(0.65)| FSCN1(-0.53)| CAPG(0.86)| NOS1AP(0.80)	DSG2(0.69)| EFNA5(1.06)| KANK1(-2.94)| FMN1(1.54)| PAM(-1.74)| ACTR3B(-0.67)| SDC4(1.14)| FSCN1(-2.07)| CAPG(1.28)| NOS1AP(0.85)
GO_PROTEIN_UBIQUITINATION	10	629	1.15172e-07	1.80532e-06	151636|23220|26091|330|377007|54894|5699|6737|80176|9021	DTX3L|DTX4|HERC4|BIRC3|KLHL30|RNF43|PSMB10|TRIM21|SPSB1|SOCS3	DTX3L(0.95)| DTX4(1.41)| HERC4(1.42)| BIRC3(1.34)| KLHL30(3.55)| RNF43(-2.43)| PSMB10(1.36)| TRIM21(0.51)| SPSB1(0.63)| SOCS3(0.84)	DTX3L(1.03)| DTX4(1.76)| HERC4(0.79)| BIRC3(1.59)| KLHL30(2.83)| RNF43(-1.80)| PSMB10(0.89)| TRIM21(0.52)| SPSB1(2.19)| SOCS3(2.93)
GO_RESPONSE_TO_MOLECULE_OF_BACTERIAL_ORIGIN	10	321	1.15172e-07	1.80532e-06	10221|129607|1437|3727|3965|4129|5972|6590|9021|9536	TRIB1|CMPK2|CSF2|JUND|LGALS9|MAOB|REN|SLPI|SOCS3|PTGES	TRIB1(-2.30)| CMPK2(1.74)| CSF2(3.07)| JUND(-0.56)| LGALS9(1.99)| MAOB(-2.55)| REN(2.91)| SLPI(3.03)| SOCS3(0.84)| PTGES(2.69)	TRIB1(-0.78)| CMPK2(3.84)| CSF2(3.42)| JUND(-1.34)| LGALS9(1.73)| MAOB(-3.08)| REN(6.27)| SLPI(5.29)| SOCS3(2.93)| PTGES(4.54)
GO_AMEBOIDAL_TYPE_CELL_MIGRATION	8	154	1.22125e-07	1.89422e-06	10371|1948|201161|3695|3868|5646|6273|90627	SEMA3A|EFNB2|CENPV|ITGB7|KRT16|PRSS3|S100A2|STARD13	SEMA3A(1.47)| EFNB2(0.79)| CENPV(-0.89)| ITGB7(1.26)| KRT16(2.44)| PRSS3(0.62)| S100A2(2.08)| STARD13(2.22)	SEMA3A(0.87)| EFNB2(1.76)| CENPV(-1.54)| ITGB7(2.29)| KRT16(2.59)| PRSS3(0.83)| S100A2(1.90)| STARD13(3.06)
GO_POSITIVE_REGULATION_OF_INNATE_IMMUNE_RESPONSE	8	246	1.22125e-07	1.89422e-06	10622|114771|117157|1508|1755|330|3965|5699	POLR3G|PGLYRP3|SH2D1B|CTSB|DMBT1|BIRC3|LGALS9|PSMB10	POLR3G(-0.72)| PGLYRP3(3.23)| SH2D1B(2.93)| CTSB(0.58)| DMBT1(4.34)| BIRC3(1.34)| LGALS9(1.99)| PSMB10(1.36)	POLR3G(-0.67)| PGLYRP3(2.53)| SH2D1B(3.19)| CTSB(1.44)| DMBT1(3.50)| BIRC3(1.59)| LGALS9(1.73)| PSMB10(0.89)
GO_REGULATION_OF_MITOTIC_CELL_CYCLE	8	468	1.22125e-07	1.89422e-06	23363|3398|5292|5699|685|7029|7039|79866	OBSL1|ID2|PIM1|PSMB10|BTC|TFDP2|TGFA|BORA	OBSL1(-1.00)| ID2(-0.98)| PIM1(0.69)| PSMB10(1.36)| BTC(1.26)| TFDP2(-0.58)| TGFA(0.62)| BORA(0.58)	OBSL1(-3.07)| ID2(-5.69)| PIM1(1.82)| PSMB10(0.89)| BTC(1.21)| TFDP2(-1.28)| TGFA(0.95)| BORA(0.92)
GO_RHYTHMIC_PROCESS	9	298	1.41574e-07	2.17309e-06	3398|3727|3814|4316|5066|5187|55366|79365|8204	ID2|JUND|KISS1|MMP7|PAM|PER1|LGR4|BHLHE41|NRIP1	ID2(-0.98)| JUND(-0.56)| KISS1(2.37)| MMP7(-2.51)| PAM(-1.28)| PER1(-1.13)| LGR4(-0.73)| BHLHE41(0.95)| NRIP1(1.02)	ID2(-5.69)| JUND(-1.34)| KISS1(2.13)| MMP7(-5.91)| PAM(-1.74)| PER1(-0.69)| LGR4(-4.02)| BHLHE41(1.64)| NRIP1(1.07)
GO_SIGNAL_TRANSDUCTION_BY_PROTEIN_PHOSPHORYLATION	9	404	1.41574e-07	2.17309e-06	10045|10221|1437|1839|1846|3965|5699|685|8660	SH2D3A|TRIB1|CSF2|HBEGF|DUSP4|LGALS9|PSMB10|BTC|IRS2	SH2D3A(0.92)| TRIB1(-2.30)| CSF2(3.07)| HBEGF(0.57)| DUSP4(1.11)| LGALS9(1.99)| PSMB10(1.36)| BTC(1.26)| IRS2(1.87)	SH2D3A(1.17)| TRIB1(-0.78)| CSF2(3.42)| HBEGF(1.41)| DUSP4(2.67)| LGALS9(1.73)| PSMB10(0.89)| BTC(1.21)| IRS2(2.01)
GO_POSITIVE_REGULATION_OF_DEFENSE_RESPONSE	9	364	1.41574e-07	2.17309e-06	10622|114771|117157|1508|1755|330|3965|5699|9173	POLR3G|PGLYRP3|SH2D1B|CTSB|DMBT1|BIRC3|LGALS9|PSMB10|IL1RL1	POLR3G(-0.72)| PGLYRP3(3.23)| SH2D1B(2.93)| CTSB(0.58)| DMBT1(4.34)| BIRC3(1.34)| LGALS9(1.99)| PSMB10(1.36)| IL1RL1(2.13)	POLR3G(-0.67)| PGLYRP3(2.53)| SH2D1B(3.19)| CTSB(1.44)| DMBT1(3.50)| BIRC3(1.59)| LGALS9(1.73)| PSMB10(0.89)| IL1RL1(2.67)
GO_SECRETION_BY_CELL	11	486	1.61197e-07	2.45729e-06	10447|201294|2624|284021|3557|379|5046|7114|7127|84958|94121	FAM3C|UNC13D|GATA2|MILR1|IL1RN|ARL4D|PCSK6|TMSB4X|TNFAIP2|SYTL1|SYTL4	FAM3C(0.77)| UNC13D(1.09)| GATA2(0.55)| MILR1(1.85)| IL1RN(1.80)| ARL4D(2.25)| PCSK6(0.60)| TMSB4X(0.63)| TNFAIP2(0.83)| SYTL1(0.84)| SYTL4(0.53)	FAM3C(1.27)| UNC13D(2.01)| GATA2(2.65)| MILR1(3.90)| IL1RN(1.78)| ARL4D(1.02)| PCSK6(1.07)| TMSB4X(1.33)| TNFAIP2(1.61)| SYTL1(0.87)| SYTL4(1.85)
GO_EPIDERMIS_DEVELOPMENT	11	253	1.61197e-07	2.45729e-06	1308|1474|147409|1969|25833|26524|3868|3914|5493|55366|9314	COL17A1|CST6|DSG4|EPHA2|POU2F3|LATS2|KRT16|LAMB3|PPL|LGR4|KLF4	COL17A1(2.76)| CST6(0.86)| DSG4(2.59)| EPHA2(1.32)| POU2F3(1.41)| LATS2(1.06)| KRT16(2.44)| LAMB3(1.60)| PPL(0.58)| LGR4(-0.73)| KLF4(-0.88)	COL17A1(1.34)| CST6(4.07)| DSG4(2.72)| EPHA2(0.88)| POU2F3(2.05)| LATS2(0.72)| KRT16(2.59)| LAMB3(1.08)| PPL(1.66)| LGR4(-4.02)| KLF4(-3.07)
GO_WOUND_HEALING	12	470	1.72486e-07	2.62036e-06	10398|1839|2192|23499|23764|2624|26509|2683|5315|634|6385|780	MYL9|HBEGF|FBLN1|MACF1|MAFF|GATA2|MYOF|B4GALT1|PKM|CEACAM1|SDC4|DDR1	MYL9(-0.56)| HBEGF(0.57)| FBLN1(1.12)| MACF1(1.50)| MAFF(0.74)| GATA2(0.55)| MYOF(0.76)| B4GALT1(0.57)| PKM(0.52)| CEACAM1(2.54)| SDC4(0.65)| DDR1(0.64)	MYL9(-4.35)| HBEGF(1.41)| FBLN1(2.53)| MACF1(0.51)| MAFF(0.73)| GATA2(2.65)| MYOF(1.81)| B4GALT1(1.33)| PKM(1.48)| CEACAM1(1.41)| SDC4(1.14)| DDR1(1.02)
GO_METAL_ION_TRANSPORT	10	582	2.58066e-07	3.86751e-06	117144|50617|57185|6337|6553|7178|784|80228|84679|9107	CATSPER1|ATP6V0A4|NIPAL3|SCNN1A|SLC9A5|TPT1|CACNB3|ORAI2|SLC9A7|MTMR6	CATSPER1(1.02)| ATP6V0A4(1.98)| NIPAL3(0.73)| SCNN1A(0.75)| SLC9A5(-0.51)| TPT1(0.75)| CACNB3(0.63)| ORAI2(1.05)| SLC9A7(0.56)| MTMR6(0.61)	CATSPER1(1.16)| ATP6V0A4(2.43)| NIPAL3(0.76)| SCNN1A(1.46)| SLC9A5(-1.54)| TPT1(0.51)| CACNB3(0.58)| ORAI2(0.55)| SLC9A7(2.04)| MTMR6(1.22)
GO_MICROTUBULE_BASED_PROCESS	10	522	2.58066e-07	3.86751e-06	23177|23255|23363|23639|25777|29899|330|4281|50861|55036	CEP68|MTCL1|OBSL1|LRRC6|SUN2|GPSM2|BIRC3|MID1|STMN3|CCDC40	CEP68(-0.73)| MTCL1(-0.61)| OBSL1(-1.00)| LRRC6(-0.88)| SUN2(0.82)| GPSM2(0.55)| BIRC3(1.34)| MID1(-1.66)| STMN3(1.66)| CCDC40(-1.21)	CEP68(-1.39)| MTCL1(-5.74)| OBSL1(-3.07)| LRRC6(-2.69)| SUN2(0.81)| GPSM2(0.62)| BIRC3(1.59)| MID1(-5.10)| STMN3(1.06)| CCDC40(-2.85)
GO_REGULATION_OF_PEPTIDASE_ACTIVITY	10	392	2.58066e-07	3.86751e-06	1032|10406|1474|2192|286204|330|3965|6590|7498|9314	CDKN2D|WFDC2|CST6|FBLN1|CRB2|BIRC3|LGALS9|SLPI|XDH|KLF4	CDKN2D(0.75)| WFDC2(3.86)| CST6(0.86)| FBLN1(1.12)| CRB2(1.46)| BIRC3(1.34)| LGALS9(1.99)| SLPI(3.03)| XDH(3.21)| KLF4(-0.88)	CDKN2D(1.44)| WFDC2(3.40)| CST6(4.07)| FBLN1(2.53)| CRB2(1.16)| BIRC3(1.59)| LGALS9(1.73)| SLPI(5.29)| XDH(3.01)| KLF4(-3.07)
GO_REGULATION_OF_IMMUNE_EFFECTOR_PROCESS	10	424	2.58066e-07	3.86751e-06	114771|117157|1604|201294|330|3434|3965|634|64115|9788	PGLYRP3|SH2D1B|CD55|UNC13D|BIRC3|IFIT1|LGALS9|CEACAM1|VSIR|MTSS1	PGLYRP3(3.23)| SH2D1B(2.93)| CD55(1.27)| UNC13D(1.09)| BIRC3(1.34)| IFIT1(1.18)| LGALS9(1.99)| CEACAM1(2.54)| VSIR(1.66)| MTSS1(-0.62)	PGLYRP3(2.53)| SH2D1B(3.19)| CD55(1.65)| UNC13D(2.01)| BIRC3(1.59)| IFIT1(2.67)| LGALS9(1.73)| CEACAM1(1.41)| VSIR(2.22)| MTSS1(-4.74)
GO_MITOTIC_NUCLEAR_DIVISION	7	361	2.73689e-07	4.07412e-06	201161|22924|26524|330|348235|55165|79866	CENPV|MAPRE3|LATS2|BIRC3|SKA2|CEP55|BORA	CENPV(-0.89)| MAPRE3(1.36)| LATS2(1.06)| BIRC3(1.34)| SKA2(0.80)| CEP55(0.56)| BORA(0.58)	CENPV(-1.54)| MAPRE3(0.77)| LATS2(0.72)| BIRC3(1.59)| SKA2(0.56)| CEP55(0.57)| BORA(0.92)
GO_REGULATION_OF_RESPONSE_TO_CYTOKINE_STIMULUS	7	144	2.73689e-07	4.07412e-06	11240|330|3557|7376|83666|9021|9314	PADI2|BIRC3|IL1RN|NR1H2|PARP9|SOCS3|KLF4	PADI2(0.82)| BIRC3(1.34)| IL1RN(1.80)| NR1H2(0.53)| PARP9(0.68)| SOCS3(0.84)| KLF4(-0.88)	PADI2(4.44)| BIRC3(1.59)| IL1RN(1.78)| NR1H2(0.84)| PARP9(1.85)| SOCS3(2.93)| KLF4(-3.07)
GO_NEUROLOGICAL_SYSTEM_PROCESS	11	1242	3.12187e-07	4.58563e-06	1032|220|3198|3675|4212|50617|55107|6004|6337|6484|6940	CDKN2D|ALDH1A3|HOXA1|ITGA3|MEIS2|ATP6V0A4|ANO1|RGS16|SCNN1A|ST3GAL4|ZNF354A	CDKN2D(0.75)| ALDH1A3(1.42)| HOXA1(0.53)| ITGA3(1.20)| MEIS2(0.87)| ATP6V0A4(1.98)| ANO1(1.16)| RGS16(-0.74)| SCNN1A(0.75)| ST3GAL4(0.70)| ZNF354A(-0.64)	CDKN2D(1.44)| ALDH1A3(2.96)| HOXA1(1.17)| ITGA3(1.05)| MEIS2(1.67)| ATP6V0A4(2.43)| ANO1(2.67)| RGS16(-2.04)| SCNN1A(1.46)| ST3GAL4(1.06)| ZNF354A(-0.58)
GO_CELLULAR_CHEMICAL_HOMEOSTASIS	11	570	3.12187e-07	4.58563e-06	1244|1604|2624|3814|50617|55647|56652|7052|7178|784|8660	ABCC2|CD55|GATA2|KISS1|ATP6V0A4|RAB20|TWNK|TGM2|TPT1|CACNB3|IRS2	ABCC2(-0.74)| CD55(1.27)| GATA2(0.55)| KISS1(2.37)| ATP6V0A4(1.98)| RAB20(0.57)| TWNK(-0.55)| TGM2(1.05)| TPT1(0.75)| CACNB3(0.63)| IRS2(1.87)	ABCC2(-2.78)| CD55(1.65)| GATA2(2.65)| KISS1(2.13)| ATP6V0A4(2.43)| RAB20(0.59)| TWNK(-0.51)| TGM2(3.14)| TPT1(0.51)| CACNB3(0.58)| IRS2(2.01)
GO_PATTERN_SPECIFICATION_PROCESS	11	418	3.12187e-07	4.58563e-06	10371|201164|23639|286204|28996|4281|441478|5046|5362|55036|7477	SEMA3A|PLD6|LRRC6|CRB2|HIPK2|MID1|NRARP|PCSK6|PLXNA2|CCDC40|WNT7B	SEMA3A(1.47)| PLD6(-0.51)| LRRC6(-0.88)| CRB2(1.46)| HIPK2(-0.72)| MID1(-1.66)| NRARP(-0.81)| PCSK6(0.60)| PLXNA2(1.61)| CCDC40(-1.21)| WNT7B(1.56)	SEMA3A(0.87)| PLD6(-1.73)| LRRC6(-2.69)| CRB2(1.16)| HIPK2(-6.95)| MID1(-5.10)| NRARP(-2.60)| PCSK6(1.07)| PLXNA2(0.78)| CCDC40(-2.85)| WNT7B(1.50)
GO_CELLULAR_HOMEOSTASIS	11	676	3.12187e-07	4.58563e-06	1244|1604|2624|3814|50617|55647|56652|7052|7178|784|8660	ABCC2|CD55|GATA2|KISS1|ATP6V0A4|RAB20|TWNK|TGM2|TPT1|CACNB3|IRS2	ABCC2(-0.74)| CD55(1.27)| GATA2(0.55)| KISS1(2.37)| ATP6V0A4(1.98)| RAB20(0.57)| TWNK(-0.55)| TGM2(1.05)| TPT1(0.75)| CACNB3(0.63)| IRS2(1.87)	ABCC2(-2.78)| CD55(1.65)| GATA2(2.65)| KISS1(2.13)| ATP6V0A4(2.43)| RAB20(0.59)| TWNK(-0.51)| TGM2(3.14)| TPT1(0.51)| CACNB3(0.58)| IRS2(2.01)
GO_ORGANIC_ACID_TRANSPORT	9	261	3.65962e-07	5.32265e-06	11001|1244|124935|256987|25874|28232|347735|634|9121	SLC27A2|ABCC2|SLC43A2|SERINC5|MPC2|SLCO3A1|SERINC2|CEACAM1|SLC16A5	SLC27A2(1.19)| ABCC2(-0.74)| SLC43A2(-0.92)| SERINC5(0.68)| MPC2(-0.61)| SLCO3A1(1.19)| SERINC2(0.73)| CEACAM1(2.54)| SLC16A5(0.79)	SLC27A2(0.91)| ABCC2(-2.78)| SLC43A2(-0.92)| SERINC5(1.70)| MPC2(-0.86)| SLCO3A1(2.94)| SERINC2(1.61)| CEACAM1(1.41)| SLC16A5(1.33)
GO_GLYCEROLIPID_METABOLIC_PROCESS	9	356	3.65962e-07	5.32265e-06	1839|201164|256987|347735|685|7148|8660|8821|9107	HBEGF|PLD6|SERINC5|SERINC2|BTC|TNXB|IRS2|INPP4B|MTMR6	HBEGF(0.57)| PLD6(-0.51)| SERINC5(0.68)| SERINC2(0.73)| BTC(1.26)| TNXB(1.04)| IRS2(1.87)| INPP4B(2.20)| MTMR6(0.61)	HBEGF(1.41)| PLD6(-1.73)| SERINC5(1.70)| SERINC2(1.61)| BTC(1.21)| TNXB(3.49)| IRS2(2.01)| INPP4B(1.29)| MTMR6(1.22)
GO_NEGATIVE_REGULATION_OF_CELL_CYCLE	9	433	3.65962e-07	5.32265e-06	1031|1032|1033|23499|26524|3248|6934|7029|81617	CDKN2C|CDKN2D|CDKN3|MACF1|LATS2|HPGD|TCF7L2|TFDP2|CAB39L	CDKN2C(1.16)| CDKN2D(0.75)| CDKN3(0.97)| MACF1(1.50)| LATS2(1.06)| HPGD(2.28)| TCF7L2(-1.61)| TFDP2(-0.58)| CAB39L(1.11)	CDKN2C(1.18)| CDKN2D(1.44)| CDKN3(0.58)| MACF1(0.51)| LATS2(0.72)| HPGD(2.70)| TCF7L2(-1.29)| TFDP2(-1.28)| CAB39L(3.31)
GO_PROTEIN_CATABOLIC_PROCESS	8	579	4.13713e-07	5.97796e-06	139285|1508|22898|26091|54894|5699|5972|64129	AMER1|CTSB|DENND3|HERC4|RNF43|PSMB10|REN|TINAGL1	AMER1(-0.57)| CTSB(0.58)| DENND3(1.27)| HERC4(1.42)| RNF43(-2.43)| PSMB10(1.36)| REN(2.91)| TINAGL1(1.86)	AMER1(-1.15)| CTSB(1.44)| DENND3(1.12)| HERC4(0.79)| RNF43(-1.80)| PSMB10(0.89)| REN(6.27)| TINAGL1(0.93)
GO_NEGATIVE_REGULATION_OF_SECRETION	8	200	4.13713e-07	5.97796e-06	2192|22925|3965|4129|55366|634|64285|94121	FBLN1|PLA2R1|LGALS9|MAOB|LGR4|CEACAM1|RHBDF1|SYTL4	FBLN1(1.12)| PLA2R1(1.48)| LGALS9(1.99)| MAOB(-2.55)| LGR4(-0.73)| CEACAM1(2.54)| RHBDF1(0.57)| SYTL4(0.53)	FBLN1(2.53)| PLA2R1(1.62)| LGALS9(1.73)| MAOB(-3.08)| LGR4(-4.02)| CEACAM1(1.41)| RHBDF1(0.59)| SYTL4(1.85)
GO_REGULATION_OF_HEART_CONTRACTION	6	221	4.29352e-07	6.1045e-06	10371|1525|1829|1839|784|9722	SEMA3A|CXADR|DSG2|HBEGF|CACNB3|NOS1AP	SEMA3A(1.47)| CXADR(1.12)| DSG2(1.25)| HBEGF(0.57)| CACNB3(0.63)| NOS1AP(0.80)	SEMA3A(0.87)| CXADR(1.10)| DSG2(0.69)| HBEGF(1.41)| CACNB3(0.58)| NOS1AP(0.85)
GO_MATERNAL_PROCESS_INVOLVED_IN_FEMALE_PREGNANCY	6	60	4.29352e-07	6.1045e-06	1508|1829|3675|3965|4316|5066	CTSB|DSG2|ITGA3|LGALS9|MMP7|PAM	CTSB(0.58)| DSG2(1.25)| ITGA3(1.20)| LGALS9(1.99)| MMP7(-2.51)| PAM(-1.28)	CTSB(1.44)| DSG2(0.69)| ITGA3(1.05)| LGALS9(1.73)| MMP7(-5.91)| PAM(-1.74)
GO_MONOVALENT_INORGANIC_CATION_HOMEOSTASIS	6	123	4.29352e-07	6.1045e-06	50617|55647|6337|6553|66002|84679	ATP6V0A4|RAB20|SCNN1A|SLC9A5|CYP4F12|SLC9A7	ATP6V0A4(1.98)| RAB20(0.57)| SCNN1A(0.75)| SLC9A5(-0.51)| CYP4F12(3.07)| SLC9A7(0.56)	ATP6V0A4(2.43)| RAB20(0.59)| SCNN1A(1.46)| SLC9A5(-1.54)| CYP4F12(5.04)| SLC9A7(2.04)
GO_PLACENTA_DEVELOPMENT	6	138	4.29352e-07	6.1045e-06	113026|1437|1508|2624|7477|9021	PLCD3|CSF2|CTSB|GATA2|WNT7B|SOCS3	PLCD3(0.63)| CSF2(3.07)| CTSB(0.58)| GATA2(0.55)| WNT7B(1.56)| SOCS3(0.84)	PLCD3(0.79)| CSF2(3.42)| CTSB(1.44)| GATA2(2.65)| WNT7B(1.50)| SOCS3(2.93)
GO_UNSATURATED_FATTY_ACID_METABOLIC_PROCESS	6	109	4.29352e-07	6.1045e-06	3248|4051|66002|6916|83401|9536	HPGD|CYP4F3|CYP4F12|TBXAS1|ELOVL3|PTGES	HPGD(2.28)| CYP4F3(3.14)| CYP4F12(3.07)| TBXAS1(-1.35)| ELOVL3(0.61)| PTGES(2.69)	HPGD(2.70)| CYP4F3(5.27)| CYP4F12(5.04)| TBXAS1(-9.42)| ELOVL3(2.07)| PTGES(4.54)
GO_REGULATION_OF_ANATOMICAL_STRUCTURE_SIZE	10	472	5.35755e-07	7.593e-06	10371|114908|1946|23105|23189|23499|342184|5362|57180|822	SEMA3A|TMEM123|EFNA5|FSTL4|KANK1|MACF1|FMN1|PLXNA2|ACTR3B|CAPG	SEMA3A(1.47)| TMEM123(-0.78)| EFNA5(1.66)| FSTL4(-2.01)| KANK1(-0.59)| MACF1(1.50)| FMN1(2.63)| PLXNA2(1.61)| ACTR3B(-0.55)| CAPG(0.86)	SEMA3A(0.87)| TMEM123(-0.85)| EFNA5(1.06)| FSTL4(-2.23)| KANK1(-2.94)| MACF1(0.51)| FMN1(1.54)| PLXNA2(0.78)| ACTR3B(-0.67)| CAPG(1.28)
GO_CARBOHYDRATE_DERIVATIVE_CATABOLIC_PROCESS	9	174	8.44686e-07	1.17831e-05	10007|10846|114771|131870|1806|4595|4907|6385|978	GNPDA1|PDE10A|PGLYRP3|NUDT16|DPYD|MUTYH|NT5E|SDC4|CDA	GNPDA1(-0.73)| PDE10A(-1.38)| PGLYRP3(3.23)| NUDT16(-0.59)| DPYD(2.03)| MUTYH(-0.87)| NT5E(1.02)| SDC4(0.65)| CDA(1.70)	GNPDA1(-1.00)| PDE10A(-2.24)| PGLYRP3(2.53)| NUDT16(-0.72)| DPYD(1.56)| MUTYH(-0.86)| NT5E(1.56)| SDC4(1.14)| CDA(3.93)
GO_AMINOGLYCAN_METABOLIC_PROCESS	9	166	8.44686e-07	1.17831e-05	10057|10331|114771|2683|3038|5292|6385|6484|7358	ABCC5|B3GNT3|PGLYRP3|B4GALT1|HAS3|PIM1|SDC4|ST3GAL4|UGDH	ABCC5(-0.74)| B3GNT3(1.19)| PGLYRP3(3.23)| B4GALT1(0.57)| HAS3(-1.77)| PIM1(0.69)| SDC4(0.65)| ST3GAL4(0.70)| UGDH(-0.55)	ABCC5(-1.18)| B3GNT3(1.02)| PGLYRP3(2.53)| B4GALT1(1.33)| HAS3(-2.23)| PIM1(1.82)| SDC4(1.14)| ST3GAL4(1.06)| UGDH(-1.63)
GO_RESPONSE_TO_RADIATION	9	413	8.44686e-07	1.17831e-05	1032|3198|3398|3727|3860|4212|4867|5187|9021	CDKN2D|HOXA1|ID2|JUND|KRT13|MEIS2|NPHP1|PER1|SOCS3	CDKN2D(0.75)| HOXA1(0.53)| ID2(-0.98)| JUND(-0.56)| KRT13(2.06)| MEIS2(0.87)| NPHP1(-0.98)| PER1(-1.13)| SOCS3(0.84)	CDKN2D(1.44)| HOXA1(1.17)| ID2(-5.69)| JUND(-1.34)| KRT13(2.41)| MEIS2(1.67)| NPHP1(-1.17)| PER1(-0.69)| SOCS3(2.93)
GO_PROTEIN_LOCALIZATION_TO_ORGANELLE	9	556	8.44686e-07	1.17831e-05	10133|131474|23177|23363|25777|4281|7015|81573|83548	OPTN|CHCHD4|CEP68|OBSL1|SUN2|MID1|TERT|ANKRD13C|COG3	OPTN(0.87)| CHCHD4(-0.51)| CEP68(-0.73)| OBSL1(-1.00)| SUN2(0.82)| MID1(-1.66)| TERT(-1.19)| ANKRD13C(1.37)| COG3(0.57)	OPTN(1.35)| CHCHD4(-0.79)| CEP68(-1.39)| OBSL1(-3.07)| SUN2(0.81)| MID1(-5.10)| TERT(-4.29)| ANKRD13C(0.51)| COG3(0.92)
GO_BEHAVIOR	9	516	8.44686e-07	1.17831e-05	220|27286|28996|3198|3398|3675|4212|4867|5972	ALDH1A3|SRPX2|HIPK2|HOXA1|ID2|ITGA3|MEIS2|NPHP1|REN	ALDH1A3(1.42)| SRPX2(1.34)| HIPK2(-0.72)| HOXA1(0.53)| ID2(-0.98)| ITGA3(1.20)| MEIS2(0.87)| NPHP1(-0.98)| REN(2.91)	ALDH1A3(2.96)| SRPX2(2.51)| HIPK2(-6.95)| HOXA1(1.17)| ID2(-5.69)| ITGA3(1.05)| MEIS2(1.67)| NPHP1(-1.17)| REN(6.27)
GO_REGULATION_OF_WNT_SIGNALING_PATHWAY	11	310	1.01793e-06	1.41553e-05	139285|23189|23499|26524|3675|441478|54894|55366|5699|6934|7015	AMER1|KANK1|MACF1|LATS2|ITGA3|NRARP|RNF43|LGR4|PSMB10|TCF7L2|TERT	AMER1(-0.57)| KANK1(-0.59)| MACF1(1.50)| LATS2(1.06)| ITGA3(1.20)| NRARP(-0.81)| RNF43(-2.43)| LGR4(-0.73)| PSMB10(1.36)| TCF7L2(-1.61)| TERT(-1.19)	AMER1(-1.15)| KANK1(-2.94)| MACF1(0.51)| LATS2(0.72)| ITGA3(1.05)| NRARP(-2.60)| RNF43(-1.80)| LGR4(-4.02)| PSMB10(0.89)| TCF7L2(-1.29)| TERT(-4.29)
GO_REGULATION_OF_BINDING	10	283	1.04364e-06	1.44675e-05	22924|28996|3398|3434|57761|6590|6934|7015|8874|9314	MAPRE3|HIPK2|ID2|IFIT1|TRIB3|SLPI|TCF7L2|TERT|ARHGEF7|KLF4	MAPRE3(1.36)| HIPK2(-0.72)| ID2(-0.98)| IFIT1(1.18)| TRIB3(-0.76)| SLPI(3.03)| TCF7L2(-1.61)| TERT(-1.19)| ARHGEF7(0.69)| KLF4(-0.88)	MAPRE3(0.77)| HIPK2(-6.95)| ID2(-5.69)| IFIT1(2.67)| TRIB3(-0.77)| SLPI(5.29)| TCF7L2(-1.29)| TERT(-4.29)| ARHGEF7(0.83)| KLF4(-3.07)
GO_REGULATION_OF_EXOCYTOSIS	7	186	1.13907e-06	1.514e-05	201294|2683|3965|634|6385|84958|94121	UNC13D|B4GALT1|LGALS9|CEACAM1|SDC4|SYTL1|SYTL4	UNC13D(1.09)| B4GALT1(0.57)| LGALS9(1.99)| CEACAM1(2.54)| SDC4(0.65)| SYTL1(0.84)| SYTL4(0.53)	UNC13D(2.01)| B4GALT1(1.33)| LGALS9(1.73)| CEACAM1(1.41)| SDC4(1.14)| SYTL1(0.87)| SYTL4(1.85)
GO_NUCLEOSIDE_PHOSPHATE_BIOSYNTHETIC_PROCESS	7	188	1.13907e-06	1.514e-05	129607|23057|4907|4938|50617|5315|8942	CMPK2|NMNAT2|NT5E|OAS1|ATP6V0A4|PKM|KYNU	CMPK2(1.74)| NMNAT2(1.79)| NT5E(1.02)| OAS1(4.04)| ATP6V0A4(1.98)| PKM(0.52)| KYNU(2.84)	CMPK2(3.84)| NMNAT2(4.54)| NT5E(1.56)| OAS1(2.53)| ATP6V0A4(2.43)| PKM(1.48)| KYNU(2.64)
GO_MONOCARBOXYLIC_ACID_BIOSYNTHETIC_PROCESS	7	172	1.13907e-06	1.514e-05	10826|11001|220|5315|6916|83401|9536	FAXDC2|SLC27A2|ALDH1A3|PKM|TBXAS1|ELOVL3|PTGES	FAXDC2(1.28)| SLC27A2(1.19)| ALDH1A3(1.42)| PKM(0.52)| TBXAS1(-1.35)| ELOVL3(0.61)| PTGES(2.69)	FAXDC2(2.44)| SLC27A2(0.91)| ALDH1A3(2.96)| PKM(1.48)| TBXAS1(-9.42)| ELOVL3(2.07)| PTGES(4.54)
GO_NEGATIVE_REGULATION_OF_IMMUNE_RESPONSE	7	121	1.13907e-06	1.514e-05	114771|1604|3965|634|64115|7376|9173	PGLYRP3|CD55|LGALS9|CEACAM1|VSIR|NR1H2|IL1RL1	PGLYRP3(3.23)| CD55(1.27)| LGALS9(1.99)| CEACAM1(2.54)| VSIR(1.66)| NR1H2(0.53)| IL1RL1(2.13)	PGLYRP3(2.53)| CD55(1.65)| LGALS9(1.73)| CEACAM1(1.41)| VSIR(2.22)| NR1H2(0.84)| IL1RL1(2.67)
GO_PURINE_CONTAINING_COMPOUND_CATABOLIC_PROCESS	7	50	1.13907e-06	1.514e-05	10846|131870|1806|22978|4595|4907|7498	PDE10A|NUDT16|DPYD|NT5C2|MUTYH|NT5E|XDH	PDE10A(-1.38)| NUDT16(-0.59)| DPYD(2.03)| NT5C2(0.53)| MUTYH(-0.87)| NT5E(1.02)| XDH(3.21)	PDE10A(-2.24)| NUDT16(-0.72)| DPYD(1.56)| NT5C2(0.78)| MUTYH(-0.86)| NT5E(1.56)| XDH(3.01)
GO_NEGATIVE_REGULATION_OF_ORGANELLE_ORGANIZATION	7	387	1.13907e-06	1.514e-05	23189|25777|29899|330|4281|80312|822	KANK1|SUN2|GPSM2|BIRC3|MID1|TET1|CAPG	KANK1(-0.59)| SUN2(0.82)| GPSM2(0.55)| BIRC3(1.34)| MID1(-1.66)| TET1(-0.61)| CAPG(0.86)	KANK1(-2.94)| SUN2(0.81)| GPSM2(0.62)| BIRC3(1.59)| MID1(-5.10)| TET1(-2.06)| CAPG(1.28)
GO_CELL_CELL_ADHESION_VIA_PLASMA_MEMBRANE_ADHESION_MOLECULES	7	204	1.13907e-06	1.514e-05	147409|1525|1825|1829|347902|5097|634	DSG4|CXADR|DSC3|DSG2|AMIGO2|PCDH1|CEACAM1	DSG4(2.59)| CXADR(1.12)| DSC3(2.58)| DSG2(1.25)| AMIGO2(0.53)| PCDH1(1.83)| CEACAM1(2.54)	DSG4(2.72)| CXADR(1.10)| DSC3(2.50)| DSG2(0.69)| AMIGO2(2.24)| PCDH1(1.02)| CEACAM1(1.41)
GO_REGULATION_OF_PROTEIN_BINDING	8	168	1.14676e-06	1.514e-05	22924|28996|3434|57761|6590|6934|7015|8874	MAPRE3|HIPK2|IFIT1|TRIB3|SLPI|TCF7L2|TERT|ARHGEF7	MAPRE3(1.36)| HIPK2(-0.72)| IFIT1(1.18)| TRIB3(-0.76)| SLPI(3.03)| TCF7L2(-1.61)| TERT(-1.19)| ARHGEF7(0.69)	MAPRE3(0.77)| HIPK2(-6.95)| IFIT1(2.67)| TRIB3(-0.77)| SLPI(5.29)| TCF7L2(-1.29)| TERT(-4.29)| ARHGEF7(0.83)
GO_REGULATION_OF_ERBB_SIGNALING_PATHWAY	8	83	1.14676e-06	1.514e-05	30011|5753|5795|64285|7039|79628|8874|9052	SH3KBP1|PTK6|PTPRJ|RHBDF1|TGFA|SH3TC2|ARHGEF7|GPRC5A	SH3KBP1(1.21)| PTK6(1.43)| PTPRJ(0.61)| RHBDF1(0.57)| TGFA(0.62)| SH3TC2(3.77)| ARHGEF7(0.69)| GPRC5A(2.07)	SH3KBP1(0.58)| PTK6(2.05)| PTPRJ(1.11)| RHBDF1(0.59)| TGFA(0.95)| SH3TC2(2.28)| ARHGEF7(0.83)| GPRC5A(1.55)
GO_CELL_PROJECTION_ASSEMBLY	8	264	1.14676e-06	1.514e-05	23639|26084|55036|55785|5990|6624|8874|9788	LRRC6|ARHGEF26|CCDC40|FGD6|RFX2|FSCN1|ARHGEF7|MTSS1	LRRC6(-0.88)| ARHGEF26(-0.82)| CCDC40(-1.21)| FGD6(0.77)| RFX2(-0.66)| FSCN1(-0.53)| ARHGEF7(0.69)| MTSS1(-0.62)	LRRC6(-2.69)| ARHGEF26(-1.14)| CCDC40(-2.85)| FGD6(0.79)| RFX2(-0.72)| FSCN1(-2.07)| ARHGEF7(0.83)| MTSS1(-4.74)
GO_POSITIVE_REGULATION_OF_CATABOLIC_PROCESS	8	395	1.14676e-06	1.514e-05	10221|139285|5699|57761|6737|8660|9528|957	TRIB1|AMER1|PSMB10|TRIB3|TRIM21|IRS2|TMEM59|ENTPD5	TRIB1(-2.30)| AMER1(-0.57)| PSMB10(1.36)| TRIB3(-0.76)| TRIM21(0.51)| IRS2(1.87)| TMEM59(0.71)| ENTPD5(-0.61)	TRIB1(-0.78)| AMER1(-1.15)| PSMB10(0.89)| TRIB3(-0.77)| TRIM21(0.52)| IRS2(2.01)| TMEM59(0.53)| ENTPD5(-1.10)
GO_POSITIVE_REGULATION_OF_PROTEIN_SECRETION	8	211	1.14676e-06	1.514e-05	25874|3965|55107|6934|7376|8660|9173|94121	MPC2|LGALS9|ANO1|TCF7L2|NR1H2|IRS2|IL1RL1|SYTL4	MPC2(-0.61)| LGALS9(1.99)| ANO1(1.16)| TCF7L2(-1.61)| NR1H2(0.53)| IRS2(1.87)| IL1RL1(2.13)| SYTL4(0.53)	MPC2(-0.86)| LGALS9(1.73)| ANO1(2.67)| TCF7L2(-1.29)| NR1H2(0.84)| IRS2(2.01)| IL1RL1(2.67)| SYTL4(1.85)
GO_GLYCEROPHOSPHOLIPID_METABOLIC_PROCESS	8	297	1.14676e-06	1.514e-05	1839|201164|256987|347735|685|8660|8821|9107	HBEGF|PLD6|SERINC5|SERINC2|BTC|IRS2|INPP4B|MTMR6	HBEGF(0.57)| PLD6(-0.51)| SERINC5(0.68)| SERINC2(0.73)| BTC(1.26)| IRS2(1.87)| INPP4B(2.20)| MTMR6(0.61)	HBEGF(1.41)| PLD6(-1.73)| SERINC5(1.70)| SERINC2(1.61)| BTC(1.21)| IRS2(2.01)| INPP4B(1.29)| MTMR6(1.22)
GO_REGULATION_OF_INFLAMMATORY_RESPONSE	8	294	1.14676e-06	1.514e-05	1604|330|4907|5187|837|9021|9173|9314	CD55|BIRC3|NT5E|PER1|CASP4|SOCS3|IL1RL1|KLF4	CD55(1.27)| BIRC3(1.34)| NT5E(1.02)| PER1(-1.13)| CASP4(1.80)| SOCS3(0.84)| IL1RL1(2.13)| KLF4(-0.88)	CD55(1.65)| BIRC3(1.59)| NT5E(1.56)| PER1(-0.69)| CASP4(1.13)| SOCS3(2.93)| IL1RL1(2.67)| KLF4(-3.07)
GO_EXOCYTOSIS	8	310	1.14676e-06	1.514e-05	10447|201294|2624|284021|7114|7127|84958|94121	FAM3C|UNC13D|GATA2|MILR1|TMSB4X|TNFAIP2|SYTL1|SYTL4	FAM3C(0.77)| UNC13D(1.09)| GATA2(0.55)| MILR1(1.85)| TMSB4X(0.63)| TNFAIP2(0.83)| SYTL1(0.84)| SYTL4(0.53)	FAM3C(1.27)| UNC13D(2.01)| GATA2(2.65)| MILR1(3.90)| TMSB4X(1.33)| TNFAIP2(1.61)| SYTL1(0.87)| SYTL4(1.85)
GO_POSITIVE_REGULATION_OF_CELL_MORPHOGENESIS_INVOLVED_IN_DIFFERENTIATION	8	162	1.14676e-06	1.514e-05	1946|201294|23363|23499|286204|6934|79006|8874	EFNA5|UNC13D|OBSL1|MACF1|CRB2|TCF7L2|METRN|ARHGEF7	EFNA5(1.66)| UNC13D(1.09)| OBSL1(-1.00)| MACF1(1.50)| CRB2(1.46)| TCF7L2(-1.61)| METRN(-0.53)| ARHGEF7(0.69)	EFNA5(1.06)| UNC13D(2.01)| OBSL1(-3.07)| MACF1(0.51)| CRB2(1.16)| TCF7L2(-1.29)| METRN(-0.92)| ARHGEF7(0.83)
GO_CELL_MORPHOGENESIS_INVOLVED_IN_DIFFERENTIATION	12	513	1.40185e-06	1.84529e-05	10371|1946|1948|1969|26084|26524|3398|342184|3695|3915|5362|6275	SEMA3A|EFNA5|EFNB2|EPHA2|ARHGEF26|LATS2|ID2|FMN1|ITGB7|LAMC1|PLXNA2|S100A4	SEMA3A(1.47)| EFNA5(1.66)| EFNB2(0.79)| EPHA2(1.32)| ARHGEF26(-0.82)| LATS2(1.06)| ID2(-0.98)| FMN1(2.63)| ITGB7(1.26)| LAMC1(0.54)| PLXNA2(1.61)| S100A4(2.38)	SEMA3A(0.87)| EFNA5(1.06)| EFNB2(1.76)| EPHA2(0.88)| ARHGEF26(-1.14)| LATS2(0.72)| ID2(-5.69)| FMN1(1.54)| ITGB7(2.29)| LAMC1(0.96)| PLXNA2(0.78)| S100A4(4.50)
GO_NEGATIVE_REGULATION_OF_LOCOMOTION	9	263	1.78263e-06	2.31221e-05	10221|10371|11240|2192|23189|3868|5795|90627|9314	TRIB1|SEMA3A|PADI2|FBLN1|KANK1|KRT16|PTPRJ|STARD13|KLF4	TRIB1(-2.30)| SEMA3A(1.47)| PADI2(0.82)| FBLN1(1.12)| KANK1(-0.59)| KRT16(2.44)| PTPRJ(0.61)| STARD13(2.22)| KLF4(-0.88)	TRIB1(-0.78)| SEMA3A(0.87)| PADI2(4.44)| FBLN1(2.53)| KANK1(-2.94)| KRT16(2.59)| PTPRJ(1.11)| STARD13(3.06)| KLF4(-3.07)
GO_REGULATION_OF_CELL_CELL_ADHESION	9	380	1.78263e-06	2.31221e-05	1604|1946|1948|3557|3965|441478|634|64115|9314	CD55|EFNA5|EFNB2|IL1RN|LGALS9|NRARP|CEACAM1|VSIR|KLF4	CD55(1.27)| EFNA5(1.66)| EFNB2(0.79)| IL1RN(1.80)| LGALS9(1.99)| NRARP(-0.81)| CEACAM1(2.54)| VSIR(1.66)| KLF4(-0.88)	CD55(1.65)| EFNA5(1.06)| EFNB2(1.76)| IL1RN(1.78)| LGALS9(1.73)| NRARP(-2.60)| CEACAM1(1.41)| VSIR(2.22)| KLF4(-3.07)
GO_REGULATION_OF_CELLULAR_PROTEIN_LOCALIZATION	9	552	1.78263e-06	2.31221e-05	1969|23189|23255|3675|3965|6934|7015|79628|9528	EPHA2|KANK1|MTCL1|ITGA3|LGALS9|TCF7L2|TERT|SH3TC2|TMEM59	EPHA2(1.32)| KANK1(-0.59)| MTCL1(-0.61)| ITGA3(1.20)| LGALS9(1.99)| TCF7L2(-1.61)| TERT(-1.19)| SH3TC2(3.77)| TMEM59(0.71)	EPHA2(0.88)| KANK1(-2.94)| MTCL1(-5.74)| ITGA3(1.05)| LGALS9(1.73)| TCF7L2(-1.29)| TERT(-4.29)| SH3TC2(2.28)| TMEM59(0.53)
GO_RESPONSE_TO_OXIDATIVE_STRESS	9	352	1.78263e-06	2.31221e-05	1244|132864|221|22925|4482|4595|5829|5831|9314	ABCC2|CPEB2|ALDH3B1|PLA2R1|MSRA|MUTYH|PXN|PYCR1|KLF4	ABCC2(-0.74)| CPEB2(2.14)| ALDH3B1(0.96)| PLA2R1(1.48)| MSRA(0.89)| MUTYH(-0.87)| PXN(0.61)| PYCR1(-0.58)| KLF4(-0.88)	ABCC2(-2.78)| CPEB2(0.87)| ALDH3B1(2.68)| PLA2R1(1.62)| MSRA(1.96)| MUTYH(-0.86)| PXN(0.81)| PYCR1(-0.91)| KLF4(-3.07)
GO_POSITIVE_REGULATION_OF_CELL_PROJECTION_ORGANIZATION	9	303	1.78263e-06	2.31221e-05	150696|1946|23363|23499|3675|5753|6624|79006|8874	PROM2|EFNA5|OBSL1|MACF1|ITGA3|PTK6|FSCN1|METRN|ARHGEF7	PROM2(1.26)| EFNA5(1.66)| OBSL1(-1.00)| MACF1(1.50)| ITGA3(1.20)| PTK6(1.43)| FSCN1(-0.53)| METRN(-0.53)| ARHGEF7(0.69)	PROM2(1.00)| EFNA5(1.06)| OBSL1(-3.07)| MACF1(0.51)| ITGA3(1.05)| PTK6(2.05)| FSCN1(-2.07)| METRN(-0.92)| ARHGEF7(0.83)
GO_REGULATION_OF_CELLULAR_RESPONSE_TO_GROWTH_FACTOR_STIMULUS	10	229	1.92608e-06	2.4552e-05	116844|26509|286204|28996|3675|5046|56937|64115|7498|860	LRG1|MYOF|CRB2|HIPK2|ITGA3|PCSK6|PMEPA1|VSIR|XDH|RUNX2	LRG1(2.28)| MYOF(0.76)| CRB2(1.46)| HIPK2(-0.72)| ITGA3(1.20)| PCSK6(0.60)| PMEPA1(3.42)| VSIR(1.66)| XDH(3.21)| RUNX2(5.04)	LRG1(0.70)| MYOF(1.81)| CRB2(1.16)| HIPK2(-6.95)| ITGA3(1.05)| PCSK6(1.07)| PMEPA1(1.28)| VSIR(2.22)| XDH(3.01)| RUNX2(3.51)
GO_SKELETAL_SYSTEM_DEVELOPMENT	10	455	1.92608e-06	2.4552e-05	1305|139285|1969|3198|342184|4209|56243|7477|860|9496	COL13A1|AMER1|EPHA2|HOXA1|FMN1|MEF2D|KIAA1217|WNT7B|RUNX2|TBX4	COL13A1(1.67)| AMER1(-0.57)| EPHA2(1.32)| HOXA1(0.53)| FMN1(2.63)| MEF2D(0.71)| KIAA1217(0.68)| WNT7B(1.56)| RUNX2(5.04)| TBX4(-4.01)	COL13A1(3.78)| AMER1(-1.15)| EPHA2(0.88)| HOXA1(1.17)| FMN1(1.54)| MEF2D(0.69)| KIAA1217(0.84)| WNT7B(1.50)| RUNX2(3.51)| TBX4(-3.90)
GO_POSITIVE_REGULATION_OF_ORGANELLE_ORGANIZATION	10	573	1.92608e-06	2.4552e-05	1437|201164|342184|57180|6385|6624|685|7039|80312|822	CSF2|PLD6|FMN1|ACTR3B|SDC4|FSCN1|BTC|TGFA|TET1|CAPG	CSF2(3.07)| PLD6(-0.51)| FMN1(2.63)| ACTR3B(-0.55)| SDC4(0.65)| FSCN1(-0.53)| BTC(1.26)| TGFA(0.62)| TET1(-0.61)| CAPG(0.86)	CSF2(3.42)| PLD6(-1.73)| FMN1(1.54)| ACTR3B(-0.67)| SDC4(1.14)| FSCN1(-2.07)| BTC(1.21)| TGFA(0.95)| TET1(-2.06)| CAPG(1.28)
GO_REGULATION_OF_VESICLE_MEDIATED_TRANSPORT	10	462	1.92608e-06	2.4552e-05	150696|201294|2624|2683|3965|634|6385|7376|84958|94121	PROM2|UNC13D|GATA2|B4GALT1|LGALS9|CEACAM1|SDC4|NR1H2|SYTL1|SYTL4	PROM2(1.26)| UNC13D(1.09)| GATA2(0.55)| B4GALT1(0.57)| LGALS9(1.99)| CEACAM1(2.54)| SDC4(0.65)| NR1H2(0.53)| SYTL1(0.84)| SYTL4(0.53)	PROM2(1.00)| UNC13D(2.01)| GATA2(2.65)| B4GALT1(1.33)| LGALS9(1.73)| CEACAM1(1.41)| SDC4(1.14)| NR1H2(0.84)| SYTL1(0.87)| SYTL4(1.85)
GO_TAXIS	10	464	1.92608e-06	2.4552e-05	10371|1525|1839|1946|1948|1969|3398|3965|5362|5795	SEMA3A|CXADR|HBEGF|EFNA5|EFNB2|EPHA2|ID2|LGALS9|PLXNA2|PTPRJ	SEMA3A(1.47)| CXADR(1.12)| HBEGF(0.57)| EFNA5(1.66)| EFNB2(0.79)| EPHA2(1.32)| ID2(-0.98)| LGALS9(1.99)| PLXNA2(1.61)| PTPRJ(0.61)	SEMA3A(0.87)| CXADR(1.10)| HBEGF(1.41)| EFNA5(1.06)| EFNB2(1.76)| EPHA2(0.88)| ID2(-5.69)| LGALS9(1.73)| PLXNA2(0.78)| PTPRJ(1.11)
GO_POSITIVE_REGULATION_OF_TRANSFERASE_ACTIVITY	10	616	1.92608e-06	2.4552e-05	1946|22924|256987|347735|5292|5699|57761|6385|7039|9314	EFNA5|MAPRE3|SERINC5|SERINC2|PIM1|PSMB10|TRIB3|SDC4|TGFA|KLF4	EFNA5(1.66)| MAPRE3(1.36)| SERINC5(0.68)| SERINC2(0.73)| PIM1(0.69)| PSMB10(1.36)| TRIB3(-0.76)| SDC4(0.65)| TGFA(0.62)| KLF4(-0.88)	EFNA5(1.06)| MAPRE3(0.77)| SERINC5(1.70)| SERINC2(1.61)| PIM1(1.82)| PSMB10(0.89)| TRIB3(-0.77)| SDC4(1.14)| TGFA(0.95)| KLF4(-3.07)
GO_CELL_DIVISION	8	460	2.75507e-06	3.37366e-05	152015|201161|22924|26524|2770|348235|55165|79866	ROPN1B|CENPV|MAPRE3|LATS2|GNAI1|SKA2|CEP55|BORA	ROPN1B(1.88)| CENPV(-0.89)| MAPRE3(1.36)| LATS2(1.06)| GNAI1(-1.88)| SKA2(0.80)| CEP55(0.56)| BORA(0.58)	ROPN1B(2.02)| CENPV(-1.54)| MAPRE3(0.77)| LATS2(0.72)| GNAI1(-4.23)| SKA2(0.56)| CEP55(0.57)| BORA(0.92)
GO_REGULATION_OF_EPITHELIAL_CELL_MIGRATION	8	166	2.75507e-06	3.37366e-05	10371|1839|1969|23499|27286|3675|90627|9314	SEMA3A|HBEGF|EPHA2|MACF1|SRPX2|ITGA3|STARD13|KLF4	SEMA3A(1.47)| HBEGF(0.57)| EPHA2(1.32)| MACF1(1.50)| SRPX2(1.34)| ITGA3(1.20)| STARD13(2.22)| KLF4(-0.88)	SEMA3A(0.87)| HBEGF(1.41)| EPHA2(0.88)| MACF1(0.51)| SRPX2(2.51)| ITGA3(1.05)| STARD13(3.06)| KLF4(-3.07)
GO_AGING	8	264	2.75507e-06	3.37366e-05	22925|3398|3727|3868|4316|6940|7015|9021	PLA2R1|ID2|JUND|KRT16|MMP7|ZNF354A|TERT|SOCS3	PLA2R1(1.48)| ID2(-0.98)| JUND(-0.56)| KRT16(2.44)| MMP7(-2.51)| ZNF354A(-0.64)| TERT(-1.19)| SOCS3(0.84)	PLA2R1(1.62)| ID2(-5.69)| JUND(-1.34)| KRT16(2.59)| MMP7(-5.91)| ZNF354A(-0.58)| TERT(-4.29)| SOCS3(2.93)
GO_CELL_FATE_COMMITMENT	8	227	2.75507e-06	3.37366e-05	2624|26524|3398|6666|6934|7477|860|9314	GATA2|LATS2|ID2|SOX12|TCF7L2|WNT7B|RUNX2|KLF4	GATA2(0.55)| LATS2(1.06)| ID2(-0.98)| SOX12(-0.93)| TCF7L2(-1.61)| WNT7B(1.56)| RUNX2(5.04)| KLF4(-0.88)	GATA2(2.65)| LATS2(0.72)| ID2(-5.69)| SOX12(-3.30)| TCF7L2(-1.29)| WNT7B(1.50)| RUNX2(3.51)| KLF4(-3.07)
GO_POSITIVE_REGULATION_OF_PROTEIN_BINDING	6	73	2.7835e-06	3.37366e-05	22924|28996|57761|6934|7015|8874	MAPRE3|HIPK2|TRIB3|TCF7L2|TERT|ARHGEF7	MAPRE3(1.36)| HIPK2(-0.72)| TRIB3(-0.76)| TCF7L2(-1.61)| TERT(-1.19)| ARHGEF7(0.69)	MAPRE3(0.77)| HIPK2(-6.95)| TRIB3(-0.77)| TCF7L2(-1.29)| TERT(-4.29)| ARHGEF7(0.83)
GO_SINGLE_ORGANISM_MEMBRANE_FUSION	6	128	2.7835e-06	3.37366e-05	117144|152015|201164|55647|84958|94121	CATSPER1|ROPN1B|PLD6|RAB20|SYTL1|SYTL4	CATSPER1(1.02)| ROPN1B(1.88)| PLD6(-0.51)| RAB20(0.57)| SYTL1(0.84)| SYTL4(0.53)	CATSPER1(1.16)| ROPN1B(2.02)| PLD6(-1.73)| RAB20(0.59)| SYTL1(0.87)| SYTL4(1.85)
GO_MEMBRANE_FUSION	6	157	2.7835e-06	3.37366e-05	117144|152015|201164|55647|84958|94121	CATSPER1|ROPN1B|PLD6|RAB20|SYTL1|SYTL4	CATSPER1(1.02)| ROPN1B(1.88)| PLD6(-0.51)| RAB20(0.57)| SYTL1(0.84)| SYTL4(0.53)	CATSPER1(1.16)| ROPN1B(2.02)| PLD6(-1.73)| RAB20(0.59)| SYTL1(0.87)| SYTL4(1.85)
GO_HORMONE_MEDIATED_SIGNALING_PATHWAY	6	158	2.7835e-06	3.37366e-05	11240|26524|56937|5972|7376|8204	PADI2|LATS2|PMEPA1|REN|NR1H2|NRIP1	PADI2(0.82)| LATS2(1.06)| PMEPA1(3.42)| REN(2.91)| NR1H2(0.53)| NRIP1(1.02)	PADI2(4.44)| LATS2(0.72)| PMEPA1(1.28)| REN(6.27)| NR1H2(0.84)| NRIP1(1.07)
GO_AMIDE_BIOSYNTHETIC_PROCESS	6	507	2.7835e-06	3.37366e-05	123283|132864|219402|6484|64949|6609	TARSL2|CPEB2|MTIF3|ST3GAL4|MRPS26|SMPD1	TARSL2(-0.51)| CPEB2(2.14)| MTIF3(0.77)| ST3GAL4(0.70)| MRPS26(-0.51)| SMPD1(1.84)	TARSL2(-1.83)| CPEB2(0.87)| MTIF3(1.00)| ST3GAL4(1.06)| MRPS26(-0.73)| SMPD1(1.78)
GO_NEGATIVE_REGULATION_OF_DEFENSE_RESPONSE	6	144	2.7835e-06	3.37366e-05	3434|3965|4907|7376|9021|9314	IFIT1|LGALS9|NT5E|NR1H2|SOCS3|KLF4	IFIT1(1.18)| LGALS9(1.99)| NT5E(1.02)| NR1H2(0.53)| SOCS3(0.84)| KLF4(-0.88)	IFIT1(2.67)| LGALS9(1.73)| NT5E(1.56)| NR1H2(0.84)| SOCS3(2.93)| KLF4(-3.07)
GO_REGULATION_OF_CELL_SIZE	6	172	2.7835e-06	3.37366e-05	10371|114908|1946|23105|23499|5362	SEMA3A|TMEM123|EFNA5|FSTL4|MACF1|PLXNA2	SEMA3A(1.47)| TMEM123(-0.78)| EFNA5(1.66)| FSTL4(-2.01)| MACF1(1.50)| PLXNA2(1.61)	SEMA3A(0.87)| TMEM123(-0.85)| EFNA5(1.06)| FSTL4(-2.23)| MACF1(0.51)| PLXNA2(0.78)
GO_CELLULAR_PROCESS_INVOLVED_IN_REPRODUCTION_IN_MULTICELLULAR_ORGANISM	6	252	2.7835e-06	3.37366e-05	117144|152015|1525|201164|4867|5990	CATSPER1|ROPN1B|CXADR|PLD6|NPHP1|RFX2	CATSPER1(1.02)| ROPN1B(1.88)| CXADR(1.12)| PLD6(-0.51)| NPHP1(-0.98)| RFX2(-0.66)	CATSPER1(1.16)| ROPN1B(2.02)| CXADR(1.10)| PLD6(-1.73)| NPHP1(-1.17)| RFX2(-0.72)
GO_FAT_CELL_DIFFERENTIATION	6	106	2.7835e-06	3.37366e-05	10124|116844|3914|51316|6934|9314	ARL4A|LRG1|LAMB3|PLAC8|TCF7L2|KLF4	ARL4A(-1.51)| LRG1(2.28)| LAMB3(1.60)| PLAC8(2.33)| TCF7L2(-1.61)| KLF4(-0.88)	ARL4A(-1.74)| LRG1(0.70)| LAMB3(1.08)| PLAC8(4.36)| TCF7L2(-1.29)| KLF4(-3.07)
GO_NEGATIVE_REGULATION_OF_CYTOSKELETON_ORGANIZATION	6	221	2.7835e-06	3.37366e-05	23189|25777|29899|330|4281|822	KANK1|SUN2|GPSM2|BIRC3|MID1|CAPG	KANK1(-0.59)| SUN2(0.82)| GPSM2(0.55)| BIRC3(1.34)| MID1(-1.66)| CAPG(0.86)	KANK1(-2.94)| SUN2(0.81)| GPSM2(0.62)| BIRC3(1.59)| MID1(-5.10)| CAPG(1.28)
GO_REGULATION_OF_CYCLIN_DEPENDENT_PROTEIN_KINASE_ACTIVITY	6	97	2.7835e-06	3.37366e-05	1031|1032|1033|22924|26524|5292	CDKN2C|CDKN2D|CDKN3|MAPRE3|LATS2|PIM1	CDKN2C(1.16)| CDKN2D(0.75)| CDKN3(0.97)| MAPRE3(1.36)| LATS2(1.06)| PIM1(0.69)	CDKN2C(1.18)| CDKN2D(1.44)| CDKN3(0.58)| MAPRE3(0.77)| LATS2(0.72)| PIM1(1.82)
GO_RESPONSE_TO_INTERFERON_GAMMA	6	144	2.7835e-06	3.37366e-05	3965|4281|4938|4940|6737|8942	LGALS9|MID1|OAS1|OAS3|TRIM21|KYNU	LGALS9(1.99)| MID1(-1.66)| OAS1(4.04)| OAS3(0.56)| TRIM21(0.51)| KYNU(2.84)	LGALS9(1.73)| MID1(-5.10)| OAS1(2.53)| OAS3(2.44)| TRIM21(0.52)| KYNU(2.64)
GO_EPITHELIAL_CELL_PROLIFERATION	6	89	2.7835e-06	3.37366e-05	1969|26298|3398|441478|55366|9788	EPHA2|EHF|ID2|NRARP|LGR4|MTSS1	EPHA2(1.32)| EHF(2.55)| ID2(-0.98)| NRARP(-0.81)| LGR4(-0.73)| MTSS1(-0.62)	EPHA2(0.88)| EHF(0.83)| ID2(-5.69)| NRARP(-2.60)| LGR4(-4.02)| MTSS1(-4.74)
GO_NEGATIVE_REGULATION_OF_IMMUNE_EFFECTOR_PROCESS	6	102	2.7835e-06	3.37366e-05	114771|1604|3434|3965|634|64115	PGLYRP3|CD55|IFIT1|LGALS9|CEACAM1|VSIR	PGLYRP3(3.23)| CD55(1.27)| IFIT1(1.18)| LGALS9(1.99)| CEACAM1(2.54)| VSIR(1.66)	PGLYRP3(2.53)| CD55(1.65)| IFIT1(2.67)| LGALS9(1.73)| CEACAM1(1.41)| VSIR(2.22)
GO_ENDOCYTOSIS	11	509	2.85492e-06	3.4508e-05	1755|201294|22925|2624|30011|4643|55647|56649|64129|7052|84171	DMBT1|UNC13D|PLA2R1|GATA2|SH3KBP1|MYO1E|RAB20|TMPRSS4|TINAGL1|TGM2|LOXL4	DMBT1(4.34)| UNC13D(1.09)| PLA2R1(1.48)| GATA2(0.55)| SH3KBP1(1.21)| MYO1E(1.00)| RAB20(0.57)| TMPRSS4(2.61)| TINAGL1(1.86)| TGM2(1.05)| LOXL4(4.02)	DMBT1(3.50)| UNC13D(2.01)| PLA2R1(1.62)| GATA2(2.65)| SH3KBP1(0.58)| MYO1E(0.61)| RAB20(0.59)| TMPRSS4(1.91)| TINAGL1(0.93)| TGM2(3.14)| LOXL4(4.01)
GO_G_PROTEIN_COUPLED_RECEPTOR_SIGNALING_PATHWAY	10	1193	3.39326e-06	4.05701e-05	2770|2925|29899|3248|3814|55107|55366|6004|7052|9052	GNAI1|GRPR|GPSM2|HPGD|KISS1|ANO1|LGR4|RGS16|TGM2|GPRC5A	GNAI1(-1.88)| GRPR(2.16)| GPSM2(0.55)| HPGD(2.28)| KISS1(2.37)| ANO1(1.16)| LGR4(-0.73)| RGS16(-0.74)| TGM2(1.05)| GPRC5A(2.07)	GNAI1(-4.23)| GRPR(3.45)| GPSM2(0.62)| HPGD(2.70)| KISS1(2.13)| ANO1(2.67)| LGR4(-4.02)| RGS16(-2.04)| TGM2(3.14)| GPRC5A(1.55)
GO_CELLULAR_RESPONSE_TO_ORGANIC_CYCLIC_COMPOUND	9	465	3.49777e-06	4.05701e-05	11240|2770|3434|5292|56937|7015|7376|8204|9314	PADI2|GNAI1|IFIT1|PIM1|PMEPA1|TERT|NR1H2|NRIP1|KLF4	PADI2(0.82)| GNAI1(-1.88)| IFIT1(1.18)| PIM1(0.69)| PMEPA1(3.42)| TERT(-1.19)| NR1H2(0.53)| NRIP1(1.02)| KLF4(-0.88)	PADI2(4.44)| GNAI1(-4.23)| IFIT1(2.67)| PIM1(1.82)| PMEPA1(1.28)| TERT(-4.29)| NR1H2(0.84)| NRIP1(1.07)| KLF4(-3.07)
GO_REGULATION_OF_SMALL_GTPASE_MEDIATED_SIGNAL_TRANSDUCTION	9	278	3.49777e-06	4.05701e-05	23189|259173|26084|3675|50861|55785|57568|8874|90627	KANK1|ALS2CL|ARHGEF26|ITGA3|STMN3|FGD6|SIPA1L2|ARHGEF7|STARD13	KANK1(-0.59)| ALS2CL(1.54)| ARHGEF26(-0.82)| ITGA3(1.20)| STMN3(1.66)| FGD6(0.77)| SIPA1L2(-0.60)| ARHGEF7(0.69)| STARD13(2.22)	KANK1(-2.94)| ALS2CL(2.64)| ARHGEF26(-1.14)| ITGA3(1.05)| STMN3(1.06)| FGD6(0.79)| SIPA1L2(-2.99)| ARHGEF7(0.83)| STARD13(3.06)
GO_REGULATION_OF_PEPTIDE_TRANSPORT	9	256	3.49777e-06	4.05701e-05	1946|25874|3814|3965|55107|6934|8660|8874|94121	EFNA5|MPC2|KISS1|LGALS9|ANO1|TCF7L2|IRS2|ARHGEF7|SYTL4	EFNA5(1.66)| MPC2(-0.61)| KISS1(2.37)| LGALS9(1.99)| ANO1(1.16)| TCF7L2(-1.61)| IRS2(1.87)| ARHGEF7(0.69)| SYTL4(0.53)	EFNA5(1.06)| MPC2(-0.86)| KISS1(2.13)| LGALS9(1.73)| ANO1(2.67)| TCF7L2(-1.29)| IRS2(2.01)| ARHGEF7(0.83)| SYTL4(1.85)
GO_EMBRYONIC_ORGAN_MORPHOGENESIS	9	279	3.49777e-06	4.05701e-05	1969|220|2624|286204|28996|3198|3398|55036|860	EPHA2|ALDH1A3|GATA2|CRB2|HIPK2|HOXA1|ID2|CCDC40|RUNX2	EPHA2(1.32)| ALDH1A3(1.42)| GATA2(0.55)| CRB2(1.46)| HIPK2(-0.72)| HOXA1(0.53)| ID2(-0.98)| CCDC40(-1.21)| RUNX2(5.04)	EPHA2(0.88)| ALDH1A3(2.96)| GATA2(2.65)| CRB2(1.16)| HIPK2(-6.95)| HOXA1(1.17)| ID2(-5.69)| CCDC40(-2.85)| RUNX2(3.51)
GO_HEART_DEVELOPMENT	9	466	3.49777e-06	4.05701e-05	1525|1829|23363|2624|3398|3675|4209|5066|55036	CXADR|DSG2|OBSL1|GATA2|ID2|ITGA3|MEF2D|PAM|CCDC40	CXADR(1.12)| DSG2(1.25)| OBSL1(-1.00)| GATA2(0.55)| ID2(-0.98)| ITGA3(1.20)| MEF2D(0.71)| PAM(-1.28)| CCDC40(-1.21)	CXADR(1.10)| DSG2(0.69)| OBSL1(-3.07)| GATA2(2.65)| ID2(-5.69)| ITGA3(1.05)| MEF2D(0.69)| PAM(-1.74)| CCDC40(-2.85)
GO_PROTEIN_MATURATION	7	265	3.51193e-06	4.05701e-05	10098|131474|5046|5646|5972|64285|7498	TSPAN5|CHCHD4|PCSK6|PRSS3|REN|RHBDF1|XDH	TSPAN5(-1.67)| CHCHD4(-0.51)| PCSK6(0.60)| PRSS3(0.62)| REN(2.91)| RHBDF1(0.57)| XDH(3.21)	TSPAN5(-1.55)| CHCHD4(-0.79)| PCSK6(1.07)| PRSS3(0.83)| REN(6.27)| RHBDF1(0.59)| XDH(3.01)
GO_POSITIVE_REGULATION_OF_BINDING	7	127	3.51193e-06	4.05701e-05	22924|28996|57761|6934|7015|8874|9314	MAPRE3|HIPK2|TRIB3|TCF7L2|TERT|ARHGEF7|KLF4	MAPRE3(1.36)| HIPK2(-0.72)| TRIB3(-0.76)| TCF7L2(-1.61)| TERT(-1.19)| ARHGEF7(0.69)| KLF4(-0.88)	MAPRE3(0.77)| HIPK2(-6.95)| TRIB3(-0.77)| TCF7L2(-1.29)| TERT(-4.29)| ARHGEF7(0.83)| KLF4(-3.07)
GO_PLASMA_MEMBRANE_ORGANIZATION	7	203	3.51193e-06	4.05701e-05	10098|10133|23499|26509|784|79628|9788	TSPAN5|OPTN|MACF1|MYOF|CACNB3|SH3TC2|MTSS1	TSPAN5(-1.67)| OPTN(0.87)| MACF1(1.50)| MYOF(0.76)| CACNB3(0.63)| SH3TC2(3.77)| MTSS1(-0.62)	TSPAN5(-1.55)| OPTN(1.35)| MACF1(0.51)| MYOF(1.81)| CACNB3(0.58)| SH3TC2(2.28)| MTSS1(-4.74)
GO_PEPTIDE_METABOLIC_PROCESS	7	571	3.51193e-06	4.05701e-05	123283|132864|219402|5046|5066|5972|64949	TARSL2|CPEB2|MTIF3|PCSK6|PAM|REN|MRPS26	TARSL2(-0.51)| CPEB2(2.14)| MTIF3(0.77)| PCSK6(0.60)| PAM(-1.28)| REN(2.91)| MRPS26(-0.51)	TARSL2(-1.83)| CPEB2(0.87)| MTIF3(1.00)| PCSK6(1.07)| PAM(-1.74)| REN(6.27)| MRPS26(-0.73)
GO_NEGATIVE_REGULATION_OF_HEMOPOIESIS	7	128	3.51193e-06	4.05701e-05	10221|10443|114771|2624|3398|4212|441478	TRIB1|N4BP2L2|PGLYRP3|GATA2|ID2|MEIS2|NRARP	TRIB1(-2.30)| N4BP2L2(0.77)| PGLYRP3(3.23)| GATA2(0.55)| ID2(-0.98)| MEIS2(0.87)| NRARP(-0.81)	TRIB1(-0.78)| N4BP2L2(0.70)| PGLYRP3(2.53)| GATA2(2.65)| ID2(-5.69)| MEIS2(1.67)| NRARP(-2.60)
GO_INTERACTION_WITH_HOST	7	134	3.51193e-06	4.05701e-05	1508|1525|1604|1948|28996|3434|3695	CTSB|CXADR|CD55|EFNB2|HIPK2|IFIT1|ITGB7	CTSB(0.58)| CXADR(1.12)| CD55(1.27)| EFNB2(0.79)| HIPK2(-0.72)| IFIT1(1.18)| ITGB7(1.26)	CTSB(1.44)| CXADR(1.10)| CD55(1.65)| EFNB2(1.76)| HIPK2(-6.95)| IFIT1(2.67)| ITGB7(2.29)
GO_ORGANOPHOSPHATE_CATABOLIC_PROCESS	7	113	3.51193e-06	4.05701e-05	10846|131870|22978|4595|4907|6609|7498	PDE10A|NUDT16|NT5C2|MUTYH|NT5E|SMPD1|XDH	PDE10A(-1.38)| NUDT16(-0.59)| NT5C2(0.53)| MUTYH(-0.87)| NT5E(1.02)| SMPD1(1.84)| XDH(3.21)	PDE10A(-2.24)| NUDT16(-0.72)| NT5C2(0.78)| MUTYH(-0.86)| NT5E(1.56)| SMPD1(1.78)| XDH(3.01)
GO_COENZYME_METABOLIC_PROCESS	7	265	3.51193e-06	4.05701e-05	23057|25874|26027|4597|5315|83401|8942	NMNAT2|MPC2|ACOT11|MVD|PKM|ELOVL3|KYNU	NMNAT2(1.79)| MPC2(-0.61)| ACOT11(0.71)| MVD(-1.17)| PKM(0.52)| ELOVL3(0.61)| KYNU(2.84)	NMNAT2(4.54)| MPC2(-0.86)| ACOT11(1.21)| MVD(-0.65)| PKM(1.48)| ELOVL3(2.07)| KYNU(2.64)
GO_POSITIVE_REGULATION_OF_WNT_SIGNALING_PATHWAY	7	152	3.51193e-06	4.05701e-05	139285|23189|23499|441478|55366|5699|7015	AMER1|KANK1|MACF1|NRARP|LGR4|PSMB10|TERT	AMER1(-0.57)| KANK1(-0.59)| MACF1(1.50)| NRARP(-0.81)| LGR4(-0.73)| PSMB10(1.36)| TERT(-1.19)	AMER1(-1.15)| KANK1(-2.94)| MACF1(0.51)| NRARP(-2.60)| LGR4(-4.02)| PSMB10(0.89)| TERT(-4.29)
GO_RESPONSE_TO_LIGHT_STIMULUS	7	280	3.51193e-06	4.05701e-05	1032|3198|3398|3727|4212|4867|5187	CDKN2D|HOXA1|ID2|JUND|MEIS2|NPHP1|PER1	CDKN2D(0.75)| HOXA1(0.53)| ID2(-0.98)| JUND(-0.56)| MEIS2(0.87)| NPHP1(-0.98)| PER1(-1.13)	CDKN2D(1.44)| HOXA1(1.17)| ID2(-5.69)| JUND(-1.34)| MEIS2(1.67)| NPHP1(-1.17)| PER1(-0.69)
GO_CELLULAR_MACROMOLECULAR_COMPLEX_ASSEMBLY	7	727	3.51193e-06	4.05701e-05	1946|201161|23639|50617|55036|5829|6666	EFNA5|CENPV|LRRC6|ATP6V0A4|CCDC40|PXN|SOX12	EFNA5(1.66)| CENPV(-0.89)| LRRC6(-0.88)| ATP6V0A4(1.98)| CCDC40(-1.21)| PXN(0.61)| SOX12(-0.93)	EFNA5(1.06)| CENPV(-1.54)| LRRC6(-2.69)| ATP6V0A4(2.43)| CCDC40(-2.85)| PXN(0.81)| SOX12(-3.30)
GO_REGULATION_OF_CELL_JUNCTION_ASSEMBLY	5	68	4.97161e-06	5.55518e-05	1946|23499|342184|5795|6385	EFNA5|MACF1|FMN1|PTPRJ|SDC4	EFNA5(1.66)| MACF1(1.50)| FMN1(2.63)| PTPRJ(0.61)| SDC4(0.65)	EFNA5(1.06)| MACF1(0.51)| FMN1(1.54)| PTPRJ(1.11)| SDC4(1.14)
GO_CELLULAR_AMINO_ACID_BIOSYNTHETIC_PROCESS	5	93	4.97161e-06	5.55518e-05	11240|1806|5831|79896|84706	PADI2|DPYD|PYCR1|THNSL1|GPT2	PADI2(0.82)| DPYD(2.03)| PYCR1(-0.58)| THNSL1(-1.33)| GPT2(-0.82)	PADI2(4.44)| DPYD(1.56)| PYCR1(-0.91)| THNSL1(-0.76)| GPT2(-0.95)
GO_THIOESTER_METABOLIC_PROCESS	5	83	4.97161e-06	5.55518e-05	25874|26027|4597|83401|8942	MPC2|ACOT11|MVD|ELOVL3|KYNU	MPC2(-0.61)| ACOT11(0.71)| MVD(-1.17)| ELOVL3(0.61)| KYNU(2.84)	MPC2(-0.86)| ACOT11(1.21)| MVD(-0.65)| ELOVL3(2.07)| KYNU(2.64)
GO_EMBRYONIC_PLACENTA_DEVELOPMENT	5	83	4.97161e-06	5.55518e-05	113026|1437|2624|7477|9021	PLCD3|CSF2|GATA2|WNT7B|SOCS3	PLCD3(0.63)| CSF2(3.07)| GATA2(0.55)| WNT7B(1.56)| SOCS3(0.84)	PLCD3(0.79)| CSF2(3.42)| GATA2(2.65)| WNT7B(1.50)| SOCS3(2.93)
GO_REGULATION_OF_SUBSTRATE_ADHESION_DEPENDENT_CELL_SPREADING	5	43	4.97161e-06	5.55518e-05	1946|201294|2192|23189|8874	EFNA5|UNC13D|FBLN1|KANK1|ARHGEF7	EFNA5(1.66)| UNC13D(1.09)| FBLN1(1.12)| KANK1(-0.59)| ARHGEF7(0.69)	EFNA5(1.06)| UNC13D(2.01)| FBLN1(2.53)| KANK1(-2.94)| ARHGEF7(0.83)
GO_REGULATION_OF_ADHERENS_JUNCTION_ORGANIZATION	5	50	4.97161e-06	5.55518e-05	1946|23499|342184|5795|6385	EFNA5|MACF1|FMN1|PTPRJ|SDC4	EFNA5(1.66)| MACF1(1.50)| FMN1(2.63)| PTPRJ(0.61)| SDC4(0.65)	EFNA5(1.06)| MACF1(0.51)| FMN1(1.54)| PTPRJ(1.11)| SDC4(1.14)
GO_SPHINGOLIPID_METABOLIC_PROCESS	5	138	4.97161e-06	5.55518e-05	221|256987|347735|6484|6609	ALDH3B1|SERINC5|SERINC2|ST3GAL4|SMPD1	ALDH3B1(0.96)| SERINC5(0.68)| SERINC2(0.73)| ST3GAL4(0.70)| SMPD1(1.84)	ALDH3B1(2.68)| SERINC5(1.70)| SERINC2(1.61)| ST3GAL4(1.06)| SMPD1(1.78)
GO_REGULATION_OF_CELLULAR_KETONE_METABOLIC_PROCESS	5	173	4.97161e-06	5.55518e-05	4953|5699|57761|7376|8660	ODC1|PSMB10|TRIB3|NR1H2|IRS2	ODC1(-0.64)| PSMB10(1.36)| TRIB3(-0.76)| NR1H2(0.53)| IRS2(1.87)	ODC1(-0.93)| PSMB10(0.89)| TRIB3(-0.77)| NR1H2(0.84)| IRS2(2.01)
GO_COENZYME_BIOSYNTHETIC_PROCESS	5	127	4.97161e-06	5.55518e-05	23057|25874|26027|83401|8942	NMNAT2|MPC2|ACOT11|ELOVL3|KYNU	NMNAT2(1.79)| MPC2(-0.61)| ACOT11(0.71)| ELOVL3(0.61)| KYNU(2.84)	NMNAT2(4.54)| MPC2(-0.86)| ACOT11(1.21)| ELOVL3(2.07)| KYNU(2.64)
GO_MEMBRANE_LIPID_METABOLIC_PROCESS	5	184	4.97161e-06	5.55518e-05	221|256987|347735|6484|6609	ALDH3B1|SERINC5|SERINC2|ST3GAL4|SMPD1	ALDH3B1(0.96)| SERINC5(0.68)| SERINC2(0.73)| ST3GAL4(0.70)| SMPD1(1.84)	ALDH3B1(2.68)| SERINC5(1.70)| SERINC2(1.61)| ST3GAL4(1.06)| SMPD1(1.78)
GO_FATTY_ACID_DERIVATIVE_METABOLIC_PROCESS	5	96	4.97161e-06	5.55518e-05	3248|4051|66002|6916|9536	HPGD|CYP4F3|CYP4F12|TBXAS1|PTGES	HPGD(2.28)| CYP4F3(3.14)| CYP4F12(3.07)| TBXAS1(-1.35)| PTGES(2.69)	HPGD(2.70)| CYP4F3(5.27)| CYP4F12(5.04)| TBXAS1(-9.42)| PTGES(4.54)
GO_REGULATION_OF_GENE_EXPRESSION_EPIGENETIC	5	229	4.97161e-06	5.55518e-05	11240|57673|7015|7022|80312	PADI2|BEND3|TERT|TFAP2C|TET1	PADI2(0.82)| BEND3(-0.58)| TERT(-1.19)| TFAP2C(0.78)| TET1(-0.61)	PADI2(4.44)| BEND3(-0.88)| TERT(-4.29)| TFAP2C(2.68)| TET1(-2.06)
GO_COFACTOR_BIOSYNTHETIC_PROCESS	5	166	4.97161e-06	5.55518e-05	23057|25874|26027|83401|8942	NMNAT2|MPC2|ACOT11|ELOVL3|KYNU	NMNAT2(1.79)| MPC2(-0.61)| ACOT11(0.71)| ELOVL3(0.61)| KYNU(2.84)	NMNAT2(4.54)| MPC2(-0.86)| ACOT11(1.21)| ELOVL3(2.07)| KYNU(2.64)
GO_REGULATION_OF_HEMOPOIESIS	8	314	5.94054e-06	6.57163e-05	10221|10443|114771|2624|3398|3965|4212|441478	TRIB1|N4BP2L2|PGLYRP3|GATA2|ID2|LGALS9|MEIS2|NRARP	TRIB1(-2.30)| N4BP2L2(0.77)| PGLYRP3(3.23)| GATA2(0.55)| ID2(-0.98)| LGALS9(1.99)| MEIS2(0.87)| NRARP(-0.81)	TRIB1(-0.78)| N4BP2L2(0.70)| PGLYRP3(2.53)| GATA2(2.65)| ID2(-5.69)| LGALS9(1.73)| MEIS2(1.67)| NRARP(-2.60)
GO_CELL_JUNCTION_ORGANIZATION	8	185	5.94054e-06	6.57163e-05	1308|144100|1525|1829|3914|3915|6624|8874	COL17A1|PLEKHA7|CXADR|DSG2|LAMB3|LAMC1|FSCN1|ARHGEF7	COL17A1(2.76)| PLEKHA7(2.73)| CXADR(1.12)| DSG2(1.25)| LAMB3(1.60)| LAMC1(0.54)| FSCN1(-0.53)| ARHGEF7(0.69)	COL17A1(1.34)| PLEKHA7(0.64)| CXADR(1.10)| DSG2(0.69)| LAMB3(1.08)| LAMC1(0.96)| FSCN1(-2.07)| ARHGEF7(0.83)
GO_GASTRULATION	8	155	5.94054e-06	6.57163e-05	1844|1846|1969|286204|3675|3914|7358|9314	DUSP2|DUSP4|EPHA2|CRB2|ITGA3|LAMB3|UGDH|KLF4	DUSP2(-0.50)| DUSP4(1.11)| EPHA2(1.32)| CRB2(1.46)| ITGA3(1.20)| LAMB3(1.60)| UGDH(-0.55)| KLF4(-0.88)	DUSP2(-0.74)| DUSP4(2.67)| EPHA2(0.88)| CRB2(1.16)| ITGA3(1.05)| LAMB3(1.08)| UGDH(-1.63)| KLF4(-3.07)
GO_REGULATION_OF_VASCULATURE_DEVELOPMENT	8	233	5.94054e-06	6.57163e-05	116844|1969|2624|27286|28996|7498|90627|9314	LRG1|EPHA2|GATA2|SRPX2|HIPK2|XDH|STARD13|KLF4	LRG1(2.28)| EPHA2(1.32)| GATA2(0.55)| SRPX2(1.34)| HIPK2(-0.72)| XDH(3.21)| STARD13(2.22)| KLF4(-0.88)	LRG1(0.70)| EPHA2(0.88)| GATA2(2.65)| SRPX2(2.51)| HIPK2(-6.95)| XDH(3.01)| STARD13(3.06)| KLF4(-3.07)
GO_REGULATION_OF_HOMEOSTATIC_PROCESS	9	447	6.45978e-06	7.11057e-05	1946|25874|2624|3398|3965|53832|55107|7376|84941	EFNA5|MPC2|GATA2|ID2|LGALS9|IL20RA|ANO1|NR1H2|HSH2D	EFNA5(1.66)| MPC2(-0.61)| GATA2(0.55)| ID2(-0.98)| LGALS9(1.99)| IL20RA(3.50)| ANO1(1.16)| NR1H2(0.53)| HSH2D(1.15)	EFNA5(1.06)| MPC2(-0.86)| GATA2(2.65)| ID2(-5.69)| LGALS9(1.73)| IL20RA(1.35)| ANO1(2.67)| NR1H2(0.84)| HSH2D(1.85)
GO_REGULATION_OF_HORMONE_SECRETION	9	262	6.45978e-06	7.11057e-05	1946|25874|3814|55107|5972|6934|8660|8874|94121	EFNA5|MPC2|KISS1|ANO1|REN|TCF7L2|IRS2|ARHGEF7|SYTL4	EFNA5(1.66)| MPC2(-0.61)| KISS1(2.37)| ANO1(1.16)| REN(2.91)| TCF7L2(-1.61)| IRS2(1.87)| ARHGEF7(0.69)| SYTL4(0.53)	EFNA5(1.06)| MPC2(-0.86)| KISS1(2.13)| ANO1(2.67)| REN(6.27)| TCF7L2(-1.29)| IRS2(2.01)| ARHGEF7(0.83)| SYTL4(1.85)
GO_SENSORY_PERCEPTION	7	938	8.9338e-06	9.57255e-05	1032|3198|50617|55107|6004|6337|6940	CDKN2D|HOXA1|ATP6V0A4|ANO1|RGS16|SCNN1A|ZNF354A	CDKN2D(0.75)| HOXA1(0.53)| ATP6V0A4(1.98)| ANO1(1.16)| RGS16(-0.74)| SCNN1A(0.75)| ZNF354A(-0.64)	CDKN2D(1.44)| HOXA1(1.17)| ATP6V0A4(2.43)| ANO1(2.67)| RGS16(-2.04)| SCNN1A(1.46)| ZNF354A(-0.58)
GO_MUSCLE_TISSUE_DEVELOPMENT	7	275	8.9338e-06	9.57255e-05	1508|1525|1829|23363|23764|3398|4209	CTSB|CXADR|DSG2|OBSL1|MAFF|ID2|MEF2D	CTSB(0.58)| CXADR(1.12)| DSG2(1.25)| OBSL1(-1.00)| MAFF(0.74)| ID2(-0.98)| MEF2D(0.71)	CTSB(1.44)| CXADR(1.10)| DSG2(0.69)| OBSL1(-3.07)| MAFF(0.73)| ID2(-5.69)| MEF2D(0.69)
GO_REGULATION_OF_DEVELOPMENTAL_GROWTH	7	289	8.9338e-06	9.57255e-05	10371|1946|23105|23499|26524|51316|5362	SEMA3A|EFNA5|FSTL4|MACF1|LATS2|PLAC8|PLXNA2	SEMA3A(1.47)| EFNA5(1.66)| FSTL4(-2.01)| MACF1(1.50)| LATS2(1.06)| PLAC8(2.33)| PLXNA2(1.61)	SEMA3A(0.87)| EFNA5(1.06)| FSTL4(-2.23)| MACF1(0.51)| LATS2(0.72)| PLAC8(4.36)| PLXNA2(0.78)
GO_CELL_CYCLE_PHASE_TRANSITION	7	255	8.9338e-06	9.57255e-05	10133|1031|1032|1033|26524|3398|79866	OPTN|CDKN2C|CDKN2D|CDKN3|LATS2|ID2|BORA	OPTN(0.87)| CDKN2C(1.16)| CDKN2D(0.75)| CDKN3(0.97)| LATS2(1.06)| ID2(-0.98)| BORA(0.58)	OPTN(1.35)| CDKN2C(1.18)| CDKN2D(1.44)| CDKN3(0.58)| LATS2(0.72)| ID2(-5.69)| BORA(0.92)
GO_KIDNEY_EPITHELIUM_DEVELOPMENT	7	125	8.9338e-06	9.57255e-05	1948|342184|4643|55366|6385|7477|9788	EFNB2|FMN1|MYO1E|LGR4|SDC4|WNT7B|MTSS1	EFNB2(0.79)| FMN1(2.63)| MYO1E(1.00)| LGR4(-0.73)| SDC4(0.65)| WNT7B(1.56)| MTSS1(-0.62)	EFNB2(1.76)| FMN1(1.54)| MYO1E(0.61)| LGR4(-4.02)| SDC4(1.14)| WNT7B(1.50)| MTSS1(-4.74)
GO_AMINOGLYCAN_BIOSYNTHETIC_PROCESS	7	107	8.9338e-06	9.57255e-05	10057|10331|2683|3038|6385|6484|7358	ABCC5|B3GNT3|B4GALT1|HAS3|SDC4|ST3GAL4|UGDH	ABCC5(-0.74)| B3GNT3(1.19)| B4GALT1(0.57)| HAS3(-1.77)| SDC4(0.65)| ST3GAL4(0.70)| UGDH(-0.55)	ABCC5(-1.18)| B3GNT3(1.02)| B4GALT1(1.33)| HAS3(-2.23)| SDC4(1.14)| ST3GAL4(1.06)| UGDH(-1.63)
GO_RESPONSE_TO_OXYGEN_LEVELS	7	311	8.9338e-06	9.57255e-05	132864|28996|5066|5315|6940|7015|9021	CPEB2|HIPK2|PAM|PKM|ZNF354A|TERT|SOCS3	CPEB2(2.14)| HIPK2(-0.72)| PAM(-1.28)| PKM(0.52)| ZNF354A(-0.64)| TERT(-1.19)| SOCS3(0.84)	CPEB2(0.87)| HIPK2(-6.95)| PAM(-1.74)| PKM(1.48)| ZNF354A(-0.58)| TERT(-4.29)| SOCS3(2.93)
GO_PEPTIDYL_TYROSINE_MODIFICATION	7	186	8.9338e-06	9.57255e-05	1437|1839|1969|55359|5753|685|780	CSF2|HBEGF|EPHA2|STYK1|PTK6|BTC|DDR1	CSF2(3.07)| HBEGF(0.57)| EPHA2(1.32)| STYK1(0.66)| PTK6(1.43)| BTC(1.26)| DDR1(0.64)	CSF2(3.42)| HBEGF(1.41)| EPHA2(0.88)| STYK1(0.99)| PTK6(2.05)| BTC(1.21)| DDR1(1.02)
GO_REGULATED_EXOCYTOSIS	7	224	8.9338e-06	9.57255e-05	10447|201294|2624|284021|7114|84958|94121	FAM3C|UNC13D|GATA2|MILR1|TMSB4X|SYTL1|SYTL4	FAM3C(0.77)| UNC13D(1.09)| GATA2(0.55)| MILR1(1.85)| TMSB4X(0.63)| SYTL1(0.84)| SYTL4(0.53)	FAM3C(1.27)| UNC13D(2.01)| GATA2(2.65)| MILR1(3.90)| TMSB4X(1.33)| SYTL1(0.87)| SYTL4(1.85)
GO_NEGATIVE_REGULATION_OF_PROTEIN_SERINE_THREONINE_KINASE_ACTIVITY	7	126	8.9338e-06	9.57255e-05	1031|1032|1844|1846|26524|5795|6609	CDKN2C|CDKN2D|DUSP2|DUSP4|LATS2|PTPRJ|SMPD1	CDKN2C(1.16)| CDKN2D(0.75)| DUSP2(-0.50)| DUSP4(1.11)| LATS2(1.06)| PTPRJ(0.61)| SMPD1(1.84)	CDKN2C(1.18)| CDKN2D(1.44)| DUSP2(-0.74)| DUSP4(2.67)| LATS2(0.72)| PTPRJ(1.11)| SMPD1(1.78)
GO_NEGATIVE_REGULATION_OF_PEPTIDASE_ACTIVITY	7	245	8.9338e-06	9.57255e-05	1032|10406|1474|286204|330|6590|9314	CDKN2D|WFDC2|CST6|CRB2|BIRC3|SLPI|KLF4	CDKN2D(0.75)| WFDC2(3.86)| CST6(0.86)| CRB2(1.46)| BIRC3(1.34)| SLPI(3.03)| KLF4(-0.88)	CDKN2D(1.44)| WFDC2(3.40)| CST6(4.07)| CRB2(1.16)| BIRC3(1.59)| SLPI(5.29)| KLF4(-3.07)
GO_HEAD_DEVELOPMENT	10	709	9.37433e-06	0.000100204	10371|11240|220|2624|3398|4129|4907|5362|7477|8660	SEMA3A|PADI2|ALDH1A3|GATA2|ID2|MAOB|NT5E|PLXNA2|WNT7B|IRS2	SEMA3A(1.47)| PADI2(0.82)| ALDH1A3(1.42)| GATA2(0.55)| ID2(-0.98)| MAOB(-2.55)| NT5E(1.02)| PLXNA2(1.61)| WNT7B(1.56)| IRS2(1.87)	SEMA3A(0.87)| PADI2(4.44)| ALDH1A3(2.96)| GATA2(2.65)| ID2(-5.69)| MAOB(-3.08)| NT5E(1.56)| PLXNA2(0.78)| WNT7B(1.50)| IRS2(2.01)
GO_ANION_TRANSMEMBRANE_TRANSPORT	6	251	1.03129e-05	0.000106639	10057|1244|124935|25874|55107|9121	ABCC5|ABCC2|SLC43A2|MPC2|ANO1|SLC16A5	ABCC5(-0.74)| ABCC2(-0.74)| SLC43A2(-0.92)| MPC2(-0.61)| ANO1(1.16)| SLC16A5(0.79)	ABCC5(-1.18)| ABCC2(-2.78)| SLC43A2(-0.92)| MPC2(-0.86)| ANO1(2.67)| SLC16A5(1.33)
GO_NEGATIVE_REGULATION_OF_CELL_CELL_ADHESION	6	138	1.03129e-05	0.000106639	3557|3965|441478|634|64115|9314	IL1RN|LGALS9|NRARP|CEACAM1|VSIR|KLF4	IL1RN(1.80)| LGALS9(1.99)| NRARP(-0.81)| CEACAM1(2.54)| VSIR(1.66)| KLF4(-0.88)	IL1RN(1.78)| LGALS9(1.73)| NRARP(-2.60)| CEACAM1(1.41)| VSIR(2.22)| KLF4(-3.07)
GO_CELL_CYCLE_ARREST	6	154	1.03129e-05	0.000106639	1031|1032|1033|23499|6934|81617	CDKN2C|CDKN2D|CDKN3|MACF1|TCF7L2|CAB39L	CDKN2C(1.16)| CDKN2D(0.75)| CDKN3(0.97)| MACF1(1.50)| TCF7L2(-1.61)| CAB39L(1.11)	CDKN2C(1.18)| CDKN2D(1.44)| CDKN3(0.58)| MACF1(0.51)| TCF7L2(-1.29)| CAB39L(3.31)
GO_RESPONSE_TO_KETONE	6	182	1.03129e-05	0.000106639	117144|1829|2770|4129|9021|9314	CATSPER1|DSG2|GNAI1|MAOB|SOCS3|KLF4	CATSPER1(1.02)| DSG2(1.25)| GNAI1(-1.88)| MAOB(-2.55)| SOCS3(0.84)| KLF4(-0.88)	CATSPER1(1.16)| DSG2(0.69)| GNAI1(-4.23)| MAOB(-3.08)| SOCS3(2.93)| KLF4(-3.07)
GO_SEGMENTATION	6	89	1.03129e-05	0.000106639	10371|201164|286204|441478|5046|5362	SEMA3A|PLD6|CRB2|NRARP|PCSK6|PLXNA2	SEMA3A(1.47)| PLD6(-0.51)| CRB2(1.46)| NRARP(-0.81)| PCSK6(0.60)| PLXNA2(1.61)	SEMA3A(0.87)| PLD6(-1.73)| CRB2(1.16)| NRARP(-2.60)| PCSK6(1.07)| PLXNA2(0.78)
GO_REGULATION_OF_REGULATED_SECRETORY_PATHWAY	6	130	1.03129e-05	0.000106639	201294|2683|3965|634|84958|94121	UNC13D|B4GALT1|LGALS9|CEACAM1|SYTL1|SYTL4	UNC13D(1.09)| B4GALT1(0.57)| LGALS9(1.99)| CEACAM1(2.54)| SYTL1(0.84)| SYTL4(0.53)	UNC13D(2.01)| B4GALT1(1.33)| LGALS9(1.73)| CEACAM1(1.41)| SYTL1(0.87)| SYTL4(1.85)
GO_VIRAL_LIFE_CYCLE	6	290	1.03129e-05	0.000106639	1508|1525|1604|1948|3434|3695	CTSB|CXADR|CD55|EFNB2|IFIT1|ITGB7	CTSB(0.58)| CXADR(1.12)| CD55(1.27)| EFNB2(0.79)| IFIT1(1.18)| ITGB7(1.26)	CTSB(1.44)| CXADR(1.10)| CD55(1.65)| EFNB2(1.76)| IFIT1(2.67)| ITGB7(2.29)
GO_RESPONSE_TO_TEMPERATURE_STIMULUS	6	148	1.03129e-05	0.000106639	1244|26027|26509|51316|55107|9021	ABCC2|ACOT11|MYOF|PLAC8|ANO1|SOCS3	ABCC2(-0.74)| ACOT11(0.71)| MYOF(0.76)| PLAC8(2.33)| ANO1(1.16)| SOCS3(0.84)	ABCC2(-2.78)| ACOT11(1.21)| MYOF(1.81)| PLAC8(4.36)| ANO1(2.67)| SOCS3(2.93)
GO_MONOCARBOXYLIC_ACID_TRANSPORT	6	124	1.03129e-05	0.000106639	11001|1244|25874|28232|634|9121	SLC27A2|ABCC2|MPC2|SLCO3A1|CEACAM1|SLC16A5	SLC27A2(1.19)| ABCC2(-0.74)| MPC2(-0.61)| SLCO3A1(1.19)| CEACAM1(2.54)| SLC16A5(0.79)	SLC27A2(0.91)| ABCC2(-2.78)| MPC2(-0.86)| SLCO3A1(2.94)| CEACAM1(1.41)| SLC16A5(1.33)
GO_NUCLEOSIDE_PHOSPHATE_CATABOLIC_PROCESS	6	69	1.03129e-05	0.000106639	10846|131870|22978|4595|4907|7498	PDE10A|NUDT16|NT5C2|MUTYH|NT5E|XDH	PDE10A(-1.38)| NUDT16(-0.59)| NT5C2(0.53)| MUTYH(-0.87)| NT5E(1.02)| XDH(3.21)	PDE10A(-2.24)| NUDT16(-0.72)| NT5C2(0.78)| MUTYH(-0.86)| NT5E(1.56)| XDH(3.01)
GO_ACTIVATION_OF_INNATE_IMMUNE_RESPONSE	6	204	1.03129e-05	0.000106639	114771|1508|1755|330|3965|5699	PGLYRP3|CTSB|DMBT1|BIRC3|LGALS9|PSMB10	PGLYRP3(3.23)| CTSB(0.58)| DMBT1(4.34)| BIRC3(1.34)| LGALS9(1.99)| PSMB10(1.36)	PGLYRP3(2.53)| CTSB(1.44)| DMBT1(3.50)| BIRC3(1.59)| LGALS9(1.73)| PSMB10(0.89)
GO_HOMOPHILIC_CELL_ADHESION_VIA_PLASMA_MEMBRANE_ADHESION_MOLECULES	6	153	1.03129e-05	0.000106639	147409|1825|1829|347902|5097|634	DSG4|DSC3|DSG2|AMIGO2|PCDH1|CEACAM1	DSG4(2.59)| DSC3(2.58)| DSG2(1.25)| AMIGO2(0.53)| PCDH1(1.83)| CEACAM1(2.54)	DSG4(2.72)| DSC3(2.50)| DSG2(0.69)| AMIGO2(2.24)| PCDH1(1.02)| CEACAM1(1.41)
GO_REGULATION_OF_PROTEIN_COMPLEX_DISASSEMBLY	6	217	1.03129e-05	0.000106639	25777|29899|330|4281|79866|822	SUN2|GPSM2|BIRC3|MID1|BORA|CAPG	SUN2(0.82)| GPSM2(0.55)| BIRC3(1.34)| MID1(-1.66)| BORA(0.58)| CAPG(0.86)	SUN2(0.81)| GPSM2(0.62)| BIRC3(1.59)| MID1(-5.10)| BORA(0.92)| CAPG(1.28)
GO_DEVELOPMENTAL_MATURATION	6	193	1.03129e-05	0.000106639	201164|2624|3398|4066|5972|860	PLD6|GATA2|ID2|LYL1|REN|RUNX2	PLD6(-0.51)| GATA2(0.55)| ID2(-0.98)| LYL1(3.19)| REN(2.91)| RUNX2(5.04)	PLD6(-1.73)| GATA2(2.65)| ID2(-5.69)| LYL1(1.99)| REN(6.27)| RUNX2(3.51)
GO_REGULATION_OF_PROTEIN_COMPLEX_ASSEMBLY	8	375	1.17644e-05	0.000120246	1437|23189|2963|342184|56937|57180|6624|822	CSF2|KANK1|GTF2F2|FMN1|PMEPA1|ACTR3B|FSCN1|CAPG	CSF2(3.07)| KANK1(-0.59)| GTF2F2(1.19)| FMN1(2.63)| PMEPA1(3.42)| ACTR3B(-0.55)| FSCN1(-0.53)| CAPG(0.86)	CSF2(3.42)| KANK1(-2.94)| GTF2F2(0.76)| FMN1(1.54)| PMEPA1(1.28)| ACTR3B(-0.67)| FSCN1(-2.07)| CAPG(1.28)
GO_MAMMARY_GLAND_DEVELOPMENT	8	117	1.17644e-05	0.000120246	1969|2683|3398|5066|7477|7498|780|8660	EPHA2|B4GALT1|ID2|PAM|WNT7B|XDH|DDR1|IRS2	EPHA2(1.32)| B4GALT1(0.57)| ID2(-0.98)| PAM(-1.28)| WNT7B(1.56)| XDH(3.21)| DDR1(0.64)| IRS2(1.87)	EPHA2(0.88)| B4GALT1(1.33)| ID2(-5.69)| PAM(-1.74)| WNT7B(1.50)| XDH(3.01)| DDR1(1.02)| IRS2(2.01)
GO_ALCOHOL_METABOLIC_PROCESS	8	348	1.17644e-05	0.000120246	113026|1583|220|221|4597|51700|6609|8821	PLCD3|CYP11A1|ALDH1A3|ALDH3B1|MVD|CYB5R2|SMPD1|INPP4B	PLCD3(0.63)| CYP11A1(2.00)| ALDH1A3(1.42)| ALDH3B1(0.96)| MVD(-1.17)| CYB5R2(1.16)| SMPD1(1.84)| INPP4B(2.20)	PLCD3(0.79)| CYP11A1(2.95)| ALDH1A3(2.96)| ALDH3B1(2.68)| MVD(-0.65)| CYB5R2(1.37)| SMPD1(1.78)| INPP4B(1.29)
GO_MORPHOGENESIS_OF_A_BRANCHING_STRUCTURE	8	167	1.17644e-05	0.000120246	10371|1305|1969|2683|441478|7052|780|9021	SEMA3A|COL13A1|EPHA2|B4GALT1|NRARP|TGM2|DDR1|SOCS3	SEMA3A(1.47)| COL13A1(1.67)| EPHA2(1.32)| B4GALT1(0.57)| NRARP(-0.81)| TGM2(1.05)| DDR1(0.64)| SOCS3(0.84)	SEMA3A(0.87)| COL13A1(3.78)| EPHA2(0.88)| B4GALT1(1.33)| NRARP(-2.60)| TGM2(3.14)| DDR1(1.02)| SOCS3(2.93)
GO_SKIN_DEVELOPMENT	8	211	1.17644e-05	0.000120246	147409|1969|26524|3675|3868|5493|55366|780	DSG4|EPHA2|LATS2|ITGA3|KRT16|PPL|LGR4|DDR1	DSG4(2.59)| EPHA2(1.32)| LATS2(1.06)| ITGA3(1.20)| KRT16(2.44)| PPL(0.58)| LGR4(-0.73)| DDR1(0.64)	DSG4(2.72)| EPHA2(0.88)| LATS2(0.72)| ITGA3(1.05)| KRT16(2.59)| PPL(1.66)| LGR4(-4.02)| DDR1(1.02)
GO_POSITIVE_REGULATION_OF_LOCOMOTION	10	420	1.48322e-05	0.000151254	10371|1839|2192|25777|27286|3675|3965|6737|8660|8874	SEMA3A|HBEGF|FBLN1|SUN2|SRPX2|ITGA3|LGALS9|TRIM21|IRS2|ARHGEF7	SEMA3A(1.47)| HBEGF(0.57)| FBLN1(1.12)| SUN2(0.82)| SRPX2(1.34)| ITGA3(1.20)| LGALS9(1.99)| TRIM21(0.51)| IRS2(1.87)| ARHGEF7(0.69)	SEMA3A(0.87)| HBEGF(1.41)| FBLN1(2.53)| SUN2(0.81)| SRPX2(2.51)| ITGA3(1.05)| LGALS9(1.73)| TRIM21(0.52)| IRS2(2.01)| ARHGEF7(0.83)
GO_ORGANELLE_LOCALIZATION	9	415	1.90319e-05	0.000193637	25777|2624|284021|29899|5362|55165|7039|84958|94121	SUN2|GATA2|MILR1|GPSM2|PLXNA2|CEP55|TGFA|SYTL1|SYTL4	SUN2(0.82)| GATA2(0.55)| MILR1(1.85)| GPSM2(0.55)| PLXNA2(1.61)| CEP55(0.56)| TGFA(0.62)| SYTL1(0.84)| SYTL4(0.53)	SUN2(0.81)| GATA2(2.65)| MILR1(3.90)| GPSM2(0.62)| PLXNA2(0.78)| CEP55(0.57)| TGFA(0.95)| SYTL1(0.87)| SYTL4(1.85)
GO_FORMATION_OF_PRIMARY_GERM_LAYER	7	110	1.98357e-05	0.000198625	1844|1846|1969|286204|3675|3914|9314	DUSP2|DUSP4|EPHA2|CRB2|ITGA3|LAMB3|KLF4	DUSP2(-0.50)| DUSP4(1.11)| EPHA2(1.32)| CRB2(1.46)| ITGA3(1.20)| LAMB3(1.60)| KLF4(-0.88)	DUSP2(-0.74)| DUSP4(2.67)| EPHA2(0.88)| CRB2(1.16)| ITGA3(1.05)| LAMB3(1.08)| KLF4(-3.07)
GO_POSITIVE_REGULATION_OF_NEURON_DIFFERENTIATION	7	306	1.98357e-05	0.000198625	1946|23363|23499|2624|3675|5753|79006	EFNA5|OBSL1|MACF1|GATA2|ITGA3|PTK6|METRN	EFNA5(1.66)| OBSL1(-1.00)| MACF1(1.50)| GATA2(0.55)| ITGA3(1.20)| PTK6(1.43)| METRN(-0.53)	EFNA5(1.06)| OBSL1(-3.07)| MACF1(0.51)| GATA2(2.65)| ITGA3(1.05)| PTK6(2.05)| METRN(-0.92)
GO_COFACTOR_METABOLIC_PROCESS	7	334	1.98357e-05	0.000198625	23057|25874|26027|4597|5315|83401|8942	NMNAT2|MPC2|ACOT11|MVD|PKM|ELOVL3|KYNU	NMNAT2(1.79)| MPC2(-0.61)| ACOT11(0.71)| MVD(-1.17)| PKM(0.52)| ELOVL3(0.61)| KYNU(2.84)	NMNAT2(4.54)| MPC2(-0.86)| ACOT11(1.21)| MVD(-0.65)| PKM(1.48)| ELOVL3(2.07)| KYNU(2.64)
GO_NEGATIVE_REGULATION_OF_CELL_ACTIVATION	7	158	1.98357e-05	0.000198625	114771|284021|3398|3965|441478|634|64115	PGLYRP3|MILR1|ID2|LGALS9|NRARP|CEACAM1|VSIR	PGLYRP3(3.23)| MILR1(1.85)| ID2(-0.98)| LGALS9(1.99)| NRARP(-0.81)| CEACAM1(2.54)| VSIR(1.66)	PGLYRP3(2.53)| MILR1(3.90)| ID2(-5.69)| LGALS9(1.73)| NRARP(-2.60)| CEACAM1(1.41)| VSIR(2.22)
GO_PROTEIN_DEPHOSPHORYLATION	7	190	1.98357e-05	0.000198625	1033|152926|1844|1846|27143|5795|9107	CDKN3|PPM1K|DUSP2|DUSP4|PALD1|PTPRJ|MTMR6	CDKN3(0.97)| PPM1K(0.63)| DUSP2(-0.50)| DUSP4(1.11)| PALD1(-0.70)| PTPRJ(0.61)| MTMR6(0.61)	CDKN3(0.58)| PPM1K(1.78)| DUSP2(-0.74)| DUSP4(2.67)| PALD1(-1.45)| PTPRJ(1.11)| MTMR6(1.22)
GO_REGULATION_OF_RAS_PROTEIN_SIGNAL_TRANSDUCTION	7	184	1.98357e-05	0.000198625	23189|259173|26084|3675|50861|55785|8874	KANK1|ALS2CL|ARHGEF26|ITGA3|STMN3|FGD6|ARHGEF7	KANK1(-0.59)| ALS2CL(1.54)| ARHGEF26(-0.82)| ITGA3(1.20)| STMN3(1.66)| FGD6(0.77)| ARHGEF7(0.69)	KANK1(-2.94)| ALS2CL(2.64)| ARHGEF26(-1.14)| ITGA3(1.05)| STMN3(1.06)| FGD6(0.79)| ARHGEF7(0.83)
GO_NEGATIVE_REGULATION_OF_RESPONSE_TO_EXTERNAL_STIMULUS	7	274	1.98357e-05	0.000198625	10221|10371|11240|3434|4907|9021|9314	TRIB1|SEMA3A|PADI2|IFIT1|NT5E|SOCS3|KLF4	TRIB1(-2.30)| SEMA3A(1.47)| PADI2(0.82)| IFIT1(1.18)| NT5E(1.02)| SOCS3(0.84)| KLF4(-0.88)	TRIB1(-0.78)| SEMA3A(0.87)| PADI2(4.44)| IFIT1(2.67)| NT5E(1.56)| SOCS3(2.93)| KLF4(-3.07)
GO_NEGATIVE_REGULATION_OF_GROWTH	8	236	2.17461e-05	0.000215325	1031|1032|10371|23105|51316|5753|5795|978	CDKN2C|CDKN2D|SEMA3A|FSTL4|PLAC8|PTK6|PTPRJ|CDA	CDKN2C(1.16)| CDKN2D(0.75)| SEMA3A(1.47)| FSTL4(-2.01)| PLAC8(2.33)| PTK6(1.43)| PTPRJ(0.61)| CDA(1.70)	CDKN2C(1.18)| CDKN2D(1.44)| SEMA3A(0.87)| FSTL4(-2.23)| PLAC8(4.36)| PTK6(2.05)| PTPRJ(1.11)| CDA(3.93)
GO_REGULATION_OF_PEPTIDE_SECRETION	8	209	2.17461e-05	0.000215325	1946|25874|3814|55107|6934|8660|8874|94121	EFNA5|MPC2|KISS1|ANO1|TCF7L2|IRS2|ARHGEF7|SYTL4	EFNA5(1.66)| MPC2(-0.61)| KISS1(2.37)| ANO1(1.16)| TCF7L2(-1.61)| IRS2(1.87)| ARHGEF7(0.69)| SYTL4(0.53)	EFNA5(1.06)| MPC2(-0.86)| KISS1(2.13)| ANO1(2.67)| TCF7L2(-1.29)| IRS2(2.01)| ARHGEF7(0.83)| SYTL4(1.85)
GO_CELLULAR_COMPONENT_DISASSEMBLY	8	515	2.17461e-05	0.000215325	139285|219402|3914|3915|4316|50861|64949|822	AMER1|MTIF3|LAMB3|LAMC1|MMP7|STMN3|MRPS26|CAPG	AMER1(-0.57)| MTIF3(0.77)| LAMB3(1.60)| LAMC1(0.54)| MMP7(-2.51)| STMN3(1.66)| MRPS26(-0.51)| CAPG(0.86)	AMER1(-1.15)| MTIF3(1.00)| LAMB3(1.08)| LAMC1(0.96)| MMP7(-5.91)| STMN3(1.06)| MRPS26(-0.73)| CAPG(1.28)
GO_RESPONSE_TO_ALCOHOL	8	362	2.17461e-05	0.000215325	1032|1508|4129|5066|5292|8204|9021|9314	CDKN2D|CTSB|MAOB|PAM|PIM1|NRIP1|SOCS3|KLF4	CDKN2D(0.75)| CTSB(0.58)| MAOB(-2.55)| PAM(-1.28)| PIM1(0.69)| NRIP1(1.02)| SOCS3(0.84)| KLF4(-0.88)	CDKN2D(1.44)| CTSB(1.44)| MAOB(-3.08)| PAM(-1.74)| PIM1(1.82)| NRIP1(1.07)| SOCS3(2.93)| KLF4(-3.07)
GO_REGIONALIZATION	8	311	2.17461e-05	0.000215325	10371|201164|286204|28996|441478|5046|5362|7477	SEMA3A|PLD6|CRB2|HIPK2|NRARP|PCSK6|PLXNA2|WNT7B	SEMA3A(1.47)| PLD6(-0.51)| CRB2(1.46)| HIPK2(-0.72)| NRARP(-0.81)| PCSK6(0.60)| PLXNA2(1.61)| WNT7B(1.56)	SEMA3A(0.87)| PLD6(-1.73)| CRB2(1.16)| HIPK2(-6.95)| NRARP(-2.60)| PCSK6(1.07)| PLXNA2(0.78)| WNT7B(1.50)
GO_NEURON_DEVELOPMENT	10	687	2.2817e-05	0.000225426	10129|10371|1946|1948|2624|3398|342184|50861|5362|6385	FRY|SEMA3A|EFNA5|EFNB2|GATA2|ID2|FMN1|STMN3|PLXNA2|SDC4	FRY(1.61)| SEMA3A(1.47)| EFNA5(1.66)| EFNB2(0.79)| GATA2(0.55)| ID2(-0.98)| FMN1(2.63)| STMN3(1.66)| PLXNA2(1.61)| SDC4(0.65)	FRY(1.50)| SEMA3A(0.87)| EFNA5(1.06)| EFNB2(1.76)| GATA2(2.65)| ID2(-5.69)| FMN1(1.54)| STMN3(1.06)| PLXNA2(0.78)| SDC4(1.14)
GO_LIPID_MODIFICATION	5	210	2.76829e-05	0.000264322	11001|1839|685|8660|9107	SLC27A2|HBEGF|BTC|IRS2|MTMR6	SLC27A2(1.19)| HBEGF(0.57)| BTC(1.26)| IRS2(1.87)| MTMR6(0.61)	SLC27A2(0.91)| HBEGF(1.41)| BTC(1.21)| IRS2(2.01)| MTMR6(1.22)
GO_PHOSPHATIDYLINOSITOL_METABOLIC_PROCESS	5	193	2.76829e-05	0.000264322	1839|685|8660|8821|9107	HBEGF|BTC|IRS2|INPP4B|MTMR6	HBEGF(0.57)| BTC(1.26)| IRS2(1.87)| INPP4B(2.20)| MTMR6(0.61)	HBEGF(1.41)| BTC(1.21)| IRS2(2.01)| INPP4B(1.29)| MTMR6(1.22)
GO_CIRCADIAN_REGULATION_OF_GENE_EXPRESSION	5	57	2.76829e-05	0.000264322	3398|5187|55366|79365|8204	ID2|PER1|LGR4|BHLHE41|NRIP1	ID2(-0.98)| PER1(-1.13)| LGR4(-0.73)| BHLHE41(0.95)| NRIP1(1.02)	ID2(-5.69)| PER1(-0.69)| LGR4(-4.02)| BHLHE41(1.64)| NRIP1(1.07)
GO_CELLULAR_RESPONSE_TO_INTERFERON_GAMMA	5	122	2.76829e-05	0.000264322	3965|4281|4938|4940|6737	LGALS9|MID1|OAS1|OAS3|TRIM21	LGALS9(1.99)| MID1(-1.66)| OAS1(4.04)| OAS3(0.56)| TRIM21(0.51)	LGALS9(1.73)| MID1(-5.10)| OAS1(2.53)| OAS3(2.44)| TRIM21(0.52)
GO_CELL_MATURATION	5	131	2.76829e-05	0.000264322	201164|2624|3398|5972|860	PLD6|GATA2|ID2|REN|RUNX2	PLD6(-0.51)| GATA2(0.55)| ID2(-0.98)| REN(2.91)| RUNX2(5.04)	PLD6(-1.73)| GATA2(2.65)| ID2(-5.69)| REN(6.27)| RUNX2(3.51)
GO_TISSUE_MIGRATION	5	84	2.76829e-05	0.000264322	1948|3868|5646|6273|90627	EFNB2|KRT16|PRSS3|S100A2|STARD13	EFNB2(0.79)| KRT16(2.44)| PRSS3(0.62)| S100A2(2.08)| STARD13(2.22)	EFNB2(1.76)| KRT16(2.59)| PRSS3(0.83)| S100A2(1.90)| STARD13(3.06)
GO_CARBOHYDRATE_BIOSYNTHETIC_PROCESS	5	121	2.76829e-05	0.000264322	10331|2525|2683|2992|3038	B3GNT3|FUT3|B4GALT1|GYG1|HAS3	B3GNT3(1.19)| FUT3(1.38)| B4GALT1(0.57)| GYG1(0.80)| HAS3(-1.77)	B3GNT3(1.02)| FUT3(3.37)| B4GALT1(1.33)| GYG1(0.51)| HAS3(-2.23)
GO_CELLULAR_MODIFIED_AMINO_ACID_METABOLIC_PROCESS	5	220	2.76829e-05	0.000264322	11240|256987|28231|347735|8942	PADI2|SERINC5|SLCO4A1|SERINC2|KYNU	PADI2(0.82)| SERINC5(0.68)| SLCO4A1(-0.53)| SERINC2(0.73)| KYNU(2.84)	PADI2(4.44)| SERINC5(1.70)| SLCO4A1(-1.16)| SERINC2(1.61)| KYNU(2.64)
GO_NEGATIVE_REGULATION_OF_PROTEIN_COMPLEX_DISASSEMBLY	5	170	2.76829e-05	0.000264322	25777|29899|330|4281|822	SUN2|GPSM2|BIRC3|MID1|CAPG	SUN2(0.82)| GPSM2(0.55)| BIRC3(1.34)| MID1(-1.66)| CAPG(0.86)	SUN2(0.81)| GPSM2(0.62)| BIRC3(1.59)| MID1(-5.10)| CAPG(1.28)
GO_REGULATION_OF_CELLULAR_PROTEIN_CATABOLIC_PROCESS	5	274	2.76829e-05	0.000264322	10221|139285|5699|57761|64285	TRIB1|AMER1|PSMB10|TRIB3|RHBDF1	TRIB1(-2.30)| AMER1(-0.57)| PSMB10(1.36)| TRIB3(-0.76)| RHBDF1(0.57)	TRIB1(-0.78)| AMER1(-1.15)| PSMB10(0.89)| TRIB3(-0.77)| RHBDF1(0.59)
GO_REGULATION_OF_ORGANELLE_ASSEMBLY	5	148	2.76829e-05	0.000264322	1437|55647|6385|6624|822	CSF2|RAB20|SDC4|FSCN1|CAPG	CSF2(3.07)| RAB20(0.57)| SDC4(0.65)| FSCN1(-0.53)| CAPG(0.86)	CSF2(3.42)| RAB20(0.59)| SDC4(1.14)| FSCN1(-2.07)| CAPG(1.28)
GO_REGULATION_OF_EXTENT_OF_CELL_GROWTH	5	101	2.76829e-05	0.000264322	10371|1946|23105|23499|5362	SEMA3A|EFNA5|FSTL4|MACF1|PLXNA2	SEMA3A(1.47)| EFNA5(1.66)| FSTL4(-2.01)| MACF1(1.50)| PLXNA2(1.61)	SEMA3A(0.87)| EFNA5(1.06)| FSTL4(-2.23)| MACF1(0.51)| PLXNA2(0.78)
GO_DEFENSE_RESPONSE_TO_BACTERIUM	5	237	2.76829e-05	0.000264322	10133|114771|1755|51316|6590	OPTN|PGLYRP3|DMBT1|PLAC8|SLPI	OPTN(0.87)| PGLYRP3(3.23)| DMBT1(4.34)| PLAC8(2.33)| SLPI(3.03)	OPTN(1.35)| PGLYRP3(2.53)| DMBT1(3.50)| PLAC8(4.36)| SLPI(5.29)
GO_CIRCADIAN_RHYTHM	6	137	2.86607e-05	0.000264322	3398|3727|5187|55366|79365|8204	ID2|JUND|PER1|LGR4|BHLHE41|NRIP1	ID2(-0.98)| JUND(-0.56)| PER1(-1.13)| LGR4(-0.73)| BHLHE41(0.95)| NRIP1(1.02)	ID2(-5.69)| JUND(-1.34)| PER1(-0.69)| LGR4(-4.02)| BHLHE41(1.64)| NRIP1(1.07)
GO_SULFUR_COMPOUND_BIOSYNTHETIC_PROCESS	6	203	2.86607e-05	0.000264322	10331|25874|26027|2683|6484|83401	B3GNT3|MPC2|ACOT11|B4GALT1|ST3GAL4|ELOVL3	B3GNT3(1.19)| MPC2(-0.61)| ACOT11(0.71)| B4GALT1(0.57)| ST3GAL4(0.70)| ELOVL3(0.61)	B3GNT3(1.02)| MPC2(-0.86)| ACOT11(1.21)| B4GALT1(1.33)| ST3GAL4(1.06)| ELOVL3(2.07)
GO_MONOVALENT_INORGANIC_CATION_TRANSPORT	6	435	2.86607e-05	0.000264322	50617|6337|6553|84679|9107|92270	ATP6V0A4|SCNN1A|SLC9A5|SLC9A7|MTMR6|ATP6AP1L	ATP6V0A4(1.98)| SCNN1A(0.75)| SLC9A5(-0.51)| SLC9A7(0.56)| MTMR6(0.61)| ATP6AP1L(-0.71)	ATP6V0A4(2.43)| SCNN1A(1.46)| SLC9A5(-1.54)| SLC9A7(2.04)| MTMR6(1.22)| ATP6AP1L(-2.01)
GO_NEGATIVE_REGULATION_OF_SEQUENCE_SPECIFIC_DNA_BINDING_TRANSCRIPTION_FACTOR_ACTIVITY	6	136	2.86607e-05	0.000264322	10221|3398|5292|6737|6934|9314	TRIB1|ID2|PIM1|TRIM21|TCF7L2|KLF4	TRIB1(-2.30)| ID2(-0.98)| PIM1(0.69)| TRIM21(0.51)| TCF7L2(-1.61)| KLF4(-0.88)	TRIB1(-0.78)| ID2(-5.69)| PIM1(1.82)| TRIM21(0.52)| TCF7L2(-1.29)| KLF4(-3.07)
GO_REGULATION_OF_MEMBRANE_POTENTIAL	6	343	2.86607e-05	0.000264322	117144|1829|5831|784|84941|9722	CATSPER1|DSG2|PYCR1|CACNB3|HSH2D|NOS1AP	CATSPER1(1.02)| DSG2(1.25)| PYCR1(-0.58)| CACNB3(0.63)| HSH2D(1.15)| NOS1AP(0.80)	CATSPER1(1.16)| DSG2(0.69)| PYCR1(-0.91)| CACNB3(0.58)| HSH2D(1.85)| NOS1AP(0.85)
GO_PHOSPHOLIPID_BIOSYNTHETIC_PROCESS	6	235	2.86607e-05	0.000264322	201164|256987|4597|8660|8821|9107	PLD6|SERINC5|MVD|IRS2|INPP4B|MTMR6	PLD6(-0.51)| SERINC5(0.68)| MVD(-1.17)| IRS2(1.87)| INPP4B(2.20)| MTMR6(0.61)	PLD6(-1.73)| SERINC5(1.70)| MVD(-0.65)| IRS2(2.01)| INPP4B(1.29)| MTMR6(1.22)
GO_EPIDERMAL_CELL_DIFFERENTIATION	6	142	2.86607e-05	0.000264322	147409|1969|26524|3868|5493|9314	DSG4|EPHA2|LATS2|KRT16|PPL|KLF4	DSG4(2.59)| EPHA2(1.32)| LATS2(1.06)| KRT16(2.44)| PPL(0.58)| KLF4(-0.88)	DSG4(2.72)| EPHA2(0.88)| LATS2(0.72)| KRT16(2.59)| PPL(1.66)| KLF4(-3.07)
GO_REGULATION_OF_LIPID_METABOLIC_PROCESS	6	282	2.86607e-05	0.000264322	3398|4907|57761|7376|8660|9314	ID2|NT5E|TRIB3|NR1H2|IRS2|KLF4	ID2(-0.98)| NT5E(1.02)| TRIB3(-0.76)| NR1H2(0.53)| IRS2(1.87)| KLF4(-0.88)	ID2(-5.69)| NT5E(1.56)| TRIB3(-0.77)| NR1H2(0.84)| IRS2(2.01)| KLF4(-3.07)
GO_RESPONSE_TO_INSULIN	6	205	2.86607e-05	0.000264322	132864|50617|5315|57761|8660|9021	CPEB2|ATP6V0A4|PKM|TRIB3|IRS2|SOCS3	CPEB2(2.14)| ATP6V0A4(1.98)| PKM(0.52)| TRIB3(-0.76)| IRS2(1.87)| SOCS3(0.84)	CPEB2(0.87)| ATP6V0A4(2.43)| PKM(1.48)| TRIB3(-0.77)| IRS2(2.01)| SOCS3(2.93)
GO_CHROMATIN_MODIFICATION	6	539	2.86607e-05	0.000264322	11240|151636|201161|5187|57673|80312	PADI2|DTX3L|CENPV|PER1|BEND3|TET1	PADI2(0.82)| DTX3L(0.95)| CENPV(-0.89)| PER1(-1.13)| BEND3(-0.58)| TET1(-0.61)	PADI2(4.44)| DTX3L(1.03)| CENPV(-1.54)| PER1(-0.69)| BEND3(-0.88)| TET1(-2.06)
GO_POSITIVE_REGULATION_OF_CELL_CYCLE_PROCESS	6	247	2.86607e-05	0.000264322	131870|201161|3398|685|7029|7039	NUDT16|CENPV|ID2|BTC|TFDP2|TGFA	NUDT16(-0.59)| CENPV(-0.89)| ID2(-0.98)| BTC(1.26)| TFDP2(-0.58)| TGFA(0.62)	NUDT16(-0.72)| CENPV(-1.54)| ID2(-5.69)| BTC(1.21)| TFDP2(-1.28)| TGFA(0.95)
GO_CHROMATIN_ORGANIZATION	6	663	2.86607e-05	0.000264322	11240|151636|201161|5187|57673|80312	PADI2|DTX3L|CENPV|PER1|BEND3|TET1	PADI2(0.82)| DTX3L(0.95)| CENPV(-0.89)| PER1(-1.13)| BEND3(-0.58)| TET1(-0.61)	PADI2(4.44)| DTX3L(1.03)| CENPV(-1.54)| PER1(-0.69)| BEND3(-0.88)| TET1(-2.06)
GO_POSITIVE_REGULATION_OF_HORMONE_SECRETION	6	119	2.86607e-05	0.000264322	25874|3814|55107|6934|8660|8874	MPC2|KISS1|ANO1|TCF7L2|IRS2|ARHGEF7	MPC2(-0.61)| KISS1(2.37)| ANO1(1.16)| TCF7L2(-1.61)| IRS2(1.87)| ARHGEF7(0.69)	MPC2(-0.86)| KISS1(2.13)| ANO1(2.67)| TCF7L2(-1.29)| IRS2(2.01)| ARHGEF7(0.83)
GO_REGULATION_OF_PROTEIN_CATABOLIC_PROCESS	6	393	2.86607e-05	0.000264322	10221|139285|4953|5699|57761|64285	TRIB1|AMER1|ODC1|PSMB10|TRIB3|RHBDF1	TRIB1(-2.30)| AMER1(-0.57)| ODC1(-0.64)| PSMB10(1.36)| TRIB3(-0.76)| RHBDF1(0.57)	TRIB1(-0.78)| AMER1(-1.15)| ODC1(-0.93)| PSMB10(0.89)| TRIB3(-0.77)| RHBDF1(0.59)
GO_POSITIVE_REGULATION_OF_PEPTIDE_SECRETION	6	93	2.86607e-05	0.000264322	25874|3814|55107|6934|8660|8874	MPC2|KISS1|ANO1|TCF7L2|IRS2|ARHGEF7	MPC2(-0.61)| KISS1(2.37)| ANO1(1.16)| TCF7L2(-1.61)| IRS2(1.87)| ARHGEF7(0.69)	MPC2(-0.86)| KISS1(2.13)| ANO1(2.67)| TCF7L2(-1.29)| IRS2(2.01)| ARHGEF7(0.83)
GO_REGULATION_OF_RHO_PROTEIN_SIGNAL_TRANSDUCTION	6	109	2.86607e-05	0.000264322	23189|259173|26084|3675|55785|8874	KANK1|ALS2CL|ARHGEF26|ITGA3|FGD6|ARHGEF7	KANK1(-0.59)| ALS2CL(1.54)| ARHGEF26(-0.82)| ITGA3(1.20)| FGD6(0.77)| ARHGEF7(0.69)	KANK1(-2.94)| ALS2CL(2.64)| ARHGEF26(-1.14)| ITGA3(1.05)| FGD6(0.79)| ARHGEF7(0.83)
GO_REGULATION_OF_AXONOGENESIS	6	168	2.86607e-05	0.000264322	10371|1946|23105|23499|5362|79006	SEMA3A|EFNA5|FSTL4|MACF1|PLXNA2|METRN	SEMA3A(1.47)| EFNA5(1.66)| FSTL4(-2.01)| MACF1(1.50)| PLXNA2(1.61)| METRN(-0.53)	SEMA3A(0.87)| EFNA5(1.06)| FSTL4(-2.23)| MACF1(0.51)| PLXNA2(0.78)| METRN(-0.92)
GO_CELLULAR_RESPONSE_TO_OXIDATIVE_STRESS	6	184	2.86607e-05	0.000264322	132864|221|22925|5829|5831|9314	CPEB2|ALDH3B1|PLA2R1|PXN|PYCR1|KLF4	CPEB2(2.14)| ALDH3B1(0.96)| PLA2R1(1.48)| PXN(0.61)| PYCR1(-0.58)| KLF4(-0.88)	CPEB2(0.87)| ALDH3B1(2.68)| PLA2R1(1.62)| PXN(0.81)| PYCR1(-0.91)| KLF4(-3.07)
GO_REGULATION_OF_BLOOD_CIRCULATION	6	295	2.86607e-05	0.000264322	10371|1525|1829|1839|784|9722	SEMA3A|CXADR|DSG2|HBEGF|CACNB3|NOS1AP	SEMA3A(1.47)| CXADR(1.12)| DSG2(1.25)| HBEGF(0.57)| CACNB3(0.63)| NOS1AP(0.80)	SEMA3A(0.87)| CXADR(1.10)| DSG2(0.69)| HBEGF(1.41)| CACNB3(0.58)| NOS1AP(0.85)
GO_WNT_SIGNALING_PATHWAY	9	351	3.0761e-05	0.000283103	139285|23499|51421|54894|55366|5699|6934|7477|9314	AMER1|MACF1|AMOTL2|RNF43|LGR4|PSMB10|TCF7L2|WNT7B|KLF4	AMER1(-0.57)| MACF1(1.50)| AMOTL2(0.98)| RNF43(-2.43)| LGR4(-0.73)| PSMB10(1.36)| TCF7L2(-1.61)| WNT7B(1.56)| KLF4(-0.88)	AMER1(-1.15)| MACF1(0.51)| AMOTL2(0.61)| RNF43(-1.80)| LGR4(-4.02)| PSMB10(0.89)| TCF7L2(-1.29)| WNT7B(1.50)| KLF4(-3.07)
GO_RESPONSE_TO_ACID_CHEMICAL	8	319	3.79669e-05	0.000345834	1032|1244|3860|5753|6940|7477|9314|9536	CDKN2D|ABCC2|KRT13|PTK6|ZNF354A|WNT7B|KLF4|PTGES	CDKN2D(0.75)| ABCC2(-0.74)| KRT13(2.06)| PTK6(1.43)| ZNF354A(-0.64)| WNT7B(1.56)| KLF4(-0.88)| PTGES(2.69)	CDKN2D(1.44)| ABCC2(-2.78)| KRT13(2.41)| PTK6(2.05)| ZNF354A(-0.58)| WNT7B(1.50)| KLF4(-3.07)| PTGES(4.54)
GO_REGULATION_OF_EPITHELIAL_CELL_PROLIFERATION	8	285	3.79669e-05	0.000345834	116844|1948|2683|3915|441478|7039|7498|9788	LRG1|EFNB2|B4GALT1|LAMC1|NRARP|TGFA|XDH|MTSS1	LRG1(2.28)| EFNB2(0.79)| B4GALT1(0.57)| LAMC1(0.54)| NRARP(-0.81)| TGFA(0.62)| XDH(3.21)| MTSS1(-0.62)	LRG1(0.70)| EFNB2(1.76)| B4GALT1(1.33)| LAMC1(0.96)| NRARP(-2.60)| TGFA(0.95)| XDH(3.01)| MTSS1(-4.74)
GO_OSSIFICATION	8	251	3.79669e-05	0.000345834	1305|1969|3727|4209|50617|55366|7114|860	COL13A1|EPHA2|JUND|MEF2D|ATP6V0A4|LGR4|TMSB4X|RUNX2	COL13A1(1.67)| EPHA2(1.32)| JUND(-0.56)| MEF2D(0.71)| ATP6V0A4(1.98)| LGR4(-0.73)| TMSB4X(0.63)| RUNX2(5.04)	COL13A1(3.78)| EPHA2(0.88)| JUND(-1.34)| MEF2D(0.69)| ATP6V0A4(2.43)| LGR4(-4.02)| TMSB4X(1.33)| RUNX2(3.51)
GO_GLYCOSYL_COMPOUND_METABOLIC_PROCESS	8	368	3.79669e-05	0.000345834	1806|22978|4907|50617|5315|6820|957|978	DPYD|NT5C2|NT5E|ATP6V0A4|PKM|SULT2B1|ENTPD5|CDA	DPYD(2.03)| NT5C2(0.53)| NT5E(1.02)| ATP6V0A4(1.98)| PKM(0.52)| SULT2B1(1.34)| ENTPD5(-0.61)| CDA(1.70)	DPYD(1.56)| NT5C2(0.78)| NT5E(1.56)| ATP6V0A4(2.43)| PKM(1.48)| SULT2B1(1.91)| ENTPD5(-1.10)| CDA(3.93)
GO_REGULATION_OF_ION_TRANSPORT	8	592	3.79669e-05	0.000345834	117144|22925|4129|5187|55107|784|8660|9722	CATSPER1|PLA2R1|MAOB|PER1|ANO1|CACNB3|IRS2|NOS1AP	CATSPER1(1.02)| PLA2R1(1.48)| MAOB(-2.55)| PER1(-1.13)| ANO1(1.16)| CACNB3(0.63)| IRS2(1.87)| NOS1AP(0.80)	CATSPER1(1.16)| PLA2R1(1.62)| MAOB(-3.08)| PER1(-0.69)| ANO1(2.67)| CACNB3(0.58)| IRS2(2.01)| NOS1AP(0.85)
GO_SINGLE_ORGANISM_BEHAVIOR	7	384	3.9763e-05	0.000357786	27286|28996|3198|3398|3675|4212|4867	SRPX2|HIPK2|HOXA1|ID2|ITGA3|MEIS2|NPHP1	SRPX2(1.34)| HIPK2(-0.72)| HOXA1(0.53)| ID2(-0.98)| ITGA3(1.20)| MEIS2(0.87)| NPHP1(-0.98)	SRPX2(2.51)| HIPK2(-6.95)| HOXA1(1.17)| ID2(-5.69)| ITGA3(1.05)| MEIS2(1.67)| NPHP1(-1.17)
GO_POSITIVE_REGULATION_OF_CELLULAR_PROTEIN_LOCALIZATION	7	360	3.9763e-05	0.000357786	1969|23189|23255|3675|3965|6934|7015	EPHA2|KANK1|MTCL1|ITGA3|LGALS9|TCF7L2|TERT	EPHA2(1.32)| KANK1(-0.59)| MTCL1(-0.61)| ITGA3(1.20)| LGALS9(1.99)| TCF7L2(-1.61)| TERT(-1.19)	EPHA2(0.88)| KANK1(-2.94)| MTCL1(-5.74)| ITGA3(1.05)| LGALS9(1.73)| TCF7L2(-1.29)| TERT(-4.29)
GO_REGULATION_OF_TRANSMEMBRANE_RECEPTOR_PROTEIN_SERINE_THREONINE_KINASE_SIGNALING_PATHWAY	7	207	3.9763e-05	0.000357786	116844|286204|28996|3675|5046|56937|64115	LRG1|CRB2|HIPK2|ITGA3|PCSK6|PMEPA1|VSIR	LRG1(2.28)| CRB2(1.46)| HIPK2(-0.72)| ITGA3(1.20)| PCSK6(0.60)| PMEPA1(3.42)| VSIR(1.66)	LRG1(0.70)| CRB2(1.16)| HIPK2(-6.95)| ITGA3(1.05)| PCSK6(1.07)| PMEPA1(1.28)| VSIR(2.22)
GO_SENSORY_ORGAN_MORPHOGENESIS	7	239	3.9763e-05	0.000357786	1969|220|2624|28996|3198|3860|8412	EPHA2|ALDH1A3|GATA2|HIPK2|HOXA1|KRT13|BCAR3	EPHA2(1.32)| ALDH1A3(1.42)| GATA2(0.55)| HIPK2(-0.72)| HOXA1(0.53)| KRT13(2.06)| BCAR3(0.98)	EPHA2(0.88)| ALDH1A3(2.96)| GATA2(2.65)| HIPK2(-6.95)| HOXA1(1.17)| KRT13(2.41)| BCAR3(1.81)
GO_NEGATIVE_REGULATION_OF_CYTOKINE_PRODUCTION	7	211	3.9763e-05	0.000357786	114771|2192|3965|55366|64115|9173|9314	PGLYRP3|FBLN1|LGALS9|LGR4|VSIR|IL1RL1|KLF4	PGLYRP3(3.23)| FBLN1(1.12)| LGALS9(1.99)| LGR4(-0.73)| VSIR(1.66)| IL1RL1(2.13)| KLF4(-0.88)	PGLYRP3(2.53)| FBLN1(2.53)| LGALS9(1.73)| LGR4(-4.02)| VSIR(2.22)| IL1RL1(2.67)| KLF4(-3.07)
GO_REGULATION_OF_APOPTOTIC_SIGNALING_PATHWAY	7	363	3.9763e-05	0.000357786	1032|1437|3965|53832|6934|7015|7178	CDKN2D|CSF2|LGALS9|IL20RA|TCF7L2|TERT|TPT1	CDKN2D(0.75)| CSF2(3.07)| LGALS9(1.99)| IL20RA(3.50)| TCF7L2(-1.61)| TERT(-1.19)| TPT1(0.75)	CDKN2D(1.44)| CSF2(3.42)| LGALS9(1.73)| IL20RA(1.35)| TCF7L2(-1.29)| TERT(-4.29)| TPT1(0.51)
GO_SINGLE_FERTILIZATION	4	114	5.74359e-05	0.000486232	10007|117144|152015|2683	GNPDA1|CATSPER1|ROPN1B|B4GALT1	GNPDA1(-0.73)| CATSPER1(1.02)| ROPN1B(1.88)| B4GALT1(0.57)	GNPDA1(-1.00)| CATSPER1(1.16)| ROPN1B(2.02)| B4GALT1(1.33)
GO_STEROID_BIOSYNTHETIC_PROCESS	4	114	5.74359e-05	0.000486232	11001|1583|4597|51700	SLC27A2|CYP11A1|MVD|CYB5R2	SLC27A2(1.19)| CYP11A1(2.00)| MVD(-1.17)| CYB5R2(1.16)	SLC27A2(0.91)| CYP11A1(2.95)| MVD(-0.65)| CYB5R2(1.37)
GO_MULTICELLULAR_ORGANISMAL_MACROMOLECULE_METABOLIC_PROCESS	4	79	5.74359e-05	0.000486232	1305|1508|4316|7148	COL13A1|CTSB|MMP7|TNXB	COL13A1(1.67)| CTSB(0.58)| MMP7(-2.51)| TNXB(1.04)	COL13A1(3.78)| CTSB(1.44)| MMP7(-5.91)| TNXB(3.49)
GO_POSITIVE_REGULATION_OF_CELL_MATRIX_ADHESION	4	40	5.74359e-05	0.000486232	342184|5795|59339|6385	FMN1|PTPRJ|PLEKHA2|SDC4	FMN1(2.63)| PTPRJ(0.61)| PLEKHA2(1.73)| SDC4(0.65)	FMN1(1.54)| PTPRJ(1.11)| PLEKHA2(1.12)| SDC4(1.14)
GO_MACROMOLECULAR_COMPLEX_DISASSEMBLY	4	182	5.74359e-05	0.000486232	139285|219402|50861|64949	AMER1|MTIF3|STMN3|MRPS26	AMER1(-0.57)| MTIF3(0.77)| STMN3(1.66)| MRPS26(-0.51)	AMER1(-1.15)| MTIF3(1.00)| STMN3(1.06)| MRPS26(-0.73)
GO_DNA_MODIFICATION	4	79	5.74359e-05	0.000486232	201164|4595|57673|80312	PLD6|MUTYH|BEND3|TET1	PLD6(-0.51)| MUTYH(-0.87)| BEND3(-0.58)| TET1(-0.61)	PLD6(-1.73)| MUTYH(-0.86)| BEND3(-0.88)| TET1(-2.06)
GO_CELL_DIFFERENTIATION_INVOLVED_IN_KIDNEY_DEVELOPMENT	4	36	5.74359e-05	0.000486232	139285|4643|55366|9788	AMER1|MYO1E|LGR4|MTSS1	AMER1(-0.57)| MYO1E(1.00)| LGR4(-0.73)| MTSS1(-0.62)	AMER1(-1.15)| MYO1E(0.61)| LGR4(-4.02)| MTSS1(-4.74)
GO_PROTEIN_POLYUBIQUITINATION	4	243	5.74359e-05	0.000486232	151636|5699|6737|80176	DTX3L|PSMB10|TRIM21|SPSB1	DTX3L(0.95)| PSMB10(1.36)| TRIM21(0.51)| SPSB1(0.63)	DTX3L(1.03)| PSMB10(0.89)| TRIM21(0.52)| SPSB1(2.19)
GO_HUMORAL_IMMUNE_RESPONSE	4	187	5.74359e-05	0.000486232	1604|1755|5699|6590	CD55|DMBT1|PSMB10|SLPI	CD55(1.27)| DMBT1(4.34)| PSMB10(1.36)| SLPI(3.03)	CD55(1.65)| DMBT1(3.50)| PSMB10(0.89)| SLPI(5.29)
GO_CELLULAR_AMINO_ACID_CATABOLIC_PROCESS	4	112	5.74359e-05	0.000486232	152926|23464|84706|8942	PPM1K|GCAT|GPT2|KYNU	PPM1K(0.63)| GCAT(-1.71)| GPT2(-0.82)| KYNU(2.84)	PPM1K(1.78)| GCAT(-0.72)| GPT2(-0.95)| KYNU(2.64)
GO_NCRNA_METABOLIC_PROCESS	4	533	5.74359e-05	0.000486232	123283|131870|201164|2963	TARSL2|NUDT16|PLD6|GTF2F2	TARSL2(-0.51)| NUDT16(-0.59)| PLD6(-0.51)| GTF2F2(1.19)	TARSL2(-1.83)| NUDT16(-0.72)| PLD6(-1.73)| GTF2F2(0.76)
GO_BROWN_FAT_CELL_DIFFERENTIATION	4	30	5.74359e-05	0.000486232	10124|116844|3914|51316	ARL4A|LRG1|LAMB3|PLAC8	ARL4A(-1.51)| LRG1(2.28)| LAMB3(1.60)| PLAC8(2.33)	ARL4A(-1.74)| LRG1(0.70)| LAMB3(1.08)| PLAC8(4.36)
GO_FATTY_ACID_BIOSYNTHETIC_PROCESS	4	114	5.74359e-05	0.000486232	10826|6916|83401|9536	FAXDC2|TBXAS1|ELOVL3|PTGES	FAXDC2(1.28)| TBXAS1(-1.35)| ELOVL3(0.61)| PTGES(2.69)	FAXDC2(2.44)| TBXAS1(-9.42)| ELOVL3(2.07)| PTGES(4.54)
GO_MULTICELLULAR_ORGANISM_METABOLIC_PROCESS	4	93	5.74359e-05	0.000486232	1305|1508|4316|7148	COL13A1|CTSB|MMP7|TNXB	COL13A1(1.67)| CTSB(0.58)| MMP7(-2.51)| TNXB(1.04)	COL13A1(3.78)| CTSB(1.44)| MMP7(-5.91)| TNXB(3.49)
GO_PYRIMIDINE_CONTAINING_COMPOUND_METABOLIC_PROCESS	4	79	5.74359e-05	0.000486232	129607|1806|4907|978	CMPK2|DPYD|NT5E|CDA	CMPK2(1.74)| DPYD(2.03)| NT5E(1.02)| CDA(1.70)	CMPK2(3.84)| DPYD(1.56)| NT5E(1.56)| CDA(3.93)
GO_DNA_TEMPLATED_TRANSCRIPTION_INITIATION	4	202	5.74359e-05	0.000486232	10622|2963|7376|84441	POLR3G|GTF2F2|NR1H2|MAML2	POLR3G(-0.72)| GTF2F2(1.19)| NR1H2(0.53)| MAML2(1.76)	POLR3G(-0.67)| GTF2F2(0.76)| NR1H2(0.84)| MAML2(1.38)
GO_INTRINSIC_APOPTOTIC_SIGNALING_PATHWAY	4	152	5.74359e-05	0.000486232	1969|28996|57761|837	EPHA2|HIPK2|TRIB3|CASP4	EPHA2(1.32)| HIPK2(-0.72)| TRIB3(-0.76)| CASP4(1.80)	EPHA2(0.88)| HIPK2(-6.95)| TRIB3(-0.77)| CASP4(1.13)
GO_NEGATIVE_REGULATION_OF_RESPONSE_TO_CYTOKINE_STIMULUS	4	44	5.74359e-05	0.000486232	11240|3557|7376|9314	PADI2|IL1RN|NR1H2|KLF4	PADI2(0.82)| IL1RN(1.80)| NR1H2(0.53)| KLF4(-0.88)	PADI2(4.44)| IL1RN(1.78)| NR1H2(0.84)| KLF4(-3.07)
GO_CELL_SUBSTRATE_JUNCTION_ASSEMBLY	4	41	5.74359e-05	0.000486232	1308|3914|3915|8874	COL17A1|LAMB3|LAMC1|ARHGEF7	COL17A1(2.76)| LAMB3(1.60)| LAMC1(0.54)| ARHGEF7(0.69)	COL17A1(1.34)| LAMB3(1.08)| LAMC1(0.96)| ARHGEF7(0.83)
GO_REGULATION_OF_PH	4	89	5.74359e-05	0.000486232	50617|55647|6553|84679	ATP6V0A4|RAB20|SLC9A5|SLC9A7	ATP6V0A4(1.98)| RAB20(0.57)| SLC9A5(-0.51)| SLC9A7(0.56)	ATP6V0A4(2.43)| RAB20(0.59)| SLC9A5(-1.54)| SLC9A7(2.04)
GO_POSITIVE_REGULATION_OF_CANONICAL_WNT_SIGNALING_PATHWAY	4	119	5.74359e-05	0.000486232	139285|441478|55366|5699	AMER1|NRARP|LGR4|PSMB10	AMER1(-0.57)| NRARP(-0.81)| LGR4(-0.73)| PSMB10(1.36)	AMER1(-1.15)| NRARP(-2.60)| LGR4(-4.02)| PSMB10(0.89)
GO_EXTRACELLULAR_MATRIX_DISASSEMBLY	4	76	5.74359e-05	0.000486232	3914|3915|4316|822	LAMB3|LAMC1|MMP7|CAPG	LAMB3(1.60)| LAMC1(0.54)| MMP7(-2.51)| CAPG(0.86)	LAMB3(1.08)| LAMC1(0.96)| MMP7(-5.91)| CAPG(1.28)
GO_ASPARTATE_FAMILY_AMINO_ACID_METABOLIC_PROCESS	4	55	5.74359e-05	0.000486232	23057|23464|4482|79896	NMNAT2|GCAT|MSRA|THNSL1	NMNAT2(1.79)| GCAT(-1.71)| MSRA(0.89)| THNSL1(-1.33)	NMNAT2(4.54)| GCAT(-0.72)| MSRA(1.96)| THNSL1(-0.76)
GO_FERTILIZATION	4	149	5.74359e-05	0.000486232	10007|117144|152015|2683	GNPDA1|CATSPER1|ROPN1B|B4GALT1	GNPDA1(-0.73)| CATSPER1(1.02)| ROPN1B(1.88)| B4GALT1(0.57)	GNPDA1(-1.00)| CATSPER1(1.16)| ROPN1B(2.02)| B4GALT1(1.33)
GO_HYDROGEN_TRANSPORT	4	139	5.74359e-05	0.000486232	50617|6553|84679|92270	ATP6V0A4|SLC9A5|SLC9A7|ATP6AP1L	ATP6V0A4(1.98)| SLC9A5(-0.51)| SLC9A7(0.56)| ATP6AP1L(-0.71)	ATP6V0A4(2.43)| SLC9A5(-1.54)| SLC9A7(2.04)| ATP6AP1L(-2.01)
GO_PROTEIN_ACYLATION	4	159	5.74359e-05	0.000486232	253832|51114|5187|57673	ZDHHC20|ZDHHC9|PER1|BEND3	ZDHHC20(0.52)| ZDHHC9(0.62)| PER1(-1.13)| BEND3(-0.58)	ZDHHC20(0.70)| ZDHHC9(0.53)| PER1(-0.69)| BEND3(-0.88)
GO_REGULATION_OF_VIRAL_GENOME_REPLICATION	4	75	5.74359e-05	0.000486232	3434|4938|4940|6590	IFIT1|OAS1|OAS3|SLPI	IFIT1(1.18)| OAS1(4.04)| OAS3(0.56)| SLPI(3.03)	IFIT1(2.67)| OAS1(2.53)| OAS3(2.44)| SLPI(5.29)
GO_NEGATIVE_REGULATION_OF_VIRAL_GENOME_REPLICATION	4	49	5.74359e-05	0.000486232	3434|4938|4940|6590	IFIT1|OAS1|OAS3|SLPI	IFIT1(1.18)| OAS1(4.04)| OAS3(0.56)| SLPI(3.03)	IFIT1(2.67)| OAS1(2.53)| OAS3(2.44)| SLPI(5.29)
GO_POSITIVE_REGULATION_OF_MULTI_ORGANISM_PROCESS	4	157	5.74359e-05	0.000486232	2963|3434|3965|6737	GTF2F2|IFIT1|LGALS9|TRIM21	GTF2F2(1.19)| IFIT1(1.18)| LGALS9(1.99)| TRIM21(0.51)	GTF2F2(0.76)| IFIT1(2.67)| LGALS9(1.73)| TRIM21(0.52)
GO_POSITIVE_REGULATION_OF_VIRAL_PROCESS	4	92	5.74359e-05	0.000486232	2963|3434|3965|6737	GTF2F2|IFIT1|LGALS9|TRIM21	GTF2F2(1.19)| IFIT1(1.18)| LGALS9(1.99)| TRIM21(0.51)	GTF2F2(0.76)| IFIT1(2.67)| LGALS9(1.73)| TRIM21(0.52)
GO_HYDROGEN_ION_TRANSMEMBRANE_TRANSPORT	4	107	5.74359e-05	0.000486232	50617|6553|84679|92270	ATP6V0A4|SLC9A5|SLC9A7|ATP6AP1L	ATP6V0A4(1.98)| SLC9A5(-0.51)| SLC9A7(0.56)| ATP6AP1L(-0.71)	ATP6V0A4(2.43)| SLC9A5(-1.54)| SLC9A7(2.04)| ATP6AP1L(-2.01)
GO_EYE_DEVELOPMENT	8	326	6.31726e-05	0.000531752	1969|220|28996|4212|4867|7477|8412|9314	EPHA2|ALDH1A3|HIPK2|MEIS2|NPHP1|WNT7B|BCAR3|KLF4	EPHA2(1.32)| ALDH1A3(1.42)| HIPK2(-0.72)| MEIS2(0.87)| NPHP1(-0.98)| WNT7B(1.56)| BCAR3(0.98)| KLF4(-0.88)	EPHA2(0.88)| ALDH1A3(2.96)| HIPK2(-6.95)| MEIS2(1.67)| NPHP1(-1.17)| WNT7B(1.50)| BCAR3(1.81)| KLF4(-3.07)
GO_REGULATION_OF_MAP_KINASE_ACTIVITY	8	319	6.31726e-05	0.000531752	10221|1844|1846|57761|5795|6609|7039|7148	TRIB1|DUSP2|DUSP4|TRIB3|PTPRJ|SMPD1|TGFA|TNXB	TRIB1(-2.30)| DUSP2(-0.50)| DUSP4(1.11)| TRIB3(-0.76)| PTPRJ(0.61)| SMPD1(1.84)| TGFA(0.62)| TNXB(1.04)	TRIB1(-0.78)| DUSP2(-0.74)| DUSP4(2.67)| TRIB3(-0.77)| PTPRJ(1.11)| SMPD1(1.78)| TGFA(0.95)| TNXB(3.49)
GO_REGULATION_OF_SEQUENCE_SPECIFIC_DNA_BINDING_TRANSCRIPTION_FACTOR_ACTIVITY	8	365	6.31726e-05	0.000531752	10221|28996|3398|3965|5292|6737|6934|9314	TRIB1|HIPK2|ID2|LGALS9|PIM1|TRIM21|TCF7L2|KLF4	TRIB1(-2.30)| HIPK2(-0.72)| ID2(-0.98)| LGALS9(1.99)| PIM1(0.69)| TRIM21(0.51)| TCF7L2(-1.61)| KLF4(-0.88)	TRIB1(-0.78)| HIPK2(-6.95)| ID2(-5.69)| LGALS9(1.73)| PIM1(1.82)| TRIM21(0.52)| TCF7L2(-1.29)| KLF4(-3.07)
GO_REGULATION_OF_PEPTIDYL_TYROSINE_PHOSPHORYLATION	6	213	6.63838e-05	0.000551458	1437|1946|5753|7039|9021|9052	CSF2|EFNA5|PTK6|TGFA|SOCS3|GPRC5A	CSF2(3.07)| EFNA5(1.66)| PTK6(1.43)| TGFA(0.62)| SOCS3(0.84)| GPRC5A(2.07)	CSF2(3.42)| EFNA5(1.06)| PTK6(2.05)| TGFA(0.95)| SOCS3(2.93)| GPRC5A(1.55)
GO_REGULATION_OF_I_KAPPAB_KINASE_NF_KAPPAB_SIGNALING	6	233	6.63838e-05	0.000551458	10133|330|3965|5187|6275|9173	OPTN|BIRC3|LGALS9|PER1|S100A4|IL1RL1	OPTN(0.87)| BIRC3(1.34)| LGALS9(1.99)| PER1(-1.13)| S100A4(2.38)| IL1RL1(2.13)	OPTN(1.35)| BIRC3(1.59)| LGALS9(1.73)| PER1(-0.69)| S100A4(4.50)| IL1RL1(2.67)
GO_POSITIVE_REGULATION_OF_PROTEIN_COMPLEX_ASSEMBLY	6	197	6.63838e-05	0.000551458	1437|2963|342184|57180|6624|822	CSF2|GTF2F2|FMN1|ACTR3B|FSCN1|CAPG	CSF2(3.07)| GTF2F2(1.19)| FMN1(2.63)| ACTR3B(-0.55)| FSCN1(-0.53)| CAPG(0.86)	CSF2(3.42)| GTF2F2(0.76)| FMN1(1.54)| ACTR3B(-0.67)| FSCN1(-2.07)| CAPG(1.28)
GO_REGULATION_OF_PROTEIN_KINASE_B_SIGNALING	6	121	6.63838e-05	0.000551458	1839|1969|5795|6934|7498|9314	HBEGF|EPHA2|PTPRJ|TCF7L2|XDH|KLF4	HBEGF(0.57)| EPHA2(1.32)| PTPRJ(0.61)| TCF7L2(-1.61)| XDH(3.21)| KLF4(-0.88)	HBEGF(1.41)| EPHA2(0.88)| PTPRJ(1.11)| TCF7L2(-1.29)| XDH(3.01)| KLF4(-3.07)
GO_RESPONSE_TO_RETINOIC_ACID	6	107	6.63838e-05	0.000551458	1032|3860|5753|7477|9314|9536	CDKN2D|KRT13|PTK6|WNT7B|KLF4|PTGES	CDKN2D(0.75)| KRT13(2.06)| PTK6(1.43)| WNT7B(1.56)| KLF4(-0.88)| PTGES(2.69)	CDKN2D(1.44)| KRT13(2.41)| PTK6(2.05)| WNT7B(1.50)| KLF4(-3.07)| PTGES(4.54)
GO_LIPID_LOCALIZATION	6	264	6.63838e-05	0.000551458	11001|1244|134429|28232|634|8204	SLC27A2|ABCC2|STARD4|SLCO3A1|CEACAM1|NRIP1	SLC27A2(1.19)| ABCC2(-0.74)| STARD4(-1.01)| SLCO3A1(1.19)| CEACAM1(2.54)| NRIP1(1.02)	SLC27A2(0.91)| ABCC2(-2.78)| STARD4(-2.42)| SLCO3A1(2.94)| CEACAM1(1.41)| NRIP1(1.07)
GO_MUCOPOLYSACCHARIDE_METABOLIC_PROCESS	6	108	6.63838e-05	0.000551458	10057|10331|2683|3038|5292|6484	ABCC5|B3GNT3|B4GALT1|HAS3|PIM1|ST3GAL4	ABCC5(-0.74)| B3GNT3(1.19)| B4GALT1(0.57)| HAS3(-1.77)| PIM1(0.69)| ST3GAL4(0.70)	ABCC5(-1.18)| B3GNT3(1.02)| B4GALT1(1.33)| HAS3(-2.23)| PIM1(1.82)| ST3GAL4(1.06)
GO_CELL_CELL_SIGNALING	9	767	7.29662e-05	0.000603374	1948|30011|3557|5097|55366|7022|784|84958|94121	EFNB2|SH3KBP1|IL1RN|PCDH1|LGR4|TFAP2C|CACNB3|SYTL1|SYTL4	EFNB2(0.79)| SH3KBP1(1.21)| IL1RN(1.80)| PCDH1(1.83)| LGR4(-0.73)| TFAP2C(0.78)| CACNB3(0.63)| SYTL1(0.84)| SYTL4(0.53)	EFNB2(1.76)| SH3KBP1(0.58)| IL1RN(1.78)| PCDH1(1.02)| LGR4(-4.02)| TFAP2C(2.68)| CACNB3(0.58)| SYTL1(0.87)| SYTL4(1.85)
GO_LEUKOCYTE_DIFFERENTIATION	9	292	7.29662e-05	0.000603374	1437|1969|2624|3398|3965|4066|55509|8581|860	CSF2|EPHA2|GATA2|ID2|LGALS9|LYL1|BATF3|LY6D|RUNX2	CSF2(3.07)| EPHA2(1.32)| GATA2(0.55)| ID2(-0.98)| LGALS9(1.99)| LYL1(3.19)| BATF3(-0.96)| LY6D(2.05)| RUNX2(5.04)	CSF2(3.42)| EPHA2(0.88)| GATA2(2.65)| ID2(-5.69)| LGALS9(1.73)| LYL1(1.99)| BATF3(-2.45)| LY6D(5.51)| RUNX2(3.51)
GO_NEGATIVE_REGULATION_OF_MAPK_CASCADE	7	145	7.35855e-05	0.000603374	1844|1846|2192|5187|5795|6609|9314	DUSP2|DUSP4|FBLN1|PER1|PTPRJ|SMPD1|KLF4	DUSP2(-0.50)| DUSP4(1.11)| FBLN1(1.12)| PER1(-1.13)| PTPRJ(0.61)| SMPD1(1.84)| KLF4(-0.88)	DUSP2(-0.74)| DUSP4(2.67)| FBLN1(2.53)| PER1(-0.69)| PTPRJ(1.11)| SMPD1(1.78)| KLF4(-3.07)
GO_SMALL_GTPASE_MEDIATED_SIGNAL_TRANSDUCTION	7	352	7.35855e-05	0.000603374	10045|10123|10124|152015|379|55647|8412	SH2D3A|ARL4C|ARL4A|ROPN1B|ARL4D|RAB20|BCAR3	SH2D3A(0.92)| ARL4C(3.17)| ARL4A(-1.51)| ROPN1B(1.88)| ARL4D(2.25)| RAB20(0.57)| BCAR3(0.98)	SH2D3A(1.17)| ARL4C(3.48)| ARL4A(-1.74)| ROPN1B(2.02)| ARL4D(1.02)| RAB20(0.59)| BCAR3(1.81)
GO_RESPONSE_TO_EXTRACELLULAR_STIMULUS	7	441	7.35855e-05	0.000603374	1032|4316|5292|5315|6940|8942|9021	CDKN2D|MMP7|PIM1|PKM|ZNF354A|KYNU|SOCS3	CDKN2D(0.75)| MMP7(-2.51)| PIM1(0.69)| PKM(0.52)| ZNF354A(-0.64)| KYNU(2.84)| SOCS3(0.84)	CDKN2D(1.44)| MMP7(-5.91)| PIM1(1.82)| PKM(1.48)| ZNF354A(-0.58)| KYNU(2.64)| SOCS3(2.93)
GO_MITOCHONDRION_ORGANIZATION	7	594	7.35855e-05	0.000603374	131474|1525|201164|219402|56652|64949|7015	CHCHD4|CXADR|PLD6|MTIF3|TWNK|MRPS26|TERT	CHCHD4(-0.51)| CXADR(1.12)| PLD6(-0.51)| MTIF3(0.77)| TWNK(-0.55)| MRPS26(-0.51)| TERT(-1.19)	CHCHD4(-0.79)| CXADR(1.10)| PLD6(-1.73)| MTIF3(1.00)| TWNK(-0.51)| MRPS26(-0.73)| TERT(-4.29)
GO_TRANSMEMBRANE_RECEPTOR_PROTEIN_SERINE_THREONINE_KINASE_SIGNALING_PATHWAY	7	190	7.35855e-05	0.000603374	147409|28996|3248|57530|5829|64115|860	DSG4|HIPK2|HPGD|CGN|PXN|VSIR|RUNX2	DSG4(2.59)| HIPK2(-0.72)| HPGD(2.28)| CGN(0.52)| PXN(0.61)| VSIR(1.66)| RUNX2(5.04)	DSG4(2.72)| HIPK2(-6.95)| HPGD(2.70)| CGN(0.95)| PXN(0.81)| VSIR(2.22)| RUNX2(3.51)
GO_MOVEMENT_IN_ENVIRONMENT_OF_OTHER_ORGANISM_INVOLVED_IN_SYMBIOTIC_INTERACTION	5	87	8.99315e-05	0.000724022	1508|1525|1604|1948|3695	CTSB|CXADR|CD55|EFNB2|ITGB7	CTSB(0.58)| CXADR(1.12)| CD55(1.27)| EFNB2(0.79)| ITGB7(1.26)	CTSB(1.44)| CXADR(1.10)| CD55(1.65)| EFNB2(1.76)| ITGB7(2.29)
GO_PATTERN_RECOGNITION_RECEPTOR_SIGNALING_PATHWAY	5	109	8.99315e-05	0.000724022	114771|1508|1755|330|3965	PGLYRP3|CTSB|DMBT1|BIRC3|LGALS9	PGLYRP3(3.23)| CTSB(0.58)| DMBT1(4.34)| BIRC3(1.34)| LGALS9(1.99)	PGLYRP3(2.53)| CTSB(1.44)| DMBT1(3.50)| BIRC3(1.59)| LGALS9(1.73)
GO_DNA_REPAIR	5	480	8.99315e-05	0.000724022	1032|143|151636|4595|83666	CDKN2D|PARP4|DTX3L|MUTYH|PARP9	CDKN2D(0.75)| PARP4(0.63)| DTX3L(0.95)| MUTYH(-0.87)| PARP9(0.68)	CDKN2D(1.44)| PARP4(1.41)| DTX3L(1.03)| MUTYH(-0.86)| PARP9(1.85)
GO_CANONICAL_WNT_SIGNALING_PATHWAY	5	95	8.99315e-05	0.000724022	139285|55366|6934|7477|9314	AMER1|LGR4|TCF7L2|WNT7B|KLF4	AMER1(-0.57)| LGR4(-0.73)| TCF7L2(-1.61)| WNT7B(1.56)| KLF4(-0.88)	AMER1(-1.15)| LGR4(-4.02)| TCF7L2(-1.29)| WNT7B(1.50)| KLF4(-3.07)
GO_KERATINOCYTE_DIFFERENTIATION	5	101	8.99315e-05	0.000724022	147409|1969|26524|3868|5493	DSG4|EPHA2|LATS2|KRT16|PPL	DSG4(2.59)| EPHA2(1.32)| LATS2(1.06)| KRT16(2.44)| PPL(0.58)	DSG4(2.72)| EPHA2(0.88)| LATS2(0.72)| KRT16(2.59)| PPL(1.66)
GO_CELL_CYCLE_G1_S_PHASE_TRANSITION	5	111	8.99315e-05	0.000724022	1031|1032|1033|26524|3398	CDKN2C|CDKN2D|CDKN3|LATS2|ID2	CDKN2C(1.16)| CDKN2D(0.75)| CDKN3(0.97)| LATS2(1.06)| ID2(-0.98)	CDKN2C(1.18)| CDKN2D(1.44)| CDKN3(0.58)| LATS2(0.72)| ID2(-5.69)
GO_REGULATION_OF_LEUKOCYTE_MEDIATED_IMMUNITY	5	156	8.99315e-05	0.000724022	117157|201294|3965|634|64115	SH2D1B|UNC13D|LGALS9|CEACAM1|VSIR	SH2D1B(2.93)| UNC13D(1.09)| LGALS9(1.99)| CEACAM1(2.54)| VSIR(1.66)	SH2D1B(3.19)| UNC13D(2.01)| LGALS9(1.73)| CEACAM1(1.41)| VSIR(2.22)
GO_INTRACELLULAR_RECEPTOR_SIGNALING_PATHWAY	5	168	8.99315e-05	0.000724022	11240|5292|56937|7376|8204	PADI2|PIM1|PMEPA1|NR1H2|NRIP1	PADI2(0.82)| PIM1(0.69)| PMEPA1(3.42)| NR1H2(0.53)| NRIP1(1.02)	PADI2(4.44)| PIM1(1.82)| PMEPA1(1.28)| NR1H2(0.84)| NRIP1(1.07)
GO_NEGATIVE_REGULATION_OF_LEUKOCYTE_DIFFERENTIATION	5	82	8.99315e-05	0.000724022	10221|114771|2624|3398|441478	TRIB1|PGLYRP3|GATA2|ID2|NRARP	TRIB1(-2.30)| PGLYRP3(3.23)| GATA2(0.55)| ID2(-0.98)| NRARP(-0.81)	TRIB1(-0.78)| PGLYRP3(2.53)| GATA2(2.65)| ID2(-5.69)| NRARP(-2.60)
GO_RENAL_SYSTEM_PROCESS	5	102	8.99315e-05	0.000724022	3675|4643|5972|66002|685	ITGA3|MYO1E|REN|CYP4F12|BTC	ITGA3(1.20)| MYO1E(1.00)| REN(2.91)| CYP4F12(3.07)| BTC(1.26)	ITGA3(1.05)| MYO1E(0.61)| REN(6.27)| CYP4F12(5.04)| BTC(1.21)
GO_LYMPHOCYTE_ACTIVATION	8	342	0.000100873	0.00081064	1525|201294|3398|4066|5699|84941|8581|860	CXADR|UNC13D|ID2|LYL1|PSMB10|HSH2D|LY6D|RUNX2	CXADR(1.12)| UNC13D(1.09)| ID2(-0.98)| LYL1(3.19)| PSMB10(1.36)| HSH2D(1.15)| LY6D(2.05)| RUNX2(5.04)	CXADR(1.10)| UNC13D(2.01)| ID2(-5.69)| LYL1(1.99)| PSMB10(0.89)| HSH2D(1.85)| LY6D(5.51)| RUNX2(3.51)
GO_INTRACELLULAR_PROTEIN_TRANSPORT	7	781	0.000127679	0.00102235	10133|131474|23499|3434|83548|84958|94121	OPTN|CHCHD4|MACF1|IFIT1|COG3|SYTL1|SYTL4	OPTN(0.87)| CHCHD4(-0.51)| MACF1(1.50)| IFIT1(1.18)| COG3(0.57)| SYTL1(0.84)| SYTL4(0.53)	OPTN(1.35)| CHCHD4(-0.79)| MACF1(0.51)| IFIT1(2.67)| COG3(0.92)| SYTL1(0.87)| SYTL4(1.85)
GO_MYELOID_CELL_DIFFERENTIATION	7	189	0.000127679	0.00102235	1437|1969|2624|28996|3398|3965|55509	CSF2|EPHA2|GATA2|HIPK2|ID2|LGALS9|BATF3	CSF2(3.07)| EPHA2(1.32)| GATA2(0.55)| HIPK2(-0.72)| ID2(-0.98)| LGALS9(1.99)| BATF3(-0.96)	CSF2(3.42)| EPHA2(0.88)| GATA2(2.65)| HIPK2(-6.95)| ID2(-5.69)| LGALS9(1.73)| BATF3(-2.45)
GO_NEGATIVE_REGULATION_OF_CELL_GROWTH	6	170	0.000135324	0.00106625	1031|1032|10371|23105|5795|978	CDKN2C|CDKN2D|SEMA3A|FSTL4|PTPRJ|CDA	CDKN2C(1.16)| CDKN2D(0.75)| SEMA3A(1.47)| FSTL4(-2.01)| PTPRJ(0.61)| CDA(1.70)	CDKN2C(1.18)| CDKN2D(1.44)| SEMA3A(0.87)| FSTL4(-2.23)| PTPRJ(1.11)| CDA(3.93)
GO_REGULATION_OF_LEUKOCYTE_DIFFERENTIATION	6	232	0.000135324	0.00106625	10221|114771|2624|3398|3965|441478	TRIB1|PGLYRP3|GATA2|ID2|LGALS9|NRARP	TRIB1(-2.30)| PGLYRP3(3.23)| GATA2(0.55)| ID2(-0.98)| LGALS9(1.99)| NRARP(-0.81)	TRIB1(-0.78)| PGLYRP3(2.53)| GATA2(2.65)| ID2(-5.69)| LGALS9(1.73)| NRARP(-2.60)
GO_LEUKOCYTE_MIGRATION	6	259	0.000135324	0.00106625	1525|2683|3675|3695|634|6402	CXADR|B4GALT1|ITGA3|ITGB7|CEACAM1|SELL	CXADR(1.12)| B4GALT1(0.57)| ITGA3(1.20)| ITGB7(1.26)| CEACAM1(2.54)| SELL(1.21)	CXADR(1.10)| B4GALT1(1.33)| ITGA3(1.05)| ITGB7(2.29)| CEACAM1(1.41)| SELL(3.92)
GO_REGULATION_OF_HOMOTYPIC_CELL_CELL_ADHESION	6	307	0.000135324	0.00106625	1604|1948|3965|441478|634|64115	CD55|EFNB2|LGALS9|NRARP|CEACAM1|VSIR	CD55(1.27)| EFNB2(0.79)| LGALS9(1.99)| NRARP(-0.81)| CEACAM1(2.54)| VSIR(1.66)	CD55(1.65)| EFNB2(1.76)| LGALS9(1.73)| NRARP(-2.60)| CEACAM1(1.41)| VSIR(2.22)
GO_POSITIVE_REGULATION_OF_PROTEOLYSIS	6	363	0.000135324	0.00106625	10221|2192|3965|5699|57761|7498	TRIB1|FBLN1|LGALS9|PSMB10|TRIB3|XDH	TRIB1(-2.30)| FBLN1(1.12)| LGALS9(1.99)| PSMB10(1.36)| TRIB3(-0.76)| XDH(3.21)	TRIB1(-0.78)| FBLN1(2.53)| LGALS9(1.73)| PSMB10(0.89)| TRIB3(-0.77)| XDH(3.01)
GO_LIPID_CATABOLIC_PROCESS	6	247	0.000135324	0.00106625	11001|113026|201164|4051|66002|6609	SLC27A2|PLCD3|PLD6|CYP4F3|CYP4F12|SMPD1	SLC27A2(1.19)| PLCD3(0.63)| PLD6(-0.51)| CYP4F3(3.14)| CYP4F12(3.07)| SMPD1(1.84)	SLC27A2(0.91)| PLCD3(0.79)| PLD6(-1.73)| CYP4F3(5.27)| CYP4F12(5.04)| SMPD1(1.78)
GO_GOLGI_VESICLE_TRANSPORT	6	319	0.000135324	0.00106625	10133|1604|23499|57511|7039|83548	OPTN|CD55|MACF1|COG6|TGFA|COG3	OPTN(0.87)| CD55(1.27)| MACF1(1.50)| COG6(0.69)| TGFA(0.62)| COG3(0.57)	OPTN(1.35)| CD55(1.65)| MACF1(0.51)| COG6(0.71)| TGFA(0.95)| COG3(0.92)
GO_NEPHRON_DEVELOPMENT	6	115	0.000135324	0.00106625	342184|3675|4643|55366|7477|9788	FMN1|ITGA3|MYO1E|LGR4|WNT7B|MTSS1	FMN1(2.63)| ITGA3(1.20)| MYO1E(1.00)| LGR4(-0.73)| WNT7B(1.56)| MTSS1(-0.62)	FMN1(1.54)| ITGA3(1.05)| MYO1E(0.61)| LGR4(-4.02)| WNT7B(1.50)| MTSS1(-4.74)
GO_POSITIVE_REGULATION_OF_NEURON_PROJECTION_DEVELOPMENT	6	232	0.000135324	0.00106625	1946|23363|23499|3675|5753|79006	EFNA5|OBSL1|MACF1|ITGA3|PTK6|METRN	EFNA5(1.66)| OBSL1(-1.00)| MACF1(1.50)| ITGA3(1.20)| PTK6(1.43)| METRN(-0.53)	EFNA5(1.06)| OBSL1(-3.07)| MACF1(0.51)| ITGA3(1.05)| PTK6(2.05)| METRN(-0.92)
GO_INFLAMMATORY_RESPONSE	8	454	0.000155434	0.00122253	143|201294|2683|3557|3868|3965|837|9536	PARP4|UNC13D|B4GALT1|IL1RN|KRT16|LGALS9|CASP4|PTGES	PARP4(0.63)| UNC13D(1.09)| B4GALT1(0.57)| IL1RN(1.80)| KRT16(2.44)| LGALS9(1.99)| CASP4(1.80)| PTGES(2.69)	PARP4(1.41)| UNC13D(2.01)| B4GALT1(1.33)| IL1RN(1.78)| KRT16(2.59)| LGALS9(1.73)| CASP4(1.13)| PTGES(4.54)
GO_RESPONSE_TO_INORGANIC_SUBSTANCE	7	479	0.000210071	0.00164934	3398|3727|4129|4907|5066|9314|9536	ID2|JUND|MAOB|NT5E|PAM|KLF4|PTGES	ID2(-0.98)| JUND(-0.56)| MAOB(-2.55)| NT5E(1.02)| PAM(-1.28)| KLF4(-0.88)| PTGES(2.69)	ID2(-5.69)| JUND(-1.34)| MAOB(-3.08)| NT5E(1.56)| PAM(-1.74)| KLF4(-3.07)| PTGES(4.54)
GO_POSITIVE_REGULATION_OF_HEMOPOIESIS	5	163	0.000222629	0.00170862	10221|10443|2624|3398|3965	TRIB1|N4BP2L2|GATA2|ID2|LGALS9	TRIB1(-2.30)| N4BP2L2(0.77)| GATA2(0.55)| ID2(-0.98)| LGALS9(1.99)	TRIB1(-0.78)| N4BP2L2(0.70)| GATA2(2.65)| ID2(-5.69)| LGALS9(1.73)
GO_REGULATION_OF_PHOSPHATIDYLINOSITOL_3_KINASE_SIGNALING	5	138	0.000222629	0.00170862	1839|685|8660|9314|957	HBEGF|BTC|IRS2|KLF4|ENTPD5	HBEGF(0.57)| BTC(1.26)| IRS2(1.87)| KLF4(-0.88)| ENTPD5(-0.61)	HBEGF(1.41)| BTC(1.21)| IRS2(2.01)| KLF4(-3.07)| ENTPD5(-1.10)
GO_POSITIVE_REGULATION_OF_EPITHELIAL_CELL_PROLIFERATION	5	154	0.000222629	0.00170862	116844|2683|3915|441478|7039	LRG1|B4GALT1|LAMC1|NRARP|TGFA	LRG1(2.28)| B4GALT1(0.57)| LAMC1(0.54)| NRARP(-0.81)| TGFA(0.62)	LRG1(0.70)| B4GALT1(1.33)| LAMC1(0.96)| NRARP(-2.60)| TGFA(0.95)
GO_CELLULAR_PROTEIN_COMPLEX_ASSEMBLY	5	346	0.000222629	0.00170862	1946|23639|50617|55036|5829	EFNA5|LRRC6|ATP6V0A4|CCDC40|PXN	EFNA5(1.66)| LRRC6(-0.88)| ATP6V0A4(1.98)| CCDC40(-1.21)| PXN(0.61)	EFNA5(1.06)| LRRC6(-2.69)| ATP6V0A4(2.43)| CCDC40(-2.85)| PXN(0.81)
GO_ORGANIC_HYDROXY_COMPOUND_CATABOLIC_PROCESS	5	72	0.000222629	0.00170862	221|4051|4129|66002|6609	ALDH3B1|CYP4F3|MAOB|CYP4F12|SMPD1	ALDH3B1(0.96)| CYP4F3(3.14)| MAOB(-2.55)| CYP4F12(3.07)| SMPD1(1.84)	ALDH3B1(2.68)| CYP4F3(5.27)| MAOB(-3.08)| CYP4F12(5.04)| SMPD1(1.78)
GO_ERBB_SIGNALING_PATHWAY	5	79	0.000222629	0.00170862	1839|5753|5829|685|84985	HBEGF|PTK6|PXN|BTC|FAM83A	HBEGF(0.57)| PTK6(1.43)| PXN(0.61)| BTC(1.26)| FAM83A(2.26)	HBEGF(1.41)| PTK6(2.05)| PXN(0.81)| BTC(1.21)| FAM83A(3.03)
GO_NEPHRON_EPITHELIUM_DEVELOPMENT	5	93	0.000222629	0.00170862	342184|4643|55366|7477|9788	FMN1|MYO1E|LGR4|WNT7B|MTSS1	FMN1(2.63)| MYO1E(1.00)| LGR4(-0.73)| WNT7B(1.56)| MTSS1(-0.62)	FMN1(1.54)| MYO1E(0.61)| LGR4(-4.02)| WNT7B(1.50)| MTSS1(-4.74)
GO_NEGATIVE_REGULATION_OF_ESTABLISHMENT_OF_PROTEIN_LOCALIZATION	5	209	0.000222629	0.00170862	2192|55366|64285|94121|9528	FBLN1|LGR4|RHBDF1|SYTL4|TMEM59	FBLN1(1.12)| LGR4(-0.73)| RHBDF1(0.57)| SYTL4(0.53)| TMEM59(0.71)	FBLN1(2.53)| LGR4(-4.02)| RHBDF1(0.59)| SYTL4(1.85)| TMEM59(0.53)
GO_REGULATION_OF_CELL_DIVISION	5	272	0.000222629	0.00170862	201161|23363|685|7039|79866	CENPV|OBSL1|BTC|TGFA|BORA	CENPV(-0.89)| OBSL1(-1.00)| BTC(1.26)| TGFA(0.62)| BORA(0.58)	CENPV(-1.54)| OBSL1(-3.07)| BTC(1.21)| TGFA(0.95)| BORA(0.92)
GO_REGULATION_OF_CYSTEINE_TYPE_ENDOPEPTIDASE_ACTIVITY	5	213	0.000222629	0.00170862	1032|330|3965|7498|9314	CDKN2D|BIRC3|LGALS9|XDH|KLF4	CDKN2D(0.75)| BIRC3(1.34)| LGALS9(1.99)| XDH(3.21)| KLF4(-0.88)	CDKN2D(1.44)| BIRC3(1.59)| LGALS9(1.73)| XDH(3.01)| KLF4(-3.07)
GO_PROTEIN_O_LINKED_GLYCOSYLATION	5	101	0.000222629	0.00170862	10331|50614|6484|80312|94025	B3GNT3|GALNT9|ST3GAL4|TET1|MUC16	B3GNT3(1.19)| GALNT9(2.05)| ST3GAL4(0.70)| TET1(-0.61)| MUC16(4.27)	B3GNT3(1.02)| GALNT9(4.29)| ST3GAL4(1.06)| TET1(-2.06)| MUC16(2.52)
GO_HORMONE_METABOLIC_PROCESS	5	164	0.000222629	0.00170862	1583|220|28231|5046|5972	CYP11A1|ALDH1A3|SLCO4A1|PCSK6|REN	CYP11A1(2.00)| ALDH1A3(1.42)| SLCO4A1(-0.53)| PCSK6(0.60)| REN(2.91)	CYP11A1(2.95)| ALDH1A3(2.96)| SLCO4A1(-1.16)| PCSK6(1.07)| REN(6.27)
GO_DIVALENT_INORGANIC_CATION_TRANSPORT	5	268	0.000222629	0.00170862	117144|57185|7178|784|80228	CATSPER1|NIPAL3|TPT1|CACNB3|ORAI2	CATSPER1(1.02)| NIPAL3(0.73)| TPT1(0.75)| CACNB3(0.63)| ORAI2(1.05)	CATSPER1(1.16)| NIPAL3(0.76)| TPT1(0.51)| CACNB3(0.58)| ORAI2(0.55)
GO_NEGATIVE_REGULATION_OF_CELL_DEVELOPMENT	6	303	0.000250812	0.00190188	10371|1946|2192|23105|23189|3398	SEMA3A|EFNA5|FBLN1|FSTL4|KANK1|ID2	SEMA3A(1.47)| EFNA5(1.66)| FBLN1(1.12)| FSTL4(-2.01)| KANK1(-0.59)| ID2(-0.98)	SEMA3A(0.87)| EFNA5(1.06)| FBLN1(2.53)| FSTL4(-2.23)| KANK1(-2.94)| ID2(-5.69)
GO_OSTEOBLAST_DIFFERENTIATION	6	126	0.000250812	0.00190188	1969|3727|4209|55366|7114|860	EPHA2|JUND|MEF2D|LGR4|TMSB4X|RUNX2	EPHA2(1.32)| JUND(-0.56)| MEF2D(0.71)| LGR4(-0.73)| TMSB4X(0.63)| RUNX2(5.04)	EPHA2(0.88)| JUND(-1.34)| MEF2D(0.69)| LGR4(-4.02)| TMSB4X(1.33)| RUNX2(3.51)
GO_RESPONSE_TO_METAL_ION	6	333	0.000250812	0.00190188	3398|3727|4129|4907|5066|9536	ID2|JUND|MAOB|NT5E|PAM|PTGES	ID2(-0.98)| JUND(-0.56)| MAOB(-2.55)| NT5E(1.02)| PAM(-1.28)| PTGES(2.69)	ID2(-5.69)| JUND(-1.34)| MAOB(-3.08)| NT5E(1.56)| PAM(-1.74)| PTGES(4.54)
GO_PROTEIN_OLIGOMERIZATION	6	434	0.000250812	0.00190188	330|4938|5066|56652|6737|978	BIRC3|OAS1|PAM|TWNK|TRIM21|CDA	BIRC3(1.34)| OAS1(4.04)| PAM(-1.28)| TWNK(-0.55)| TRIM21(0.51)| CDA(1.70)	BIRC3(1.59)| OAS1(2.53)| PAM(-1.74)| TWNK(-0.51)| TRIM21(0.52)| CDA(3.93)
GO_ANTERIOR_POSTERIOR_PATTERN_SPECIFICATION	6	194	0.000250812	0.00190188	201164|286204|28996|441478|5046|5362	PLD6|CRB2|HIPK2|NRARP|PCSK6|PLXNA2	PLD6(-0.51)| CRB2(1.46)| HIPK2(-0.72)| NRARP(-0.81)| PCSK6(0.60)| PLXNA2(1.61)	PLD6(-1.73)| CRB2(1.16)| HIPK2(-6.95)| NRARP(-2.60)| PCSK6(1.07)| PLXNA2(0.78)
GO_DIVALENT_INORGANIC_CATION_HOMEOSTASIS	6	343	0.000250812	0.00190188	1604|2624|3814|7052|7178|784	CD55|GATA2|KISS1|TGM2|TPT1|CACNB3	CD55(1.27)| GATA2(0.55)| KISS1(2.37)| TGM2(1.05)| TPT1(0.75)| CACNB3(0.63)	CD55(1.65)| GATA2(2.65)| KISS1(2.13)| TGM2(3.14)| TPT1(0.51)| CACNB3(0.58)
GO_SKELETAL_SYSTEM_MORPHOGENESIS	6	201	0.000250812	0.00190188	1305|3198|342184|4209|860|9496	COL13A1|HOXA1|FMN1|MEF2D|RUNX2|TBX4	COL13A1(1.67)| HOXA1(0.53)| FMN1(2.63)| MEF2D(0.71)| RUNX2(5.04)| TBX4(-4.01)	COL13A1(3.78)| HOXA1(1.17)| FMN1(1.54)| MEF2D(0.69)| RUNX2(3.51)| TBX4(-3.90)
GO_REGULATION_OF_AUTOPHAGY	4	249	0.000267293	0.00193113	23255|55647|6737|9528	MTCL1|RAB20|TRIM21|TMEM59	MTCL1(-0.61)| RAB20(0.57)| TRIM21(0.51)| TMEM59(0.71)	MTCL1(-5.74)| RAB20(0.59)| TRIM21(0.52)| TMEM59(0.53)
GO_POSITIVE_REGULATION_OF_CELLULAR_PROTEIN_CATABOLIC_PROCESS	4	192	0.000267293	0.00193113	10221|139285|5699|57761	TRIB1|AMER1|PSMB10|TRIB3	TRIB1(-2.30)| AMER1(-0.57)| PSMB10(1.36)| TRIB3(-0.76)	TRIB1(-0.78)| AMER1(-1.15)| PSMB10(0.89)| TRIB3(-0.77)
GO_RESPONSE_TO_HEAT	4	89	0.000267293	0.00193113	1244|26509|55107|9021	ABCC2|MYOF|ANO1|SOCS3	ABCC2(-0.74)| MYOF(0.76)| ANO1(1.16)| SOCS3(0.84)	ABCC2(-2.78)| MYOF(1.81)| ANO1(2.67)| SOCS3(2.93)
GO_RESPONSE_TO_TYPE_I_INTERFERON	4	68	0.000267293	0.00193113	3434|3437|4938|4940	IFIT1|IFIT3|OAS1|OAS3	IFIT1(1.18)| IFIT3(1.28)| OAS1(4.04)| OAS3(0.56)	IFIT1(2.67)| IFIT3(2.00)| OAS1(2.53)| OAS3(2.44)
GO_OVULATION_CYCLE	4	113	0.000267293	0.00193113	3814|4316|5066|8204	KISS1|MMP7|PAM|NRIP1	KISS1(2.37)| MMP7(-2.51)| PAM(-1.28)| NRIP1(1.02)	KISS1(2.13)| MMP7(-5.91)| PAM(-1.74)| NRIP1(1.07)
GO_LEUKOCYTE_MEDIATED_IMMUNITY	4	189	0.000267293	0.00193113	1604|201294|2624|284021	CD55|UNC13D|GATA2|MILR1	CD55(1.27)| UNC13D(1.09)| GATA2(0.55)| MILR1(1.85)	CD55(1.65)| UNC13D(2.01)| GATA2(2.65)| MILR1(3.90)
GO_SPERM_MOTILITY	4	49	0.000267293	0.00193113	117144|152015|23639|55036	CATSPER1|ROPN1B|LRRC6|CCDC40	CATSPER1(1.02)| ROPN1B(1.88)| LRRC6(-0.88)| CCDC40(-1.21)	CATSPER1(1.16)| ROPN1B(2.02)| LRRC6(-2.69)| CCDC40(-2.85)
GO_CELLULAR_RESPONSE_TO_INSULIN_STIMULUS	4	146	0.000267293	0.00193113	132864|50617|57761|8660	CPEB2|ATP6V0A4|TRIB3|IRS2	CPEB2(2.14)| ATP6V0A4(1.98)| TRIB3(-0.76)| IRS2(1.87)	CPEB2(0.87)| ATP6V0A4(2.43)| TRIB3(-0.77)| IRS2(2.01)
GO_ENDOTHELIAL_CELL_MIGRATION	4	57	0.000267293	0.00193113	1948|5646|6273|90627	EFNB2|PRSS3|S100A2|STARD13	EFNB2(0.79)| PRSS3(0.62)| S100A2(2.08)| STARD13(2.22)	EFNB2(1.76)| PRSS3(0.83)| S100A2(1.90)| STARD13(3.06)
GO_NEGATIVE_REGULATION_OF_PROTEIN_KINASE_B_SIGNALING	4	36	0.000267293	0.00193113	1969|5795|7498|9314	EPHA2|PTPRJ|XDH|KLF4	EPHA2(1.32)| PTPRJ(0.61)| XDH(3.21)| KLF4(-0.88)	EPHA2(0.88)| PTPRJ(1.11)| XDH(3.01)| KLF4(-3.07)
GO_RESPONSE_TO_TRANSFORMING_GROWTH_FACTOR_BETA	4	144	0.000267293	0.00193113	28996|3248|57530|5829	HIPK2|HPGD|CGN|PXN	HIPK2(-0.72)| HPGD(2.28)| CGN(0.52)| PXN(0.61)	HIPK2(-6.95)| HPGD(2.70)| CGN(0.95)| PXN(0.81)
GO_EMBRYONIC_PATTERN_SPECIFICATION	4	58	0.000267293	0.00193113	10371|201164|441478|5046	SEMA3A|PLD6|NRARP|PCSK6	SEMA3A(1.47)| PLD6(-0.51)| NRARP(-0.81)| PCSK6(0.60)	SEMA3A(0.87)| PLD6(-1.73)| NRARP(-2.60)| PCSK6(1.07)
GO_REGULATION_OF_LIPID_TRANSPORT	4	95	0.000267293	0.00193113	22925|5972|7376|8660	PLA2R1|REN|NR1H2|IRS2	PLA2R1(1.48)| REN(2.91)| NR1H2(0.53)| IRS2(1.87)	PLA2R1(1.62)| REN(6.27)| NR1H2(0.84)| IRS2(2.01)
GO_REGULATION_OF_LYMPHOCYTE_MEDIATED_IMMUNITY	4	114	0.000267293	0.00193113	117157|3965|634|64115	SH2D1B|LGALS9|CEACAM1|VSIR	SH2D1B(2.93)| LGALS9(1.99)| CEACAM1(2.54)| VSIR(1.66)	SH2D1B(3.19)| LGALS9(1.73)| CEACAM1(1.41)| VSIR(2.22)
GO_REGULATION_OF_CYTOKINE_SECRETION	4	149	0.000267293	0.00193113	2192|3965|55366|9173	FBLN1|LGALS9|LGR4|IL1RL1	FBLN1(1.12)| LGALS9(1.99)| LGR4(-0.73)| IL1RL1(2.13)	FBLN1(2.53)| LGALS9(1.73)| LGR4(-4.02)| IL1RL1(2.67)
GO_REGULATION_OF_BLOOD_VESSEL_ENDOTHELIAL_CELL_MIGRATION	4	51	0.000267293	0.00193113	1969|27286|90627|9314	EPHA2|SRPX2|STARD13|KLF4	EPHA2(1.32)| SRPX2(1.34)| STARD13(2.22)| KLF4(-0.88)	EPHA2(0.88)| SRPX2(2.51)| STARD13(3.06)| KLF4(-3.07)
GO_CARDIAC_MUSCLE_TISSUE_DEVELOPMENT	4	140	0.000267293	0.00193113	1525|1829|23363|3398	CXADR|DSG2|OBSL1|ID2	CXADR(1.12)| DSG2(1.25)| OBSL1(-1.00)| ID2(-0.98)	CXADR(1.10)| DSG2(0.69)| OBSL1(-3.07)| ID2(-5.69)
GO_INTERFERON_GAMMA_MEDIATED_SIGNALING_PATHWAY	4	70	0.000267293	0.00193113	4281|4938|4940|6737	MID1|OAS1|OAS3|TRIM21	MID1(-1.66)| OAS1(4.04)| OAS3(0.56)| TRIM21(0.51)	MID1(-5.10)| OAS1(2.53)| OAS3(2.44)| TRIM21(0.52)
GO_TRANSFORMING_GROWTH_FACTOR_BETA_RECEPTOR_SIGNALING_PATHWAY	4	95	0.000267293	0.00193113	28996|3248|57530|5829	HIPK2|HPGD|CGN|PXN	HIPK2(-0.72)| HPGD(2.28)| CGN(0.52)| PXN(0.61)	HIPK2(-6.95)| HPGD(2.70)| CGN(0.95)| PXN(0.81)
GO_REGULATION_OF_LAMELLIPODIUM_ORGANIZATION	4	37	0.000267293	0.00193113	1969|23189|6624|8874	EPHA2|KANK1|FSCN1|ARHGEF7	EPHA2(1.32)| KANK1(-0.59)| FSCN1(-0.53)| ARHGEF7(0.69)	EPHA2(0.88)| KANK1(-2.94)| FSCN1(-2.07)| ARHGEF7(0.83)
GO_CELL_AGING	4	67	0.000267293	0.00193113	22925|3398|6940|7015	PLA2R1|ID2|ZNF354A|TERT	PLA2R1(1.48)| ID2(-0.98)| ZNF354A(-0.64)| TERT(-1.19)	PLA2R1(1.62)| ID2(-5.69)| ZNF354A(-0.58)| TERT(-4.29)
GO_STEROID_HORMONE_MEDIATED_SIGNALING_PATHWAY	4	125	0.000267293	0.00193113	11240|56937|7376|8204	PADI2|PMEPA1|NR1H2|NRIP1	PADI2(0.82)| PMEPA1(3.42)| NR1H2(0.53)| NRIP1(1.02)	PADI2(4.44)| PMEPA1(1.28)| NR1H2(0.84)| NRIP1(1.07)
GO_CELLULAR_CARBOHYDRATE_BIOSYNTHETIC_PROCESS	4	51	0.000267293	0.00193113	10331|2683|2992|3038	B3GNT3|B4GALT1|GYG1|HAS3	B3GNT3(1.19)| B4GALT1(0.57)| GYG1(0.80)| HAS3(-1.77)	B3GNT3(1.02)| B4GALT1(1.33)| GYG1(0.51)| HAS3(-2.23)
GO_GLYCOSYL_COMPOUND_BIOSYNTHETIC_PROCESS	4	120	0.000267293	0.00193113	4907|50617|5315|978	NT5E|ATP6V0A4|PKM|CDA	NT5E(1.02)| ATP6V0A4(1.98)| PKM(0.52)| CDA(1.70)	NT5E(1.56)| ATP6V0A4(2.43)| PKM(1.48)| CDA(3.93)
GO_REGULATION_OF_RESPONSE_TO_DNA_DAMAGE_STIMULUS	4	145	0.000267293	0.00193113	1032|131870|22925|7178	CDKN2D|NUDT16|PLA2R1|TPT1	CDKN2D(0.75)| NUDT16(-0.59)| PLA2R1(1.48)| TPT1(0.75)	CDKN2D(1.44)| NUDT16(-0.72)| PLA2R1(1.62)| TPT1(0.51)
GO_POSITIVE_REGULATION_OF_ORGANELLE_ASSEMBLY	4	47	0.000267293	0.00193113	1437|6385|6624|822	CSF2|SDC4|FSCN1|CAPG	CSF2(3.07)| SDC4(0.65)| FSCN1(-0.53)| CAPG(0.86)	CSF2(3.42)| SDC4(1.14)| FSCN1(-2.07)| CAPG(1.28)
GO_ORGANELLE_FUSION	4	131	0.000267293	0.00193113	201164|55647|84958|94121	PLD6|RAB20|SYTL1|SYTL4	PLD6(-0.51)| RAB20(0.57)| SYTL1(0.84)| SYTL4(0.53)	PLD6(-1.73)| RAB20(0.59)| SYTL1(0.87)| SYTL4(1.85)
GO_GOLGI_ORGANIZATION	4	84	0.000267293	0.00193113	10133|23363|83548|8874	OPTN|OBSL1|COG3|ARHGEF7	OPTN(0.87)| OBSL1(-1.00)| COG3(0.57)| ARHGEF7(0.69)	OPTN(1.35)| OBSL1(-3.07)| COG3(0.92)| ARHGEF7(0.83)
GO_POSITIVE_REGULATION_OF_PROTEIN_MODIFICATION_BY_SMALL_PROTEIN_CONJUGATION_OR_REMOVAL	4	196	0.000267293	0.00193113	139285|330|5699|57761	AMER1|BIRC3|PSMB10|TRIB3	AMER1(-0.57)| BIRC3(1.34)| PSMB10(1.36)| TRIB3(-0.76)	AMER1(-1.15)| BIRC3(1.59)| PSMB10(0.89)| TRIB3(-0.77)
GO_MUSCLE_STRUCTURE_DEVELOPMENT	7	432	0.000330544	0.00238422	1508|1525|1839|23363|23764|4209|6934	CTSB|CXADR|HBEGF|OBSL1|MAFF|MEF2D|TCF7L2	CTSB(0.58)| CXADR(1.12)| HBEGF(0.57)| OBSL1(-1.00)| MAFF(0.74)| MEF2D(0.71)| TCF7L2(-1.61)	CTSB(1.44)| CXADR(1.10)| HBEGF(1.41)| OBSL1(-3.07)| MAFF(0.73)| MEF2D(0.69)| TCF7L2(-1.29)
GO_POSITIVE_REGULATION_OF_CELL_DEATH	9	605	0.000415152	0.00298963	220|26524|2683|3965|53832|6609|7052|7498|8874	ALDH1A3|LATS2|B4GALT1|LGALS9|IL20RA|SMPD1|TGM2|XDH|ARHGEF7	ALDH1A3(1.42)| LATS2(1.06)| B4GALT1(0.57)| LGALS9(1.99)| IL20RA(3.50)| SMPD1(1.84)| TGM2(1.05)| XDH(3.21)| ARHGEF7(0.69)	ALDH1A3(2.96)| LATS2(0.72)| B4GALT1(1.33)| LGALS9(1.73)| IL20RA(1.35)| SMPD1(1.78)| TGM2(3.14)| XDH(3.01)| ARHGEF7(0.83)
GO_REGULATION_OF_STRESS_ACTIVATED_PROTEIN_KINASE_SIGNALING_CASCADE	6	197	0.000431711	0.00308385	28996|3965|4281|5187|7148|7498	HIPK2|LGALS9|MID1|PER1|TNXB|XDH	HIPK2(-0.72)| LGALS9(1.99)| MID1(-1.66)| PER1(-1.13)| TNXB(1.04)| XDH(3.21)	HIPK2(-6.95)| LGALS9(1.73)| MID1(-5.10)| PER1(-0.69)| TNXB(3.49)| XDH(3.01)
GO_NITROGEN_COMPOUND_TRANSPORT	6	507	0.000431711	0.00308385	1244|124935|256987|28231|347735|3557	ABCC2|SLC43A2|SERINC5|SLCO4A1|SERINC2|IL1RN	ABCC2(-0.74)| SLC43A2(-0.92)| SERINC5(0.68)| SLCO4A1(-0.53)| SERINC2(0.73)| IL1RN(1.80)	ABCC2(-2.78)| SLC43A2(-0.92)| SERINC5(1.70)| SLCO4A1(-1.16)| SERINC2(1.61)| IL1RN(1.78)
GO_ORGANELLE_ASSEMBLY	6	495	0.000431711	0.00308385	23363|23639|330|55036|55647|5990	OBSL1|LRRC6|BIRC3|CCDC40|RAB20|RFX2	OBSL1(-1.00)| LRRC6(-0.88)| BIRC3(1.34)| CCDC40(-1.21)| RAB20(0.57)| RFX2(-0.66)	OBSL1(-3.07)| LRRC6(-2.69)| BIRC3(1.59)| CCDC40(-2.85)| RAB20(0.59)| RFX2(-0.72)
GO_LEUKOCYTE_CELL_CELL_ADHESION	6	255	0.000431711	0.00308385	1525|3695|4907|5699|84941|860	CXADR|ITGB7|NT5E|PSMB10|HSH2D|RUNX2	CXADR(1.12)| ITGB7(1.26)| NT5E(1.02)| PSMB10(1.36)| HSH2D(1.15)| RUNX2(5.04)	CXADR(1.10)| ITGB7(2.29)| NT5E(1.56)| PSMB10(0.89)| HSH2D(1.85)| RUNX2(3.51)
GO_RESPIRATORY_SYSTEM_DEVELOPMENT	6	197	0.000431711	0.00308385	220|29899|3675|55036|7477|9496	ALDH1A3|GPSM2|ITGA3|CCDC40|WNT7B|TBX4	ALDH1A3(1.42)| GPSM2(0.55)| ITGA3(1.20)| CCDC40(-1.21)| WNT7B(1.56)| TBX4(-4.01)	ALDH1A3(2.96)| GPSM2(0.62)| ITGA3(1.05)| CCDC40(-2.85)| WNT7B(1.50)| TBX4(-3.90)
GO_PROTEIN_LOCALIZATION_TO_MEMBRANE	5	376	0.000465089	0.00325416	10098|10133|23499|3695|784	TSPAN5|OPTN|MACF1|ITGB7|CACNB3	TSPAN5(-1.67)| OPTN(0.87)| MACF1(1.50)| ITGB7(1.26)| CACNB3(0.63)	TSPAN5(-1.55)| OPTN(1.35)| MACF1(0.51)| ITGB7(2.29)| CACNB3(0.58)
GO_REGULATION_OF_PROTEIN_MODIFICATION_BY_SMALL_PROTEIN_CONJUGATION_OR_REMOVAL	5	280	0.000465089	0.00325416	139285|330|5699|57761|6737	AMER1|BIRC3|PSMB10|TRIB3|TRIM21	AMER1(-0.57)| BIRC3(1.34)| PSMB10(1.36)| TRIB3(-0.76)| TRIM21(0.51)	AMER1(-1.15)| BIRC3(1.59)| PSMB10(0.89)| TRIB3(-0.77)| TRIM21(0.52)
GO_NEGATIVE_REGULATION_OF_CELL_MORPHOGENESIS_INVOLVED_IN_DIFFERENTIATION	5	117	0.000465089	0.00325416	10371|1946|2192|23105|23189	SEMA3A|EFNA5|FBLN1|FSTL4|KANK1	SEMA3A(1.47)| EFNA5(1.66)| FBLN1(1.12)| FSTL4(-2.01)| KANK1(-0.59)	SEMA3A(0.87)| EFNA5(1.06)| FBLN1(2.53)| FSTL4(-2.23)| KANK1(-2.94)
GO_REGULATION_OF_INTRACELLULAR_PROTEIN_TRANSPORT	5	381	0.000465089	0.00325416	23189|23255|3965|6934|79628	KANK1|MTCL1|LGALS9|TCF7L2|SH3TC2	KANK1(-0.59)| MTCL1(-0.61)| LGALS9(1.99)| TCF7L2(-1.61)| SH3TC2(3.77)	KANK1(-2.94)| MTCL1(-5.74)| LGALS9(1.73)| TCF7L2(-1.29)| SH3TC2(2.28)
GO_REGULATION_OF_SMOOTH_MUSCLE_CELL_PROLIFERATION	5	100	0.000465089	0.00325416	10221|1839|3398|6934|9314	TRIB1|HBEGF|ID2|TCF7L2|KLF4	TRIB1(-2.30)| HBEGF(0.57)| ID2(-0.98)| TCF7L2(-1.61)| KLF4(-0.88)	TRIB1(-0.78)| HBEGF(1.41)| ID2(-5.69)| TCF7L2(-1.29)| KLF4(-3.07)
GO_SEX_DIFFERENTIATION	5	266	0.000465089	0.00325416	23639|55366|5972|7022|8204	LRRC6|LGR4|REN|TFAP2C|NRIP1	LRRC6(-0.88)| LGR4(-0.73)| REN(2.91)| TFAP2C(0.78)| NRIP1(1.02)	LRRC6(-2.69)| LGR4(-4.02)| REN(6.27)| TFAP2C(2.68)| NRIP1(1.07)
GO_POSITIVE_REGULATION_OF_PEPTIDYL_TYROSINE_PHOSPHORYLATION	5	162	0.000465089	0.00325416	1437|1946|5753|7039|9021	CSF2|EFNA5|PTK6|TGFA|SOCS3	CSF2(3.07)| EFNA5(1.66)| PTK6(1.43)| TGFA(0.62)| SOCS3(0.84)	CSF2(3.42)| EFNA5(1.06)| PTK6(2.05)| TGFA(0.95)| SOCS3(2.93)
GO_NEGATIVE_REGULATION_OF_APOPTOTIC_SIGNALING_PATHWAY	5	200	0.000465089	0.00325416	1032|1437|6934|7015|7178	CDKN2D|CSF2|TCF7L2|TERT|TPT1	CDKN2D(0.75)| CSF2(3.07)| TCF7L2(-1.61)| TERT(-1.19)| TPT1(0.75)	CDKN2D(1.44)| CSF2(3.42)| TCF7L2(-1.29)| TERT(-4.29)| TPT1(0.51)
GO_REGULATION_OF_BMP_SIGNALING_PATHWAY	5	77	0.000465089	0.00325416	286204|28996|3675|5046|64115	CRB2|HIPK2|ITGA3|PCSK6|VSIR	CRB2(1.46)| HIPK2(-0.72)| ITGA3(1.20)| PCSK6(0.60)| VSIR(1.66)	CRB2(1.16)| HIPK2(-6.95)| ITGA3(1.05)| PCSK6(1.07)| VSIR(2.22)
GO_REGULATION_OF_CHEMOTAXIS	5	180	0.000465089	0.00325416	10371|11240|1948|3965|5362	SEMA3A|PADI2|EFNB2|LGALS9|PLXNA2	SEMA3A(1.47)| PADI2(0.82)| EFNB2(0.79)| LGALS9(1.99)| PLXNA2(1.61)	SEMA3A(0.87)| PADI2(4.44)| EFNB2(1.76)| LGALS9(1.73)| PLXNA2(0.78)
GO_ESTABLISHMENT_OR_MAINTENANCE_OF_CELL_POLARITY	5	141	0.000465089	0.00325416	23255|286204|29899|6624|7477	MTCL1|CRB2|GPSM2|FSCN1|WNT7B	MTCL1(-0.61)| CRB2(1.46)| GPSM2(0.55)| FSCN1(-0.53)| WNT7B(1.56)	MTCL1(-5.74)| CRB2(1.16)| GPSM2(0.62)| FSCN1(-2.07)| WNT7B(1.50)
GO_MESODERM_DEVELOPMENT	5	118	0.000465089	0.00325416	1969|286204|3675|4232|9314	EPHA2|CRB2|ITGA3|MEST|KLF4	EPHA2(1.32)| CRB2(1.46)| ITGA3(1.20)| MEST(-0.60)| KLF4(-0.88)	EPHA2(0.88)| CRB2(1.16)| ITGA3(1.05)| MEST(-0.52)| KLF4(-3.07)
GO_RESPONSE_TO_NUTRIENT	5	191	0.000465089	0.00325416	1032|5292|5315|6940|8942	CDKN2D|PIM1|PKM|ZNF354A|KYNU	CDKN2D(0.75)| PIM1(0.69)| PKM(0.52)| ZNF354A(-0.64)| KYNU(2.84)	CDKN2D(1.44)| PIM1(1.82)| PKM(1.48)| ZNF354A(-0.58)| KYNU(2.64)
GO_GROWTH	7	410	0.00050069	0.00349773	10371|114771|1946|342184|5315|7477|957	SEMA3A|PGLYRP3|EFNA5|FMN1|PKM|WNT7B|ENTPD5	SEMA3A(1.47)| PGLYRP3(3.23)| EFNA5(1.66)| FMN1(2.63)| PKM(0.52)| WNT7B(1.56)| ENTPD5(-0.61)	SEMA3A(0.87)| PGLYRP3(2.53)| EFNA5(1.06)| FMN1(1.54)| PKM(1.48)| WNT7B(1.50)| ENTPD5(-1.10)
GO_LABYRINTHINE_LAYER_DEVELOPMENT	3	44	0.000662024	0.00413043	113026|7477|9021	PLCD3|WNT7B|SOCS3	PLCD3(0.63)| WNT7B(1.56)| SOCS3(0.84)	PLCD3(0.79)| WNT7B(1.50)| SOCS3(2.93)
GO_FATTY_ACID_CATABOLIC_PROCESS	3	73	0.000662024	0.00413043	11001|4051|66002	SLC27A2|CYP4F3|CYP4F12	SLC27A2(1.19)| CYP4F3(3.14)| CYP4F12(3.07)	SLC27A2(0.91)| CYP4F3(5.27)| CYP4F12(5.04)
GO_REGULATION_OF_TYROSINE_PHOSPHORYLATION_OF_STAT_PROTEIN	3	68	0.000662024	0.00413043	1437|5753|9021	CSF2|PTK6|SOCS3	CSF2(3.07)| PTK6(1.43)| SOCS3(0.84)	CSF2(3.42)| PTK6(2.05)| SOCS3(2.93)
GO_NEGATIVE_REGULATION_OF_ADAPTIVE_IMMUNE_RESPONSE	3	37	0.000662024	0.00413043	634|64115|9173	CEACAM1|VSIR|IL1RL1	CEACAM1(2.54)| VSIR(1.66)| IL1RL1(2.13)	CEACAM1(1.41)| VSIR(2.22)| IL1RL1(2.67)
GO_LEUKOCYTE_DEGRANULATION	3	30	0.000662024	0.00413043	201294|2624|284021	UNC13D|GATA2|MILR1	UNC13D(1.09)| GATA2(0.55)| MILR1(1.85)	UNC13D(2.01)| GATA2(2.65)| MILR1(3.90)
GO_REGULATION_OF_PODOSOME_ASSEMBLY	3	14	0.000662024	0.00413043	1437|6624|822	CSF2|FSCN1|CAPG	CSF2(3.07)| FSCN1(-0.53)| CAPG(0.86)	CSF2(3.42)| FSCN1(-2.07)| CAPG(1.28)
GO_EMBRYONIC_AXIS_SPECIFICATION	3	33	0.000662024	0.00413043	201164|441478|5046	PLD6|NRARP|PCSK6	PLD6(-0.51)| NRARP(-0.81)| PCSK6(0.60)	PLD6(-1.73)| NRARP(-2.60)| PCSK6(1.07)
GO_REGULATION_OF_INTERFERON_GAMMA_PRODUCTION	3	97	0.000662024	0.00413043	114771|3965|9173	PGLYRP3|LGALS9|IL1RL1	PGLYRP3(3.23)| LGALS9(1.99)| IL1RL1(2.13)	PGLYRP3(2.53)| LGALS9(1.73)| IL1RL1(2.67)
GO_ALPHA_AMINO_ACID_BIOSYNTHETIC_PROCESS	3	77	0.000662024	0.00413043	11240|5831|79896	PADI2|PYCR1|THNSL1	PADI2(0.82)| PYCR1(-0.58)| THNSL1(-1.33)	PADI2(4.44)| PYCR1(-0.91)| THNSL1(-0.76)
GO_SODIUM_ION_TRANSMEMBRANE_TRANSPORT	3	90	0.000662024	0.00413043	6337|6553|84679	SCNN1A|SLC9A5|SLC9A7	SCNN1A(0.75)| SLC9A5(-0.51)| SLC9A7(0.56)	SCNN1A(1.46)| SLC9A5(-1.54)| SLC9A7(2.04)
GO_PROTEIN_N_LINKED_GLYCOSYLATION	3	75	0.000662024	0.00413043	2683|6484|957	B4GALT1|ST3GAL4|ENTPD5	B4GALT1(0.57)| ST3GAL4(0.70)| ENTPD5(-0.61)	B4GALT1(1.33)| ST3GAL4(1.06)| ENTPD5(-1.10)
GO_NEGATIVE_REGULATION_OF_LEUKOCYTE_MEDIATED_IMMUNITY	3	47	0.000662024	0.00413043	3965|634|64115	LGALS9|CEACAM1|VSIR	LGALS9(1.99)| CEACAM1(2.54)| VSIR(1.66)	LGALS9(1.73)| CEACAM1(1.41)| VSIR(2.22)
GO_PEPTIDYL_SERINE_MODIFICATION	3	148	0.000662024	0.00413043	26524|282974|28996	LATS2|STK32C|HIPK2	LATS2(1.06)| STK32C(-0.57)| HIPK2(-0.72)	LATS2(0.72)| STK32C(-1.59)| HIPK2(-6.95)
GO_ALPHA_AMINO_ACID_CATABOLIC_PROCESS	3	95	0.000662024	0.00413043	23464|84706|8942	GCAT|GPT2|KYNU	GCAT(-1.71)| GPT2(-0.82)| KYNU(2.84)	GCAT(-0.72)| GPT2(-0.95)| KYNU(2.64)
GO_POSITIVE_REGULATION_OF_STAT_CASCADE	3	73	0.000662024	0.00413043	1437|5753|9021	CSF2|PTK6|SOCS3	CSF2(3.07)| PTK6(1.43)| SOCS3(0.84)	CSF2(3.42)| PTK6(2.05)| SOCS3(2.93)
GO_ACETYL_COA_METABOLIC_PROCESS	3	26	0.000662024	0.00413043	25874|4597|8942	MPC2|MVD|KYNU	MPC2(-0.61)| MVD(-1.17)| KYNU(2.84)	MPC2(-0.86)| MVD(-0.65)| KYNU(2.64)
GO_REGULATION_OF_CELLULAR_AMINE_METABOLIC_PROCESS	3	88	0.000662024	0.00413043	4129|4953|5699	MAOB|ODC1|PSMB10	MAOB(-2.55)| ODC1(-0.64)| PSMB10(1.36)	MAOB(-3.08)| ODC1(-0.93)| PSMB10(0.89)
GO_ERBB2_SIGNALING_PATHWAY	3	39	0.000662024	0.00413043	1839|5753|685	HBEGF|PTK6|BTC	HBEGF(0.57)| PTK6(1.43)| BTC(1.26)	HBEGF(1.41)| PTK6(2.05)| BTC(1.21)
GO_DICARBOXYLIC_ACID_METABOLIC_PROCESS	3	101	0.000662024	0.00413043	23057|84706|8942	NMNAT2|GPT2|KYNU	NMNAT2(1.79)| GPT2(-0.82)| KYNU(2.84)	NMNAT2(4.54)| GPT2(-0.95)| KYNU(2.64)
GO_REGULATION_OF_FATTY_ACID_METABOLIC_PROCESS	3	87	0.000662024	0.00413043	57761|7376|8660	TRIB3|NR1H2|IRS2	TRIB3(-0.76)| NR1H2(0.53)| IRS2(1.87)	TRIB3(-0.77)| NR1H2(0.84)| IRS2(2.01)
GO_REPLACEMENT_OSSIFICATION	3	26	0.000662024	0.00413043	1305|4209|860	COL13A1|MEF2D|RUNX2	COL13A1(1.67)| MEF2D(0.71)| RUNX2(5.04)	COL13A1(3.78)| MEF2D(0.69)| RUNX2(3.51)
GO_RNA_PROCESSING	3	835	0.000662024	0.00413043	2963|5939|7015	GTF2F2|RBMS2|TERT	GTF2F2(1.19)| RBMS2(1.23)| TERT(-1.19)	GTF2F2(0.76)| RBMS2(0.55)| TERT(-4.29)
GO_POSITIVE_REGULATION_OF_LEUKOCYTE_PROLIFERATION	3	136	0.000662024	0.00413043	1604|3965|8660	CD55|LGALS9|IRS2	CD55(1.27)| LGALS9(1.99)| IRS2(1.87)	CD55(1.65)| LGALS9(1.73)| IRS2(2.01)
GO_NEGATIVE_REGULATION_OF_CELL_SUBSTRATE_ADHESION	3	53	0.000662024	0.00413043	1946|2192|23189	EFNA5|FBLN1|KANK1	EFNA5(1.66)| FBLN1(1.12)| KANK1(-0.59)	EFNA5(1.06)| FBLN1(2.53)| KANK1(-2.94)
GO_PYRIMIDINE_CONTAINING_COMPOUND_CATABOLIC_PROCESS	3	32	0.000662024	0.00413043	1806|4907|978	DPYD|NT5E|CDA	DPYD(2.03)| NT5E(1.02)| CDA(1.70)	DPYD(1.56)| NT5E(1.56)| CDA(3.93)
GO_NEGATIVE_REGULATION_OF_ANION_TRANSPORT	3	33	0.000662024	0.00413043	22925|4129|8660	PLA2R1|MAOB|IRS2	PLA2R1(1.48)| MAOB(-2.55)| IRS2(1.87)	PLA2R1(1.62)| MAOB(-3.08)| IRS2(2.01)
GO_HEMIDESMOSOME_ASSEMBLY	3	12	0.000662024	0.00413043	1308|3914|3915	COL17A1|LAMB3|LAMC1	COL17A1(2.76)| LAMB3(1.60)| LAMC1(0.54)	COL17A1(1.34)| LAMB3(1.08)| LAMC1(0.96)
GO_INTRA_GOLGI_VESICLE_MEDIATED_TRANSPORT	3	47	0.000662024	0.00413043	10133|57511|83548	OPTN|COG6|COG3	OPTN(0.87)| COG6(0.69)| COG3(0.57)	OPTN(1.35)| COG6(0.71)| COG3(0.92)
GO_NEGATIVE_REGULATION_OF_INTERFERON_GAMMA_PRODUCTION	3	35	0.000662024	0.00413043	114771|3965|9173	PGLYRP3|LGALS9|IL1RL1	PGLYRP3(3.23)| LGALS9(1.99)| IL1RL1(2.13)	PGLYRP3(2.53)| LGALS9(1.73)| IL1RL1(2.67)
GO_REGULATION_OF_CELL_MIGRATION_INVOLVED_IN_SPROUTING_ANGIOGENESIS	3	19	0.000662024	0.00413043	27286|90627|9314	SRPX2|STARD13|KLF4	SRPX2(1.34)| STARD13(2.22)| KLF4(-0.88)	SRPX2(2.51)| STARD13(3.06)| KLF4(-3.07)
GO_POSITIVE_REGULATION_OF_CELL_JUNCTION_ASSEMBLY	3	24	0.000662024	0.00413043	342184|5795|6385	FMN1|PTPRJ|SDC4	FMN1(2.63)| PTPRJ(0.61)| SDC4(0.65)	FMN1(1.54)| PTPRJ(1.11)| SDC4(1.14)
GO_REGULATION_OF_HEART_RATE	3	86	0.000662024	0.00413043	10371|1829|9722	SEMA3A|DSG2|NOS1AP	SEMA3A(1.47)| DSG2(1.25)| NOS1AP(0.80)	SEMA3A(0.87)| DSG2(0.69)| NOS1AP(0.85)
GO_REGULATION_OF_CHEMOKINE_PRODUCTION	3	65	0.000662024	0.00413043	3965|9173|9314	LGALS9|IL1RL1|KLF4	LGALS9(1.99)| IL1RL1(2.13)| KLF4(-0.88)	LGALS9(1.73)| IL1RL1(2.67)| KLF4(-3.07)
GO_VERY_LONG_CHAIN_FATTY_ACID_METABOLIC_PROCESS	3	29	0.000662024	0.00413043	11001|66002|83401	SLC27A2|CYP4F12|ELOVL3	SLC27A2(1.19)| CYP4F12(3.07)| ELOVL3(0.61)	SLC27A2(0.91)| CYP4F12(5.04)| ELOVL3(2.07)
GO_MULTICELLULAR_ORGANISMAL_WATER_HOMEOSTASIS	3	58	0.000662024	0.00413043	3868|6337|66002	KRT16|SCNN1A|CYP4F12	KRT16(2.44)| SCNN1A(0.75)| CYP4F12(3.07)	KRT16(2.59)| SCNN1A(1.46)| CYP4F12(5.04)
GO_NEGATIVE_REGULATION_OF_VASCULATURE_DEVELOPMENT	3	80	0.000662024	0.00413043	7498|90627|9314	XDH|STARD13|KLF4	XDH(3.21)| STARD13(2.22)| KLF4(-0.88)	XDH(3.01)| STARD13(3.06)| KLF4(-3.07)
GO_MITOTIC_SPINDLE_ORGANIZATION	3	69	0.000662024	0.00413043	25777|29899|330	SUN2|GPSM2|BIRC3	SUN2(0.82)| GPSM2(0.55)| BIRC3(1.34)	SUN2(0.81)| GPSM2(0.62)| BIRC3(1.59)
GO_WATER_HOMEOSTASIS	3	70	0.000662024	0.00413043	3868|6337|66002	KRT16|SCNN1A|CYP4F12	KRT16(2.44)| SCNN1A(0.75)| CYP4F12(3.07)	KRT16(2.59)| SCNN1A(1.46)| CYP4F12(5.04)
GO_DEOXYRIBONUCLEOTIDE_METABOLIC_PROCESS	3	36	0.000662024	0.00413043	129607|131870|4595	CMPK2|NUDT16|MUTYH	CMPK2(1.74)| NUDT16(-0.59)| MUTYH(-0.87)	CMPK2(3.84)| NUDT16(-0.72)| MUTYH(-0.86)
GO_REGULATION_OF_ACTION_POTENTIAL	3	38	0.000662024	0.00413043	1829|784|9722	DSG2|CACNB3|NOS1AP	DSG2(1.25)| CACNB3(0.63)| NOS1AP(0.80)	DSG2(0.69)| CACNB3(0.58)| NOS1AP(0.85)
GO_TRANSCRIPTION_INITIATION_FROM_RNA_POLYMERASE_II_PROMOTER	3	153	0.000662024	0.00413043	2963|7376|84441	GTF2F2|NR1H2|MAML2	GTF2F2(1.19)| NR1H2(0.53)| MAML2(1.76)	GTF2F2(0.76)| NR1H2(0.84)| MAML2(1.38)
GO_NEGATIVE_REGULATION_OF_CYSTEINE_TYPE_ENDOPEPTIDASE_ACTIVITY	3	88	0.000662024	0.00413043	1032|330|9314	CDKN2D|BIRC3|KLF4	CDKN2D(0.75)| BIRC3(1.34)| KLF4(-0.88)	CDKN2D(1.44)| BIRC3(1.59)| KLF4(-3.07)
GO_BLASTODERM_SEGMENTATION	3	15	0.000662024	0.00413043	10371|201164|5046	SEMA3A|PLD6|PCSK6	SEMA3A(1.47)| PLD6(-0.51)| PCSK6(0.60)	SEMA3A(0.87)| PLD6(-1.73)| PCSK6(1.07)
GO_REGULATION_OF_VIRAL_TRANSCRIPTION	3	61	0.000662024	0.00413043	25833|2963|6737	POU2F3|GTF2F2|TRIM21	POU2F3(1.41)| GTF2F2(1.19)| TRIM21(0.51)	POU2F3(2.05)| GTF2F2(0.76)| TRIM21(0.52)
GO_NEGATIVE_REGULATION_OF_LYMPHOCYTE_MEDIATED_IMMUNITY	3	36	0.000662024	0.00413043	3965|634|64115	LGALS9|CEACAM1|VSIR	LGALS9(1.99)| CEACAM1(2.54)| VSIR(1.66)	LGALS9(1.73)| CEACAM1(1.41)| VSIR(2.22)
GO_NEGATIVE_REGULATION_OF_LIPID_TRANSPORT	3	26	0.000662024	0.00413043	22925|7376|8660	PLA2R1|NR1H2|IRS2	PLA2R1(1.48)| NR1H2(0.53)| IRS2(1.87)	PLA2R1(1.62)| NR1H2(0.84)| IRS2(2.01)
GO_LIPID_PHOSPHORYLATION	3	99	0.000662024	0.00413043	1839|685|8660	HBEGF|BTC|IRS2	HBEGF(0.57)| BTC(1.26)| IRS2(1.87)	HBEGF(1.41)| BTC(1.21)| IRS2(2.01)
GO_DNA_METHYLATION_OR_DEMETHYLATION	3	59	0.000662024	0.00413043	201164|57673|80312	PLD6|BEND3|TET1	PLD6(-0.51)| BEND3(-0.58)| TET1(-0.61)	PLD6(-1.73)| BEND3(-0.88)| TET1(-2.06)
GO_POSITIVE_REGULATION_OF_ADHERENS_JUNCTION_ORGANIZATION	3	21	0.000662024	0.00413043	342184|5795|6385	FMN1|PTPRJ|SDC4	FMN1(2.63)| PTPRJ(0.61)| SDC4(0.65)	FMN1(1.54)| PTPRJ(1.11)| SDC4(1.14)
GO_FEMALE_GAMETE_GENERATION	3	96	0.000662024	0.00413043	201164|3248|8204	PLD6|HPGD|NRIP1	PLD6(-0.51)| HPGD(2.28)| NRIP1(1.02)	PLD6(-1.73)| HPGD(2.70)| NRIP1(1.07)
GO_HOMOTYPIC_CELL_CELL_ADHESION	3	51	0.000662024	0.00413043	10398|1525|1829	MYL9|CXADR|DSG2	MYL9(-0.56)| CXADR(1.12)| DSG2(1.25)	MYL9(-4.35)| CXADR(1.10)| DSG2(0.69)
GO_SPHINGOLIPID_BIOSYNTHETIC_PROCESS	3	77	0.000662024	0.00413043	221|6484|6609	ALDH3B1|ST3GAL4|SMPD1	ALDH3B1(0.96)| ST3GAL4(0.70)| SMPD1(1.84)	ALDH3B1(2.68)| ST3GAL4(1.06)| SMPD1(1.78)
GO_REGULATION_OF_MACROPHAGE_DIFFERENTIATION	3	20	0.000662024	0.00413043	10221|2624|3398	TRIB1|GATA2|ID2	TRIB1(-2.30)| GATA2(0.55)| ID2(-0.98)	TRIB1(-0.78)| GATA2(2.65)| ID2(-5.69)
GO_SPERMATID_DIFFERENTIATION	3	127	0.000662024	0.00413043	201164|4867|5990	PLD6|NPHP1|RFX2	PLD6(-0.51)| NPHP1(-0.98)| RFX2(-0.66)	PLD6(-1.73)| NPHP1(-1.17)| RFX2(-0.72)
GO_PYRIMIDINE_NUCLEOSIDE_CATABOLIC_PROCESS	3	21	0.000662024	0.00413043	1806|4907|978	DPYD|NT5E|CDA	DPYD(2.03)| NT5E(1.02)| CDA(1.70)	DPYD(1.56)| NT5E(1.56)| CDA(3.93)
GO_MONOCARBOXYLIC_ACID_CATABOLIC_PROCESS	3	96	0.000662024	0.00413043	11001|4051|66002	SLC27A2|CYP4F3|CYP4F12	SLC27A2(1.19)| CYP4F3(3.14)| CYP4F12(3.07)	SLC27A2(0.91)| CYP4F3(5.27)| CYP4F12(5.04)
GO_THIOESTER_BIOSYNTHETIC_PROCESS	3	54	0.000662024	0.00413043	25874|26027|83401	MPC2|ACOT11|ELOVL3	MPC2(-0.61)| ACOT11(0.71)| ELOVL3(0.61)	MPC2(-0.86)| ACOT11(1.21)| ELOVL3(2.07)
GO_CELL_CELL_RECOGNITION	3	60	0.000662024	0.00413043	117144|2525|2683	CATSPER1|FUT3|B4GALT1	CATSPER1(1.02)| FUT3(1.38)| B4GALT1(0.57)	CATSPER1(1.16)| FUT3(3.37)| B4GALT1(1.33)
GO_REGULATION_OF_RESPONSE_TO_INTERFERON_GAMMA	3	22	0.000662024	0.00413043	7376|83666|9021	NR1H2|PARP9|SOCS3	NR1H2(0.53)| PARP9(0.68)| SOCS3(0.84)	NR1H2(0.84)| PARP9(1.85)| SOCS3(2.93)
GO_LENS_MORPHOGENESIS_IN_CAMERA_TYPE_EYE	3	19	0.000662024	0.00413043	1969|28996|8412	EPHA2|HIPK2|BCAR3	EPHA2(1.32)| HIPK2(-0.72)| BCAR3(0.98)	EPHA2(0.88)| HIPK2(-6.95)| BCAR3(1.81)
GO_CALCIUM_ION_TRANSMEMBRANE_TRANSPORT	3	159	0.000662024	0.00413043	117144|784|80228	CATSPER1|CACNB3|ORAI2	CATSPER1(1.02)| CACNB3(0.63)| ORAI2(1.05)	CATSPER1(1.16)| CACNB3(0.58)| ORAI2(0.55)
GO_PYRIMIDINE_NUCLEOSIDE_METABOLIC_PROCESS	3	51	0.000662024	0.00413043	1806|4907|978	DPYD|NT5E|CDA	DPYD(2.03)| NT5E(1.02)| CDA(1.70)	DPYD(1.56)| NT5E(1.56)| CDA(3.93)
GO_ACTIN_CYTOSKELETON_REORGANIZATION	3	55	0.000662024	0.00413043	10129|1525|8476	FRY|CXADR|CDC42BPA	FRY(1.61)| CXADR(1.12)| CDC42BPA(0.92)	FRY(1.50)| CXADR(1.10)| CDC42BPA(2.01)
GO_STEROL_METABOLIC_PROCESS	3	123	0.000662024	0.00413043	1583|4597|51700	CYP11A1|MVD|CYB5R2	CYP11A1(2.00)| MVD(-1.17)| CYB5R2(1.16)	CYP11A1(2.95)| MVD(-0.65)| CYB5R2(1.37)
GO_REGULATION_OF_STAT_CASCADE	3	144	0.000662024	0.00413043	1437|5753|9021	CSF2|PTK6|SOCS3	CSF2(3.07)| PTK6(1.43)| SOCS3(0.84)	CSF2(3.42)| PTK6(2.05)| SOCS3(2.93)
GO_FATTY_ACID_TRANSPORT	3	56	0.000662024	0.00413043	11001|1244|28232	SLC27A2|ABCC2|SLCO3A1	SLC27A2(1.19)| ABCC2(-0.74)| SLCO3A1(1.19)	SLC27A2(0.91)| ABCC2(-2.78)| SLCO3A1(2.94)
GO_ARACHIDONIC_ACID_METABOLIC_PROCESS	3	50	0.000662024	0.00413043	66002|6916|9536	CYP4F12|TBXAS1|PTGES	CYP4F12(3.07)| TBXAS1(-1.35)| PTGES(2.69)	CYP4F12(5.04)| TBXAS1(-9.42)| PTGES(4.54)
GO_PROSTANOID_METABOLIC_PROCESS	3	27	0.000662024	0.00413043	3248|6916|9536	HPGD|TBXAS1|PTGES	HPGD(2.28)| TBXAS1(-1.35)| PTGES(2.69)	HPGD(2.70)| TBXAS1(-9.42)| PTGES(4.54)
GO_STRESS_ACTIVATED_PROTEIN_KINASE_SIGNALING_CASCADE	3	103	0.000662024	0.00413043	10045|10221|3965	SH2D3A|TRIB1|LGALS9	SH2D3A(0.92)| TRIB1(-2.30)| LGALS9(1.99)	SH2D3A(1.17)| TRIB1(-0.78)| LGALS9(1.73)
GO_CARDIAC_CONDUCTION	3	82	0.000662024	0.00413043	1525|1829|784	CXADR|DSG2|CACNB3	CXADR(1.12)| DSG2(1.25)| CACNB3(0.63)	CXADR(1.10)| DSG2(0.69)| CACNB3(0.58)
GO_MEMBRANE_LIPID_BIOSYNTHETIC_PROCESS	3	114	0.000662024	0.00413043	221|6484|6609	ALDH3B1|ST3GAL4|SMPD1	ALDH3B1(0.96)| ST3GAL4(0.70)| SMPD1(1.84)	ALDH3B1(2.68)| ST3GAL4(1.06)| SMPD1(1.78)
GO_REGULATION_OF_ALPHA_BETA_T_CELL_PROLIFERATION	3	23	0.000662024	0.00413043	1604|3965|64115	CD55|LGALS9|VSIR	CD55(1.27)| LGALS9(1.99)| VSIR(1.66)	CD55(1.65)| LGALS9(1.73)| VSIR(2.22)
GO_UNSATURATED_FATTY_ACID_BIOSYNTHETIC_PROCESS	3	58	0.000662024	0.00413043	6916|83401|9536	TBXAS1|ELOVL3|PTGES	TBXAS1(-1.35)| ELOVL3(0.61)| PTGES(2.69)	TBXAS1(-9.42)| ELOVL3(2.07)| PTGES(4.54)
GO_CENTROSOME_LOCALIZATION	3	18	0.000662024	0.00413043	25777|29899|5362	SUN2|GPSM2|PLXNA2	SUN2(0.82)| GPSM2(0.55)| PLXNA2(1.61)	SUN2(0.81)| GPSM2(0.62)| PLXNA2(0.78)
GO_METANEPHROS_MORPHOGENESIS	3	28	0.000662024	0.00413043	342184|55366|7477	FMN1|LGR4|WNT7B	FMN1(2.63)| LGR4(-0.73)| WNT7B(1.56)	FMN1(1.54)| LGR4(-4.02)| WNT7B(1.50)
GO_NEGATIVE_REGULATION_OF_SUBSTRATE_ADHESION_DEPENDENT_CELL_SPREADING	3	13	0.000662024	0.00413043	1946|2192|23189	EFNA5|FBLN1|KANK1	EFNA5(1.66)| FBLN1(1.12)| KANK1(-0.59)	EFNA5(1.06)| FBLN1(2.53)| KANK1(-2.94)
GO_CELL_PART_MORPHOGENESIS	8	633	0.000663587	0.00413437	10371|1946|1948|23639|342184|5362|55036|5990	SEMA3A|EFNA5|EFNB2|LRRC6|FMN1|PLXNA2|CCDC40|RFX2	SEMA3A(1.47)| EFNA5(1.66)| EFNB2(0.79)| LRRC6(-0.88)| FMN1(2.63)| PLXNA2(1.61)| CCDC40(-1.21)| RFX2(-0.66)	SEMA3A(0.87)| EFNA5(1.06)| EFNB2(1.76)| LRRC6(-2.69)| FMN1(1.54)| PLXNA2(0.78)| CCDC40(-2.85)| RFX2(-0.72)
GO_REGULATION_OF_CANONICAL_WNT_SIGNALING_PATHWAY	6	236	0.000700305	0.00435702	139285|26524|441478|55366|5699|6934	AMER1|LATS2|NRARP|LGR4|PSMB10|TCF7L2	AMER1(-0.57)| LATS2(1.06)| NRARP(-0.81)| LGR4(-0.73)| PSMB10(1.36)| TCF7L2(-1.61)	AMER1(-1.15)| LATS2(0.72)| NRARP(-2.60)| LGR4(-4.02)| PSMB10(0.89)| TCF7L2(-1.29)
GO_REGULATION_OF_LEUKOCYTE_PROLIFERATION	4	206	0.000746513	0.00449326	1604|3965|64115|8660	CD55|LGALS9|VSIR|IRS2	CD55(1.27)| LGALS9(1.99)| VSIR(1.66)| IRS2(1.87)	CD55(1.65)| LGALS9(1.73)| VSIR(2.22)| IRS2(2.01)
GO_METANEPHROS_DEVELOPMENT	4	81	0.000746513	0.00449326	3398|342184|55366|7477	ID2|FMN1|LGR4|WNT7B	ID2(-0.98)| FMN1(2.63)| LGR4(-0.73)| WNT7B(1.56)	ID2(-5.69)| FMN1(1.54)| LGR4(-4.02)| WNT7B(1.50)
GO_REGULATION_OF_NUCLEAR_DIVISION	4	163	0.000746513	0.00449326	23363|685|7039|79866	OBSL1|BTC|TGFA|BORA	OBSL1(-1.00)| BTC(1.26)| TGFA(0.62)| BORA(0.58)	OBSL1(-3.07)| BTC(1.21)| TGFA(0.95)| BORA(0.92)
GO_REGULATION_OF_PROTEIN_POLYMERIZATION	4	173	0.000746513	0.00449326	23189|342184|57180|822	KANK1|FMN1|ACTR3B|CAPG	KANK1(-0.59)| FMN1(2.63)| ACTR3B(-0.55)| CAPG(0.86)	KANK1(-2.94)| FMN1(1.54)| ACTR3B(-0.67)| CAPG(1.28)
GO_PROTEIN_LOCALIZATION_TO_CELL_PERIPHERY	4	151	0.000746513	0.00449326	10098|10133|23499|784	TSPAN5|OPTN|MACF1|CACNB3	TSPAN5(-1.67)| OPTN(0.87)| MACF1(1.50)| CACNB3(0.63)	TSPAN5(-1.55)| OPTN(1.35)| MACF1(0.51)| CACNB3(0.58)
GO_REGULATION_OF_ACTIN_FILAMENT_LENGTH	4	156	0.000746513	0.00449326	23189|342184|57180|822	KANK1|FMN1|ACTR3B|CAPG	KANK1(-0.59)| FMN1(2.63)| ACTR3B(-0.55)| CAPG(0.86)	KANK1(-2.94)| FMN1(1.54)| ACTR3B(-0.67)| CAPG(1.28)
GO_MYELOID_LEUKOCYTE_ACTIVATION	4	98	0.000746513	0.00449326	1437|2624|284021|55509	CSF2|GATA2|MILR1|BATF3	CSF2(3.07)| GATA2(0.55)| MILR1(1.85)| BATF3(-0.96)	CSF2(3.42)| GATA2(2.65)| MILR1(3.90)| BATF3(-2.45)
GO_NEGATIVE_REGULATION_OF_PROTEIN_SECRETION	4	108	0.000746513	0.00449326	2192|55366|64285|94121	FBLN1|LGR4|RHBDF1|SYTL4	FBLN1(1.12)| LGR4(-0.73)| RHBDF1(0.57)| SYTL4(0.53)	FBLN1(2.53)| LGR4(-4.02)| RHBDF1(0.59)| SYTL4(1.85)
GO_COVALENT_CHROMATIN_MODIFICATION	4	345	0.000746513	0.00449326	11240|151636|5187|57673	PADI2|DTX3L|PER1|BEND3	PADI2(0.82)| DTX3L(0.95)| PER1(-1.13)| BEND3(-0.58)	PADI2(4.44)| DTX3L(1.03)| PER1(-0.69)| BEND3(-0.88)
GO_PURINE_CONTAINING_COMPOUND_BIOSYNTHETIC_PROCESS	4	139	0.000746513	0.00449326	4907|4938|50617|5315	NT5E|OAS1|ATP6V0A4|PKM	NT5E(1.02)| OAS1(4.04)| ATP6V0A4(1.98)| PKM(0.52)	NT5E(1.56)| OAS1(2.53)| ATP6V0A4(2.43)| PKM(1.48)
GO_ENDODERM_DEVELOPMENT	4	71	0.000746513	0.00449326	1844|1846|3914|3915	DUSP2|DUSP4|LAMB3|LAMC1	DUSP2(-0.50)| DUSP4(1.11)| LAMB3(1.60)| LAMC1(0.54)	DUSP2(-0.74)| DUSP4(2.67)| LAMB3(1.08)| LAMC1(0.96)
GO_PROTEIN_FOLDING	4	224	0.000746513	0.00449326	131474|23508|2770|957	CHCHD4|TTC9|GNAI1|ENTPD5	CHCHD4(-0.51)| TTC9(1.03)| GNAI1(-1.88)| ENTPD5(-0.61)	CHCHD4(-0.79)| TTC9(2.51)| GNAI1(-4.23)| ENTPD5(-1.10)
GO_REGULATION_OF_CELLULAR_RESPONSE_TO_TRANSFORMING_GROWTH_FACTOR_BETA_STIMULUS	4	99	0.000746513	0.00449326	116844|28996|3675|56937	LRG1|HIPK2|ITGA3|PMEPA1	LRG1(2.28)| HIPK2(-0.72)| ITGA3(1.20)| PMEPA1(3.42)	LRG1(0.70)| HIPK2(-6.95)| ITGA3(1.05)| PMEPA1(1.28)
GO_REGULATION_OF_CYTOSOLIC_CALCIUM_ION_CONCENTRATION	4	203	0.000746513	0.00449326	1604|2624|3814|784	CD55|GATA2|KISS1|CACNB3	CD55(1.27)| GATA2(0.55)| KISS1(2.37)| CACNB3(0.63)	CD55(1.65)| GATA2(2.65)| KISS1(2.13)| CACNB3(0.58)
GO_CELL_RECOGNITION	4	148	0.000746513	0.00449326	10371|117144|2525|2683	SEMA3A|CATSPER1|FUT3|B4GALT1	SEMA3A(1.47)| CATSPER1(1.02)| FUT3(1.38)| B4GALT1(0.57)	SEMA3A(0.87)| CATSPER1(1.16)| FUT3(3.37)| B4GALT1(1.33)
GO_REGULATION_OF_CHROMOSOME_ORGANIZATION	4	278	0.000746513	0.00449326	11240|201161|2624|80312	PADI2|CENPV|GATA2|TET1	PADI2(0.82)| CENPV(-0.89)| GATA2(0.55)| TET1(-0.61)	PADI2(4.44)| CENPV(-1.54)| GATA2(2.65)| TET1(-2.06)
GO_NUCLEUS_ORGANIZATION	4	136	0.000746513	0.00449326	25777|28996|55165|6940	SUN2|HIPK2|CEP55|ZNF354A	SUN2(0.82)| HIPK2(-0.72)| CEP55(0.56)| ZNF354A(-0.64)	SUN2(0.81)| HIPK2(-6.95)| CEP55(0.57)| ZNF354A(-0.58)
GO_REGULATION_OF_CELL_CYCLE_PHASE_TRANSITION	4	321	0.000746513	0.00449326	3398|5292|5699|7029	ID2|PIM1|PSMB10|TFDP2	ID2(-0.98)| PIM1(0.69)| PSMB10(1.36)| TFDP2(-0.58)	ID2(-5.69)| PIM1(1.82)| PSMB10(0.89)| TFDP2(-1.28)
GO_REGULATION_OF_ANION_TRANSPORT	4	138	0.000746513	0.00449326	22925|4129|55107|8660	PLA2R1|MAOB|ANO1|IRS2	PLA2R1(1.48)| MAOB(-2.55)| ANO1(1.16)| IRS2(1.87)	PLA2R1(1.62)| MAOB(-3.08)| ANO1(2.67)| IRS2(2.01)
GO_PHAGOCYTOSIS	4	190	0.000746513	0.00449326	201294|2624|55647|7052	UNC13D|GATA2|RAB20|TGM2	UNC13D(1.09)| GATA2(0.55)| RAB20(0.57)| TGM2(1.05)	UNC13D(2.01)| GATA2(2.65)| RAB20(0.59)| TGM2(3.14)
GO_RESPONSE_TO_PURINE_CONTAINING_COMPOUND	4	158	0.000746513	0.00449326	3727|5187|5972|6402	JUND|PER1|REN|SELL	JUND(-0.56)| PER1(-1.13)| REN(2.91)| SELL(1.21)	JUND(-1.34)| PER1(-0.69)| REN(6.27)| SELL(3.92)
GO_NEGATIVE_REGULATION_OF_HOMOTYPIC_CELL_CELL_ADHESION	4	102	0.000746513	0.00449326	3965|441478|634|64115	LGALS9|NRARP|CEACAM1|VSIR	LGALS9(1.99)| NRARP(-0.81)| CEACAM1(2.54)| VSIR(1.66)	LGALS9(1.73)| NRARP(-2.60)| CEACAM1(1.41)| VSIR(2.22)
GO_LENS_DEVELOPMENT_IN_CAMERA_TYPE_EYE	4	66	0.000746513	0.00449326	1969|28996|7477|8412	EPHA2|HIPK2|WNT7B|BCAR3	EPHA2(1.32)| HIPK2(-0.72)| WNT7B(1.56)| BCAR3(0.98)	EPHA2(0.88)| HIPK2(-6.95)| WNT7B(1.50)| BCAR3(1.81)
GO_MALE_SEX_DIFFERENTIATION	4	148	0.000746513	0.00449326	23639|55366|5972|7022	LRRC6|LGR4|REN|TFAP2C	LRRC6(-0.88)| LGR4(-0.73)| REN(2.91)| TFAP2C(0.78)	LRRC6(-2.69)| LGR4(-4.02)| REN(6.27)| TFAP2C(2.68)
GO_STEROID_METABOLIC_PROCESS	5	237	0.000863795	0.00512958	11001|1583|4597|51700|6820	SLC27A2|CYP11A1|MVD|CYB5R2|SULT2B1	SLC27A2(1.19)| CYP11A1(2.00)| MVD(-1.17)| CYB5R2(1.16)| SULT2B1(1.34)	SLC27A2(0.91)| CYP11A1(2.95)| MVD(-0.65)| CYB5R2(1.37)| SULT2B1(1.91)
GO_MULTICELLULAR_ORGANISMAL_HOMEOSTASIS	5	272	0.000863795	0.00512958	1525|2624|3868|6337|66002	CXADR|GATA2|KRT16|SCNN1A|CYP4F12	CXADR(1.12)| GATA2(0.55)| KRT16(2.44)| SCNN1A(0.75)| CYP4F12(3.07)	CXADR(1.10)| GATA2(2.65)| KRT16(2.59)| SCNN1A(1.46)| CYP4F12(5.04)
GO_REGULATION_OF_RESPONSE_TO_BIOTIC_STIMULUS	5	237	0.000863795	0.00512958	10221|1604|330|3434|9788	TRIB1|CD55|BIRC3|IFIT1|MTSS1	TRIB1(-2.30)| CD55(1.27)| BIRC3(1.34)| IFIT1(1.18)| MTSS1(-0.62)	TRIB1(-0.78)| CD55(1.65)| BIRC3(1.59)| IFIT1(2.67)| MTSS1(-4.74)
GO_CELL_JUNCTION_ASSEMBLY	5	129	0.000863795	0.00512958	1308|3914|3915|6624|8874	COL17A1|LAMB3|LAMC1|FSCN1|ARHGEF7	COL17A1(2.76)| LAMB3(1.60)| LAMC1(0.54)| FSCN1(-0.53)| ARHGEF7(0.69)	COL17A1(1.34)| LAMB3(1.08)| LAMC1(0.96)| FSCN1(-2.07)| ARHGEF7(0.83)
GO_CONNECTIVE_TISSUE_DEVELOPMENT	5	194	0.000863795	0.00512958	139285|3398|4209|7477|860	AMER1|ID2|MEF2D|WNT7B|RUNX2	AMER1(-0.57)| ID2(-0.98)| MEF2D(0.71)| WNT7B(1.56)| RUNX2(5.04)	AMER1(-1.15)| ID2(-5.69)| MEF2D(0.69)| WNT7B(1.50)| RUNX2(3.51)
GO_STEM_CELL_DIFFERENTIATION	5	190	0.000863795	0.00512958	10371|139285|6275|64115|860	SEMA3A|AMER1|S100A4|VSIR|RUNX2	SEMA3A(1.47)| AMER1(-0.57)| S100A4(2.38)| VSIR(1.66)| RUNX2(5.04)	SEMA3A(0.87)| AMER1(-1.15)| S100A4(4.50)| VSIR(2.22)| RUNX2(3.51)
GO_MONOSACCHARIDE_METABOLIC_PROCESS	5	202	0.000863795	0.00512958	10007|2683|4938|5315|8660	GNPDA1|B4GALT1|OAS1|PKM|IRS2	GNPDA1(-0.73)| B4GALT1(0.57)| OAS1(4.04)| PKM(0.52)| IRS2(1.87)	GNPDA1(-1.00)| B4GALT1(1.33)| OAS1(2.53)| PKM(1.48)| IRS2(2.01)
GO_ACTIN_FILAMENT_ORGANIZATION	5	174	0.000863795	0.00512958	10129|342184|57180|6624|7114	FRY|FMN1|ACTR3B|FSCN1|TMSB4X	FRY(1.61)| FMN1(2.63)| ACTR3B(-0.55)| FSCN1(-0.53)| TMSB4X(0.63)	FRY(1.50)| FMN1(1.54)| ACTR3B(-0.67)| FSCN1(-2.07)| TMSB4X(1.33)
GO_HEXOSE_METABOLIC_PROCESS	5	157	0.000863795	0.00512958	10007|2683|4938|5315|8660	GNPDA1|B4GALT1|OAS1|PKM|IRS2	GNPDA1(-0.73)| B4GALT1(0.57)| OAS1(4.04)| PKM(0.52)| IRS2(1.87)	GNPDA1(-1.00)| B4GALT1(1.33)| OAS1(2.53)| PKM(1.48)| IRS2(2.01)
GO_REGULATION_OF_TRANSMEMBRANE_TRANSPORT	5	426	0.000863795	0.00512958	117144|55107|784|8660|9722	CATSPER1|ANO1|CACNB3|IRS2|NOS1AP	CATSPER1(1.02)| ANO1(1.16)| CACNB3(0.63)| IRS2(1.87)| NOS1AP(0.80)	CATSPER1(1.16)| ANO1(2.67)| CACNB3(0.58)| IRS2(2.01)| NOS1AP(0.85)
GO_CELL_MORPHOGENESIS_INVOLVED_IN_NEURON_DIFFERENTIATION	6	368	0.00108206	0.00640854	10371|1946|1948|3398|342184|5362	SEMA3A|EFNA5|EFNB2|ID2|FMN1|PLXNA2	SEMA3A(1.47)| EFNA5(1.66)| EFNB2(0.79)| ID2(-0.98)| FMN1(2.63)| PLXNA2(1.61)	SEMA3A(0.87)| EFNA5(1.06)| EFNB2(1.76)| ID2(-5.69)| FMN1(1.54)| PLXNA2(0.78)
GO_REGULATION_OF_INTRACELLULAR_TRANSPORT	6	621	0.00108206	0.00640854	201294|23189|23255|3965|6934|79628	UNC13D|KANK1|MTCL1|LGALS9|TCF7L2|SH3TC2	UNC13D(1.09)| KANK1(-0.59)| MTCL1(-0.61)| LGALS9(1.99)| TCF7L2(-1.61)| SH3TC2(3.77)	UNC13D(2.01)| KANK1(-2.94)| MTCL1(-5.74)| LGALS9(1.73)| TCF7L2(-1.29)| SH3TC2(2.28)
GO_NEURON_PROJECTION_DEVELOPMENT	7	545	0.00145203	0.00858829	10129|10371|1946|1948|342184|50861|5362	FRY|SEMA3A|EFNA5|EFNB2|FMN1|STMN3|PLXNA2	FRY(1.61)| SEMA3A(1.47)| EFNA5(1.66)| EFNB2(0.79)| FMN1(2.63)| STMN3(1.66)| PLXNA2(1.61)	FRY(1.50)| SEMA3A(0.87)| EFNA5(1.06)| EFNB2(1.76)| FMN1(1.54)| STMN3(1.06)| PLXNA2(0.78)
GO_EPITHELIAL_CELL_DEVELOPMENT	5	186	0.00147085	0.00861917	1969|26084|2683|4643|7477	EPHA2|ARHGEF26|B4GALT1|MYO1E|WNT7B	EPHA2(1.32)| ARHGEF26(-0.82)| B4GALT1(0.57)| MYO1E(1.00)| WNT7B(1.56)	EPHA2(0.88)| ARHGEF26(-1.14)| B4GALT1(1.33)| MYO1E(0.61)| WNT7B(1.50)
GO_VESICLE_ORGANIZATION	5	280	0.00147085	0.00861917	55647|5990|7039|84958|94121	RAB20|RFX2|TGFA|SYTL1|SYTL4	RAB20(0.57)| RFX2(-0.66)| TGFA(0.62)| SYTL1(0.84)| SYTL4(0.53)	RAB20(0.59)| RFX2(-0.72)| TGFA(0.95)| SYTL1(0.87)| SYTL4(1.85)
GO_POSITIVE_REGULATION_OF_HOMEOSTATIC_PROCESS	5	216	0.00147085	0.00861917	25874|2624|3398|3965|55107	MPC2|GATA2|ID2|LGALS9|ANO1	MPC2(-0.61)| GATA2(0.55)| ID2(-0.98)| LGALS9(1.99)| ANO1(1.16)	MPC2(-0.86)| GATA2(2.65)| ID2(-5.69)| LGALS9(1.73)| ANO1(2.67)
GO_DIGESTIVE_SYSTEM_DEVELOPMENT	5	148	0.00147085	0.00861917	2624|3398|55036|55366|5753	GATA2|ID2|CCDC40|LGR4|PTK6	GATA2(0.55)| ID2(-0.98)| CCDC40(-1.21)| LGR4(-0.73)| PTK6(1.43)	GATA2(2.65)| ID2(-5.69)| CCDC40(-2.85)| LGR4(-4.02)| PTK6(2.05)
GO_EAR_DEVELOPMENT	5	195	0.00147085	0.00861917	220|2624|3198|6385|780	ALDH1A3|GATA2|HOXA1|SDC4|DDR1	ALDH1A3(1.42)| GATA2(0.55)| HOXA1(0.53)| SDC4(0.65)| DDR1(0.64)	ALDH1A3(2.96)| GATA2(2.65)| HOXA1(1.17)| SDC4(1.14)| DDR1(1.02)
GO_NUCLEOSIDE_TRIPHOSPHATE_METABOLIC_PROCESS	5	228	0.00147085	0.00861917	129607|131870|50617|5315|957	CMPK2|NUDT16|ATP6V0A4|PKM|ENTPD5	CMPK2(1.74)| NUDT16(-0.59)| ATP6V0A4(1.98)| PKM(0.52)| ENTPD5(-0.61)	CMPK2(3.84)| NUDT16(-0.72)| ATP6V0A4(2.43)| PKM(1.48)| ENTPD5(-1.10)
GO_NUCLEOSIDE_MONOPHOSPHATE_METABOLIC_PROCESS	5	239	0.00147085	0.00861917	22978|4907|50617|5315|957	NT5C2|NT5E|ATP6V0A4|PKM|ENTPD5	NT5C2(0.53)| NT5E(1.02)| ATP6V0A4(1.98)| PKM(0.52)| ENTPD5(-0.61)	NT5C2(0.78)| NT5E(1.56)| ATP6V0A4(2.43)| PKM(1.48)| ENTPD5(-1.10)
GO_POSITIVE_REGULATION_OF_MAPK_CASCADE	6	470	0.00160525	0.00916559	28996|3814|3965|4281|7039|7498	HIPK2|KISS1|LGALS9|MID1|TGFA|XDH	HIPK2(-0.72)| KISS1(2.37)| LGALS9(1.99)| MID1(-1.66)| TGFA(0.62)| XDH(3.21)	HIPK2(-6.95)| KISS1(2.13)| LGALS9(1.73)| MID1(-5.10)| TGFA(0.95)| XDH(3.01)
GO_NEGATIVE_REGULATION_OF_MAP_KINASE_ACTIVITY	4	73	0.00162195	0.00916559	1844|1846|5795|6609	DUSP2|DUSP4|PTPRJ|SMPD1	DUSP2(-0.50)| DUSP4(1.11)| PTPRJ(0.61)| SMPD1(1.84)	DUSP2(-0.74)| DUSP4(2.67)| PTPRJ(1.11)| SMPD1(1.78)
GO_RESPONSE_TO_ORGANOPHOSPHORUS	4	139	0.00162195	0.00916559	3727|5187|5972|6402	JUND|PER1|REN|SELL	JUND(-0.56)| PER1(-1.13)| REN(2.91)| SELL(1.21)	JUND(-1.34)| PER1(-0.69)| REN(6.27)| SELL(3.92)
GO_NEGATIVE_REGULATION_OF_ERBB_SIGNALING_PATHWAY	4	44	0.00162195	0.00916559	30011|5795|8874|9052	SH3KBP1|PTPRJ|ARHGEF7|GPRC5A	SH3KBP1(1.21)| PTPRJ(0.61)| ARHGEF7(0.69)| GPRC5A(2.07)	SH3KBP1(0.58)| PTPRJ(1.11)| ARHGEF7(0.83)| GPRC5A(1.55)
GO_POSITIVE_REGULATION_OF_PROTEIN_CATABOLIC_PROCESS	4	263	0.00162195	0.00916559	10221|139285|5699|57761	TRIB1|AMER1|PSMB10|TRIB3	TRIB1(-2.30)| AMER1(-0.57)| PSMB10(1.36)| TRIB3(-0.76)	TRIB1(-0.78)| AMER1(-1.15)| PSMB10(0.89)| TRIB3(-0.77)
GO_EPIDERMAL_GROWTH_FACTOR_RECEPTOR_SIGNALING_PATHWAY	4	55	0.00162195	0.00916559	1839|5829|685|84985	HBEGF|PXN|BTC|FAM83A	HBEGF(0.57)| PXN(0.61)| BTC(1.26)| FAM83A(2.26)	HBEGF(1.41)| PXN(0.81)| BTC(1.21)| FAM83A(3.03)
GO_CELL_ACTIVATION_INVOLVED_IN_IMMUNE_RESPONSE	4	139	0.00162195	0.00916559	117157|201294|2624|284021	SH2D1B|UNC13D|GATA2|MILR1	SH2D1B(2.93)| UNC13D(1.09)| GATA2(0.55)| MILR1(1.85)	SH2D1B(3.19)| UNC13D(2.01)| GATA2(2.65)| MILR1(3.90)
GO_POSITIVE_REGULATION_OF_INSULIN_SECRETION	4	66	0.00162195	0.00916559	25874|55107|6934|8660	MPC2|ANO1|TCF7L2|IRS2	MPC2(-0.61)| ANO1(1.16)| TCF7L2(-1.61)| IRS2(1.87)	MPC2(-0.86)| ANO1(2.67)| TCF7L2(-1.29)| IRS2(2.01)
GO_REGULATION_OF_MYELOID_CELL_DIFFERENTIATION	4	183	0.00162195	0.00916559	10221|2624|3398|4212	TRIB1|GATA2|ID2|MEIS2	TRIB1(-2.30)| GATA2(0.55)| ID2(-0.98)| MEIS2(0.87)	TRIB1(-0.78)| GATA2(2.65)| ID2(-5.69)| MEIS2(1.67)
GO_CELLULAR_RESPONSE_TO_RETINOIC_ACID	4	65	0.00162195	0.00916559	3860|5753|7477|9314	KRT13|PTK6|WNT7B|KLF4	KRT13(2.06)| PTK6(1.43)| WNT7B(1.56)| KLF4(-0.88)	KRT13(2.41)| PTK6(2.05)| WNT7B(1.50)| KLF4(-3.07)
GO_APOPTOTIC_SIGNALING_PATHWAY	4	289	0.00162195	0.00916559	1969|28996|57761|837	EPHA2|HIPK2|TRIB3|CASP4	EPHA2(1.32)| HIPK2(-0.72)| TRIB3(-0.76)| CASP4(1.80)	EPHA2(0.88)| HIPK2(-6.95)| TRIB3(-0.77)| CASP4(1.13)
GO_REGULATION_OF_ENDOTHELIAL_CELL_MIGRATION	4	114	0.00162195	0.00916559	1969|27286|90627|9314	EPHA2|SRPX2|STARD13|KLF4	EPHA2(1.32)| SRPX2(1.34)| STARD13(2.22)| KLF4(-0.88)	EPHA2(0.88)| SRPX2(2.51)| STARD13(3.06)| KLF4(-3.07)
GO_RENAL_TUBULE_DEVELOPMENT	4	78	0.00162195	0.00916559	342184|55366|7477|9788	FMN1|LGR4|WNT7B|MTSS1	FMN1(2.63)| LGR4(-0.73)| WNT7B(1.56)| MTSS1(-0.62)	FMN1(1.54)| LGR4(-4.02)| WNT7B(1.50)| MTSS1(-4.74)
GO_CELLULAR_LIPID_CATABOLIC_PROCESS	4	151	0.00162195	0.00916559	11001|4051|66002|6609	SLC27A2|CYP4F3|CYP4F12|SMPD1	SLC27A2(1.19)| CYP4F3(3.14)| CYP4F12(3.07)| SMPD1(1.84)	SLC27A2(0.91)| CYP4F3(5.27)| CYP4F12(5.04)| SMPD1(1.78)
GO_HOMEOSTASIS_OF_NUMBER_OF_CELLS	4	175	0.00162195	0.00916559	2624|28996|3398|55366	GATA2|HIPK2|ID2|LGR4	GATA2(0.55)| HIPK2(-0.72)| ID2(-0.98)| LGR4(-0.73)	GATA2(2.65)| HIPK2(-6.95)| ID2(-5.69)| LGR4(-4.02)
GO_REGULATION_OF_PROTEIN_STABILITY	4	221	0.00162195	0.00916559	1825|6737|7015|83548	DSC3|TRIM21|TERT|COG3	DSC3(2.58)| TRIM21(0.51)| TERT(-1.19)| COG3(0.57)	DSC3(2.50)| TRIM21(0.52)| TERT(-4.29)| COG3(0.92)
GO_CALCIUM_ION_TRANSPORT	4	223	0.00162195	0.00916559	117144|7178|784|80228	CATSPER1|TPT1|CACNB3|ORAI2	CATSPER1(1.02)| TPT1(0.75)| CACNB3(0.63)| ORAI2(1.05)	CATSPER1(1.16)| TPT1(0.51)| CACNB3(0.58)| ORAI2(0.55)
GO_OXIDOREDUCTION_COENZYME_METABOLIC_PROCESS	4	107	0.00162195	0.00916559	23057|25874|5315|8942	NMNAT2|MPC2|PKM|KYNU	NMNAT2(1.79)| MPC2(-0.61)| PKM(0.52)| KYNU(2.84)	NMNAT2(4.54)| MPC2(-0.86)| PKM(1.48)| KYNU(2.64)
GO_CELLULAR_RESPONSE_TO_STEROID_HORMONE_STIMULUS	4	218	0.00162195	0.00916559	11240|56937|7376|8204	PADI2|PMEPA1|NR1H2|NRIP1	PADI2(0.82)| PMEPA1(3.42)| NR1H2(0.53)| NRIP1(1.02)	PADI2(4.44)| PMEPA1(1.28)| NR1H2(0.84)| NRIP1(1.07)
GO_REGULATION_OF_OSTEOBLAST_DIFFERENTIATION	4	112	0.00162195	0.00916559	3398|3727|7477|860	ID2|JUND|WNT7B|RUNX2	ID2(-0.98)| JUND(-0.56)| WNT7B(1.56)| RUNX2(5.04)	ID2(-5.69)| JUND(-1.34)| WNT7B(1.50)| RUNX2(3.51)
GO_REGULATION_OF_STEM_CELL_PROLIFERATION	4	88	0.00162195	0.00916559	10443|2192|7015|8660	N4BP2L2|FBLN1|TERT|IRS2	N4BP2L2(0.77)| FBLN1(1.12)| TERT(-1.19)| IRS2(1.87)	N4BP2L2(0.70)| FBLN1(2.53)| TERT(-4.29)| IRS2(2.01)
GO_ER_TO_GOLGI_VESICLE_MEDIATED_TRANSPORT	4	167	0.00162195	0.00916559	1604|57511|7039|83548	CD55|COG6|TGFA|COG3	CD55(1.27)| COG6(0.69)| TGFA(0.62)| COG3(0.57)	CD55(1.65)| COG6(0.71)| TGFA(0.95)| COG3(0.92)
GO_INTEGRIN_MEDIATED_SIGNALING_PATHWAY	4	82	0.00162195	0.00916559	2192|3675|3695|634	FBLN1|ITGA3|ITGB7|CEACAM1	FBLN1(1.12)| ITGA3(1.20)| ITGB7(1.26)| CEACAM1(2.54)	FBLN1(2.53)| ITGA3(1.05)| ITGB7(2.29)| CEACAM1(1.41)
GO_CAMERA_TYPE_EYE_MORPHOGENESIS	4	101	0.00162195	0.00916559	1969|220|28996|8412	EPHA2|ALDH1A3|HIPK2|BCAR3	EPHA2(1.32)| ALDH1A3(1.42)| HIPK2(-0.72)| BCAR3(0.98)	EPHA2(0.88)| ALDH1A3(2.96)| HIPK2(-6.95)| BCAR3(1.81)
GO_O_GLYCAN_PROCESSING	4	58	0.00162195	0.00916559	10331|50614|6484|94025	B3GNT3|GALNT9|ST3GAL4|MUC16	B3GNT3(1.19)| GALNT9(2.05)| ST3GAL4(0.70)| MUC16(4.27)	B3GNT3(1.02)| GALNT9(4.29)| ST3GAL4(1.06)| MUC16(2.52)
GO_PROTEIN_AUTOPHOSPHORYLATION	4	192	0.00162195	0.00916559	5292|55359|5753|780	PIM1|STYK1|PTK6|DDR1	PIM1(0.69)| STYK1(0.66)| PTK6(1.43)| DDR1(0.64)	PIM1(1.82)| STYK1(0.99)| PTK6(2.05)| DDR1(1.02)
GO_RESPONSE_TO_MECHANICAL_STIMULUS	4	210	0.00162195	0.00916559	1508|3727|4212|4316	CTSB|JUND|MEIS2|MMP7	CTSB(0.58)| JUND(-0.56)| MEIS2(0.87)| MMP7(-2.51)	CTSB(1.44)| JUND(-1.34)| MEIS2(1.67)| MMP7(-5.91)
GO_DEVELOPMENT_OF_PRIMARY_SEXUAL_CHARACTERISTICS	4	216	0.00162195	0.00916559	23639|5972|7022|8204	LRRC6|REN|TFAP2C|NRIP1	LRRC6(-0.88)| REN(2.91)| TFAP2C(0.78)| NRIP1(1.02)	LRRC6(-2.69)| REN(6.27)| TFAP2C(2.68)| NRIP1(1.07)
GO_MYELOID_LEUKOCYTE_DIFFERENTIATION	5	96	0.00234231	0.0128152	1437|1969|2624|3965|55509	CSF2|EPHA2|GATA2|LGALS9|BATF3	CSF2(3.07)| EPHA2(1.32)| GATA2(0.55)| LGALS9(1.99)| BATF3(-0.96)	CSF2(3.42)| EPHA2(0.88)| GATA2(2.65)| LGALS9(1.73)| BATF3(-2.45)
GO_FOREBRAIN_DEVELOPMENT	5	357	0.00234231	0.0128152	10371|220|2624|3398|7477	SEMA3A|ALDH1A3|GATA2|ID2|WNT7B	SEMA3A(1.47)| ALDH1A3(1.42)| GATA2(0.55)| ID2(-0.98)| WNT7B(1.56)	SEMA3A(0.87)| ALDH1A3(2.96)| GATA2(2.65)| ID2(-5.69)| WNT7B(1.50)
GO_POSITIVE_REGULATION_OF_CELL_ACTIVATION	5	311	0.00234231	0.0128152	1604|1948|3965|8660|9173	CD55|EFNB2|LGALS9|IRS2|IL1RL1	CD55(1.27)| EFNB2(0.79)| LGALS9(1.99)| IRS2(1.87)| IL1RL1(2.13)	CD55(1.65)| EFNB2(1.76)| LGALS9(1.73)| IRS2(2.01)| IL1RL1(2.67)
GO_OLIGOSACCHARIDE_METABOLIC_PROCESS	3	65	0.00247579	0.0128152	2525|2683|6484	FUT3|B4GALT1|ST3GAL4	FUT3(1.38)| B4GALT1(0.57)| ST3GAL4(0.70)	FUT3(3.37)| B4GALT1(1.33)| ST3GAL4(1.06)
GO_REGULATION_OF_PROTEIN_TYROSINE_KINASE_ACTIVITY	3	61	0.00247579	0.0128152	5753|7039|9052	PTK6|TGFA|GPRC5A	PTK6(1.43)| TGFA(0.62)| GPRC5A(2.07)	PTK6(2.05)| TGFA(0.95)| GPRC5A(1.55)
GO_DENDRITIC_CELL_DIFFERENTIATION	3	33	0.00247579	0.0128152	1437|3965|55509	CSF2|LGALS9|BATF3	CSF2(3.07)| LGALS9(1.99)| BATF3(-0.96)	CSF2(3.42)| LGALS9(1.73)| BATF3(-2.45)
GO_POLYSACCHARIDE_BIOSYNTHETIC_PROCESS	3	42	0.00247579	0.0128152	10331|2992|3038	B3GNT3|GYG1|HAS3	B3GNT3(1.19)| GYG1(0.80)| HAS3(-1.77)	B3GNT3(1.02)| GYG1(0.51)| HAS3(-2.23)
GO_RIBONUCLEOTIDE_CATABOLIC_PROCESS	3	28	0.00247579	0.0128152	10846|131870|4907	PDE10A|NUDT16|NT5E	PDE10A(-1.38)| NUDT16(-0.59)| NT5E(1.02)	PDE10A(-2.24)| NUDT16(-0.72)| NT5E(1.56)
GO_KERATAN_SULFATE_METABOLIC_PROCESS	3	33	0.00247579	0.0128152	10331|2683|6484	B3GNT3|B4GALT1|ST3GAL4	B3GNT3(1.19)| B4GALT1(0.57)| ST3GAL4(0.70)	B3GNT3(1.02)| B4GALT1(1.33)| ST3GAL4(1.06)
GO_REGULATION_OF_ADAPTIVE_IMMUNE_RESPONSE	3	123	0.00247579	0.0128152	634|64115|9173	CEACAM1|VSIR|IL1RL1	CEACAM1(2.54)| VSIR(1.66)| IL1RL1(2.13)	CEACAM1(1.41)| VSIR(2.22)| IL1RL1(2.67)
GO_PHOSPHATIDYLINOSITOL_BIOSYNTHETIC_PROCESS	3	120	0.00247579	0.0128152	8660|8821|9107	IRS2|INPP4B|MTMR6	IRS2(1.87)| INPP4B(2.20)| MTMR6(0.61)	IRS2(2.01)| INPP4B(1.29)| MTMR6(1.22)
GO_POSITIVE_REGULATION_OF_SYNAPSE_ASSEMBLY	3	61	0.00247579	0.0128152	1946|27286|347902	EFNA5|SRPX2|AMIGO2	EFNA5(1.66)| SRPX2(1.34)| AMIGO2(0.53)	EFNA5(1.06)| SRPX2(2.51)| AMIGO2(2.24)
GO_ANTIGEN_RECEPTOR_MEDIATED_SIGNALING_PATHWAY	3	195	0.00247579	0.0128152	5699|5795|784	PSMB10|PTPRJ|CACNB3	PSMB10(1.36)| PTPRJ(0.61)| CACNB3(0.63)	PSMB10(0.89)| PTPRJ(1.11)| CACNB3(0.58)
GO_L_AMINO_ACID_TRANSPORT	3	58	0.00247579	0.0128152	124935|256987|347735	SLC43A2|SERINC5|SERINC2	SLC43A2(-0.92)| SERINC5(0.68)| SERINC2(0.73)	SLC43A2(-0.92)| SERINC5(1.70)| SERINC2(1.61)
GO_POLYSACCHARIDE_METABOLIC_PROCESS	3	80	0.00247579	0.0128152	10331|2992|3038	B3GNT3|GYG1|HAS3	B3GNT3(1.19)| GYG1(0.80)| HAS3(-1.77)	B3GNT3(1.02)| GYG1(0.51)| HAS3(-2.23)
GO_INTRACELLULAR_STEROID_HORMONE_RECEPTOR_SIGNALING_PATHWAY	3	71	0.00247579	0.0128152	11240|56937|8204	PADI2|PMEPA1|NRIP1	PADI2(0.82)| PMEPA1(3.42)| NRIP1(1.02)	PADI2(4.44)| PMEPA1(1.28)| NRIP1(1.07)
GO_NEGATIVE_REGULATION_OF_SMALL_GTPASE_MEDIATED_SIGNAL_TRANSDUCTION	3	40	0.00247579	0.0128152	23189|3675|50861	KANK1|ITGA3|STMN3	KANK1(-0.59)| ITGA3(1.20)| STMN3(1.66)	KANK1(-2.94)| ITGA3(1.05)| STMN3(1.06)
GO_LIPID_HOMEOSTASIS	3	110	0.00247579	0.0128152	27346|7376|8660	TMEM97|NR1H2|IRS2	TMEM97(-1.01)| NR1H2(0.53)| IRS2(1.87)	TMEM97(-0.71)| NR1H2(0.84)| IRS2(2.01)
GO_REGULATION_OF_LIPID_BIOSYNTHETIC_PROCESS	3	128	0.00247579	0.0128152	4907|57761|7376	NT5E|TRIB3|NR1H2	NT5E(1.02)| TRIB3(-0.76)| NR1H2(0.53)	NT5E(1.56)| TRIB3(-0.77)| NR1H2(0.84)
GO_NEGATIVE_REGULATION_OF_EXTRINSIC_APOPTOTIC_SIGNALING_PATHWAY	3	98	0.00247579	0.0128152	1437|6934|7015	CSF2|TCF7L2|TERT	CSF2(3.07)| TCF7L2(-1.61)| TERT(-1.19)	CSF2(3.42)| TCF7L2(-1.29)| TERT(-4.29)
GO_REGULATION_OF_GLYCOPROTEIN_METABOLIC_PROCESS	3	43	0.00247579	0.0128152	1839|6934|9528	HBEGF|TCF7L2|TMEM59	HBEGF(0.57)| TCF7L2(-1.61)| TMEM59(0.71)	HBEGF(1.41)| TCF7L2(-1.29)| TMEM59(0.53)
GO_CELLULAR_RESPONSE_TO_OXYGEN_LEVELS	3	143	0.00247579	0.0128152	132864|28996|7015	CPEB2|HIPK2|TERT	CPEB2(2.14)| HIPK2(-0.72)| TERT(-1.19)	CPEB2(0.87)| HIPK2(-6.95)| TERT(-4.29)
GO_NEURAL_NUCLEUS_DEVELOPMENT	3	66	0.00247579	0.0128152	11240|220|4129	PADI2|ALDH1A3|MAOB	PADI2(0.82)| ALDH1A3(1.42)| MAOB(-2.55)	PADI2(4.44)| ALDH1A3(2.96)| MAOB(-3.08)
GO_NUCLEOBASE_METABOLIC_PROCESS	3	39	0.00247579	0.0128152	1806|7498|978	DPYD|XDH|CDA	DPYD(2.03)| XDH(3.21)| CDA(1.70)	DPYD(1.56)| XDH(3.01)| CDA(3.93)
GO_NEGATIVE_REGULATION_OF_EPITHELIAL_CELL_MIGRATION	3	53	0.00247579	0.0128152	10371|90627|9314	SEMA3A|STARD13|KLF4	SEMA3A(1.47)| STARD13(2.22)| KLF4(-0.88)	SEMA3A(0.87)| STARD13(3.06)| KLF4(-3.07)
GO_OVULATION_CYCLE_PROCESS	3	88	0.00247579	0.0128152	3814|5066|8204	KISS1|PAM|NRIP1	KISS1(2.37)| PAM(-1.28)| NRIP1(1.02)	KISS1(2.13)| PAM(-1.74)| NRIP1(1.07)
GO_ORGANELLE_MEMBRANE_FUSION	3	95	0.00247579	0.0128152	55647|84958|94121	RAB20|SYTL1|SYTL4	RAB20(0.57)| SYTL1(0.84)| SYTL4(0.53)	RAB20(0.59)| SYTL1(0.87)| SYTL4(1.85)
GO_PHOSPHOLIPASE_C_ACTIVATING_G_PROTEIN_COUPLED_RECEPTOR_SIGNALING_PATHWAY	3	83	0.00247579	0.0128152	3814|55107|7052	KISS1|ANO1|TGM2	KISS1(2.37)| ANO1(1.16)| TGM2(1.05)	KISS1(2.13)| ANO1(2.67)| TGM2(3.14)
GO_REGULATION_OF_MAST_CELL_ACTIVATION	3	39	0.00247579	0.0128152	201294|284021|3965	UNC13D|MILR1|LGALS9	UNC13D(1.09)| MILR1(1.85)| LGALS9(1.99)	UNC13D(2.01)| MILR1(3.90)| LGALS9(1.73)
GO_NUCLEOSIDE_TRIPHOSPHATE_BIOSYNTHETIC_PROCESS	3	64	0.00247579	0.0128152	129607|50617|5315	CMPK2|ATP6V0A4|PKM	CMPK2(1.74)| ATP6V0A4(1.98)| PKM(0.52)	CMPK2(3.84)| ATP6V0A4(2.43)| PKM(1.48)
GO_REGULATION_OF_CELL_CYCLE_G1_S_PHASE_TRANSITION	3	147	0.00247579	0.0128152	3398|5292|7029	ID2|PIM1|TFDP2	ID2(-0.98)| PIM1(0.69)| TFDP2(-0.58)	ID2(-5.69)| PIM1(1.82)| TFDP2(-1.28)
GO_REGULATION_OF_T_CELL_PROLIFERATION	3	147	0.00247579	0.0128152	1604|3965|64115	CD55|LGALS9|VSIR	CD55(1.27)| LGALS9(1.99)| VSIR(1.66)	CD55(1.65)| LGALS9(1.73)| VSIR(2.22)
GO_POSITIVE_REGULATION_OF_REACTIVE_OXYGEN_SPECIES_METABOLIC_PROCESS	3	86	0.00247579	0.0128152	7498|9314|9722	XDH|KLF4|NOS1AP	XDH(3.21)| KLF4(-0.88)| NOS1AP(0.80)	XDH(3.01)| KLF4(-3.07)| NOS1AP(0.85)
GO_PURINE_NUCLEOSIDE_BIOSYNTHETIC_PROCESS	3	89	0.00247579	0.0128152	4907|50617|5315	NT5E|ATP6V0A4|PKM	NT5E(1.02)| ATP6V0A4(1.98)| PKM(0.52)	NT5E(1.56)| ATP6V0A4(2.43)| PKM(1.48)
GO_REGULATION_OF_CD4_POSITIVE_ALPHA_BETA_T_CELL_ACTIVATION	3	38	0.00247579	0.0128152	1604|3965|64115	CD55|LGALS9|VSIR	CD55(1.27)| LGALS9(1.99)| VSIR(1.66)	CD55(1.65)| LGALS9(1.73)| VSIR(2.22)
GO_EPIBOLY	3	23	0.00247579	0.0128152	1839|634|780	HBEGF|CEACAM1|DDR1	HBEGF(0.57)| CEACAM1(2.54)| DDR1(0.64)	HBEGF(1.41)| CEACAM1(1.41)| DDR1(1.02)
GO_NEGATIVE_REGULATION_OF_INFLAMMATORY_RESPONSE	3	100	0.00247579	0.0128152	4907|9021|9314	NT5E|SOCS3|KLF4	NT5E(1.02)| SOCS3(0.84)| KLF4(-0.88)	NT5E(1.56)| SOCS3(2.93)| KLF4(-3.07)
GO_REGULATION_OF_CALCIUM_ION_DEPENDENT_EXOCYTOSIS	3	86	0.00247579	0.0128152	2683|84958|94121	B4GALT1|SYTL1|SYTL4	B4GALT1(0.57)| SYTL1(0.84)| SYTL4(0.53)	B4GALT1(1.33)| SYTL1(0.87)| SYTL4(1.85)
GO_NEURON_MIGRATION	3	110	0.00247579	0.0128152	10371|2624|3675	SEMA3A|GATA2|ITGA3	SEMA3A(1.47)| GATA2(0.55)| ITGA3(1.20)	SEMA3A(0.87)| GATA2(2.65)| ITGA3(1.05)
GO_REGULATION_OF_PROTEASOMAL_PROTEIN_CATABOLIC_PROCESS	3	181	0.00247579	0.0128152	10221|57761|64285	TRIB1|TRIB3|RHBDF1	TRIB1(-2.30)| TRIB3(-0.76)| RHBDF1(0.57)	TRIB1(-0.78)| TRIB3(-0.77)| RHBDF1(0.59)
GO_POSITIVE_REGULATION_OF_MYELOID_CELL_DIFFERENTIATION	3	81	0.00247579	0.0128152	10221|2624|3398	TRIB1|GATA2|ID2	TRIB1(-2.30)| GATA2(0.55)| ID2(-0.98)	TRIB1(-0.78)| GATA2(2.65)| ID2(-5.69)
GO_T_CELL_RECEPTOR_SIGNALING_PATHWAY	3	146	0.00247579	0.0128152	5699|5795|784	PSMB10|PTPRJ|CACNB3	PSMB10(1.36)| PTPRJ(0.61)| CACNB3(0.63)	PSMB10(0.89)| PTPRJ(1.11)| CACNB3(0.58)
GO_REGULATION_OF_NOTCH_SIGNALING_PATHWAY	3	67	0.00247579	0.0128152	10098|2624|441478	TSPAN5|GATA2|NRARP	TSPAN5(-1.67)| GATA2(0.55)| NRARP(-0.81)	TSPAN5(-1.55)| GATA2(2.65)| NRARP(-2.60)
GO_MICROTUBULE_BUNDLE_FORMATION	3	69	0.00247579	0.0128152	23255|23639|55036	MTCL1|LRRC6|CCDC40	MTCL1(-0.61)| LRRC6(-0.88)| CCDC40(-1.21)	MTCL1(-5.74)| LRRC6(-2.69)| CCDC40(-2.85)
GO_ORGANIC_ACID_TRANSMEMBRANE_TRANSPORT	3	103	0.00247579	0.0128152	124935|25874|9121	SLC43A2|MPC2|SLC16A5	SLC43A2(-0.92)| MPC2(-0.61)| SLC16A5(0.79)	SLC43A2(-0.92)| MPC2(-0.86)| SLC16A5(1.33)
GO_REGULATION_OF_PROTEIN_MATURATION	3	82	0.00247579	0.0128152	1604|330|9528	CD55|BIRC3|TMEM59	CD55(1.27)| BIRC3(1.34)| TMEM59(0.71)	CD55(1.65)| BIRC3(1.59)| TMEM59(0.53)
GO_KERATAN_SULFATE_BIOSYNTHETIC_PROCESS	3	28	0.00247579	0.0128152	10331|2683|6484	B3GNT3|B4GALT1|ST3GAL4	B3GNT3(1.19)| B4GALT1(0.57)| ST3GAL4(0.70)	B3GNT3(1.02)| B4GALT1(1.33)| ST3GAL4(1.06)
GO_RESPONSE_TO_PROGESTERONE	3	50	0.00247579	0.0128152	117144|1829|9021	CATSPER1|DSG2|SOCS3	CATSPER1(1.02)| DSG2(1.25)| SOCS3(0.84)	CATSPER1(1.16)| DSG2(0.69)| SOCS3(2.93)
GO_NEGATIVE_REGULATION_OF_I_KAPPAB_KINASE_NF_KAPPAB_SIGNALING	3	51	0.00247579	0.0128152	10133|5187|9173	OPTN|PER1|IL1RL1	OPTN(0.87)| PER1(-1.13)| IL1RL1(2.13)	OPTN(1.35)| PER1(-0.69)| IL1RL1(2.67)
GO_VASCULOGENESIS	3	59	0.00247579	0.0128152	1969|4643|7477	EPHA2|MYO1E|WNT7B	EPHA2(1.32)| MYO1E(1.00)| WNT7B(1.56)	EPHA2(0.88)| MYO1E(0.61)| WNT7B(1.50)
GO_DETECTION_OF_STIMULUS	3	675	0.00247579	0.0128152	114771|55107|64949	PGLYRP3|ANO1|MRPS26	PGLYRP3(3.23)| ANO1(1.16)| MRPS26(-0.51)	PGLYRP3(2.53)| ANO1(2.67)| MRPS26(-0.73)
GO_REGULATION_OF_ESTABLISHMENT_OF_PROTEIN_LOCALIZATION_TO_PLASMA_MEMBRANE	3	48	0.00247579	0.0128152	1969|3675|9528	EPHA2|ITGA3|TMEM59	EPHA2(1.32)| ITGA3(1.20)| TMEM59(0.71)	EPHA2(0.88)| ITGA3(1.05)| TMEM59(0.53)
GO_PEPTIDYL_TYROSINE_AUTOPHOSPHORYLATION	3	39	0.00247579	0.0128152	55359|5753|780	STYK1|PTK6|DDR1	STYK1(0.66)| PTK6(1.43)| DDR1(0.64)	STYK1(0.99)| PTK6(2.05)| DDR1(1.02)
GO_ENDODERM_FORMATION	3	50	0.00247579	0.0128152	1844|1846|3914	DUSP2|DUSP4|LAMB3	DUSP2(-0.50)| DUSP4(1.11)| LAMB3(1.60)	DUSP2(-0.74)| DUSP4(2.67)| LAMB3(1.08)
GO_POSITIVE_REGULATION_OF_LIPID_METABOLIC_PROCESS	3	128	0.00247579	0.0128152	4907|7376|8660	NT5E|NR1H2|IRS2	NT5E(1.02)| NR1H2(0.53)| IRS2(1.87)	NT5E(1.56)| NR1H2(0.84)| IRS2(2.01)
GO_POSITIVE_REGULATION_OF_OSTEOBLAST_DIFFERENTIATION	3	60	0.00247579	0.0128152	3727|7477|860	JUND|WNT7B|RUNX2	JUND(-0.56)| WNT7B(1.56)| RUNX2(5.04)	JUND(-1.34)| WNT7B(1.50)| RUNX2(3.51)
GO_VISUAL_BEHAVIOR	3	50	0.00247579	0.0128152	3198|4212|4867	HOXA1|MEIS2|NPHP1	HOXA1(0.53)| MEIS2(0.87)| NPHP1(-0.98)	HOXA1(1.17)| MEIS2(1.67)| NPHP1(-1.17)
GO_REGULATION_OF_CELL_PROJECTION_ASSEMBLY	3	155	0.00247579	0.0128152	1969|23189|6624	EPHA2|KANK1|FSCN1	EPHA2(1.32)| KANK1(-0.59)| FSCN1(-0.53)	EPHA2(0.88)| KANK1(-2.94)| FSCN1(-2.07)
GO_REGULATION_OF_LEUKOCYTE_DEGRANULATION	3	41	0.00247579	0.0128152	201294|3965|634	UNC13D|LGALS9|CEACAM1	UNC13D(1.09)| LGALS9(1.99)| CEACAM1(2.54)	UNC13D(2.01)| LGALS9(1.73)| CEACAM1(1.41)
GO_ENDOCHONDRAL_BONE_MORPHOGENESIS	3	45	0.00247579	0.0128152	1305|4209|860	COL13A1|MEF2D|RUNX2	COL13A1(1.67)| MEF2D(0.71)| RUNX2(5.04)	COL13A1(3.78)| MEF2D(0.69)| RUNX2(3.51)
GO_POSITIVE_REGULATION_OF_STEM_CELL_PROLIFERATION	3	61	0.00247579	0.0128152	10443|7015|8660	N4BP2L2|TERT|IRS2	N4BP2L2(0.77)| TERT(-1.19)| IRS2(1.87)	N4BP2L2(0.70)| TERT(-4.29)| IRS2(2.01)
GO_REGULATION_OF_SPROUTING_ANGIOGENESIS	3	28	0.00247579	0.0128152	27286|90627|9314	SRPX2|STARD13|KLF4	SRPX2(1.34)| STARD13(2.22)| KLF4(-0.88)	SRPX2(2.51)| STARD13(3.06)| KLF4(-3.07)
GO_NEUTRAL_AMINO_ACID_TRANSPORT	3	34	0.00247579	0.0128152	124935|256987|347735	SLC43A2|SERINC5|SERINC2	SLC43A2(-0.92)| SERINC5(0.68)| SERINC2(0.73)	SLC43A2(-0.92)| SERINC5(1.70)| SERINC2(1.61)
GO_VITAMIN_METABOLIC_PROCESS	3	120	0.00247579	0.0128152	1583|5646|66002	CYP11A1|PRSS3|CYP4F12	CYP11A1(2.00)| PRSS3(0.62)| CYP4F12(3.07)	CYP11A1(2.95)| PRSS3(0.83)| CYP4F12(5.04)
GO_GLYCOSYL_COMPOUND_CATABOLIC_PROCESS	3	42	0.00247579	0.0128152	1806|4907|978	DPYD|NT5E|CDA	DPYD(2.03)| NT5E(1.02)| CDA(1.70)	DPYD(1.56)| NT5E(1.56)| CDA(3.93)
GO_NEGATIVE_REGULATION_OF_PROTEIN_MATURATION	3	35	0.00247579	0.0128152	1604|330|9528	CD55|BIRC3|TMEM59	CD55(1.27)| BIRC3(1.34)| TMEM59(0.71)	CD55(1.65)| BIRC3(1.59)| TMEM59(0.53)
GO_ESTABLISHMENT_OF_PROTEIN_LOCALIZATION_TO_PLASMA_MEMBRANE	3	90	0.00247579	0.0128152	10098|10133|23499	TSPAN5|OPTN|MACF1	TSPAN5(-1.67)| OPTN(0.87)| MACF1(1.50)	TSPAN5(-1.55)| OPTN(1.35)| MACF1(0.51)
GO_SODIUM_ION_TRANSPORT	3	144	0.00247579	0.0128152	6337|6553|84679	SCNN1A|SLC9A5|SLC9A7	SCNN1A(0.75)| SLC9A5(-0.51)| SLC9A7(0.56)	SCNN1A(1.46)| SLC9A5(-1.54)| SLC9A7(2.04)
GO_REGULATION_OF_TYPE_I_INTERFERON_PRODUCTION	3	111	0.00247579	0.0128152	10622|23220|6737	POLR3G|DTX4|TRIM21	POLR3G(-0.72)| DTX4(1.41)| TRIM21(0.51)	POLR3G(-0.67)| DTX4(1.76)| TRIM21(0.52)
GO_CELL_GROWTH	3	135	0.00247579	0.0128152	10371|1946|957	SEMA3A|EFNA5|ENTPD5	SEMA3A(1.47)| EFNA5(1.66)| ENTPD5(-0.61)	SEMA3A(0.87)| EFNA5(1.06)| ENTPD5(-1.10)
GO_POSITIVE_REGULATION_OF_AXONOGENESIS	3	69	0.00247579	0.0128152	1946|23499|79006	EFNA5|MACF1|METRN	EFNA5(1.66)| MACF1(1.50)| METRN(-0.53)	EFNA5(1.06)| MACF1(0.51)| METRN(-0.92)
GO_NEGATIVE_REGULATION_OF_LYMPHOCYTE_DIFFERENTIATION	3	40	0.00247579	0.0128152	114771|3398|441478	PGLYRP3|ID2|NRARP	PGLYRP3(3.23)| ID2(-0.98)| NRARP(-0.81)	PGLYRP3(2.53)| ID2(-5.69)| NRARP(-2.60)
GO_AMMONIUM_ION_METABOLIC_PROCESS	4	169	0.00302128	0.0152647	4129|4953|6303|6609	MAOB|ODC1|SAT1|SMPD1	MAOB(-2.55)| ODC1(-0.64)| SAT1(-1.11)| SMPD1(1.84)	MAOB(-3.08)| ODC1(-0.93)| SAT1(-0.92)| SMPD1(1.78)
GO_NEGATIVE_REGULATION_OF_NEURON_DIFFERENTIATION	4	191	0.00302128	0.0152647	10371|23105|23189|3398	SEMA3A|FSTL4|KANK1|ID2	SEMA3A(1.47)| FSTL4(-2.01)| KANK1(-0.59)| ID2(-0.98)	SEMA3A(0.87)| FSTL4(-2.23)| KANK1(-2.94)| ID2(-5.69)
GO_SENSORY_PERCEPTION_OF_MECHANICAL_STIMULUS	4	155	0.00302128	0.0152647	1032|3198|50617|6940	CDKN2D|HOXA1|ATP6V0A4|ZNF354A	CDKN2D(0.75)| HOXA1(0.53)| ATP6V0A4(1.98)| ZNF354A(-0.64)	CDKN2D(1.44)| HOXA1(1.17)| ATP6V0A4(2.43)| ZNF354A(-0.58)
GO_RESPONSE_TO_CORTICOSTEROID	4	176	0.00302128	0.0152647	3557|4129|5066|9021	IL1RN|MAOB|PAM|SOCS3	IL1RN(1.80)| MAOB(-2.55)| PAM(-1.28)| SOCS3(0.84)	IL1RN(1.78)| MAOB(-3.08)| PAM(-1.74)| SOCS3(2.93)
GO_POSITIVE_REGULATION_OF_INTRACELLULAR_PROTEIN_TRANSPORT	4	258	0.00302128	0.0152647	23189|23255|3965|6934	KANK1|MTCL1|LGALS9|TCF7L2	KANK1(-0.59)| MTCL1(-0.61)| LGALS9(1.99)| TCF7L2(-1.61)	KANK1(-2.94)| MTCL1(-5.74)| LGALS9(1.73)| TCF7L2(-1.29)
GO_MAMMARY_GLAND_EPITHELIUM_DEVELOPMENT	4	53	0.00302128	0.0152647	1969|3398|7477|780	EPHA2|ID2|WNT7B|DDR1	EPHA2(1.32)| ID2(-0.98)| WNT7B(1.56)| DDR1(0.64)	EPHA2(0.88)| ID2(-5.69)| WNT7B(1.50)| DDR1(1.02)
GO_AMINE_METABOLIC_PROCESS	4	131	0.00302128	0.0152647	4953|6303|6609|8942	ODC1|SAT1|SMPD1|KYNU	ODC1(-0.64)| SAT1(-1.11)| SMPD1(1.84)| KYNU(2.84)	ODC1(-0.93)| SAT1(-0.92)| SMPD1(1.78)| KYNU(2.64)
GO_MAINTENANCE_OF_LOCATION	4	138	0.00302128	0.0152647	25777|29899|81573|8204	SUN2|GPSM2|ANKRD13C|NRIP1	SUN2(0.82)| GPSM2(0.55)| ANKRD13C(1.37)| NRIP1(1.02)	SUN2(0.81)| GPSM2(0.62)| ANKRD13C(0.51)| NRIP1(1.07)
GO_REGULATION_OF_LYMPHOCYTE_DIFFERENTIATION	4	132	0.00302128	0.0152647	114771|3398|3965|441478	PGLYRP3|ID2|LGALS9|NRARP	PGLYRP3(3.23)| ID2(-0.98)| LGALS9(1.99)| NRARP(-0.81)	PGLYRP3(2.53)| ID2(-5.69)| LGALS9(1.73)| NRARP(-2.60)
GO_MESODERM_MORPHOGENESIS	4	66	0.00302128	0.0152647	1969|286204|3675|9314	EPHA2|CRB2|ITGA3|KLF4	EPHA2(1.32)| CRB2(1.46)| ITGA3(1.20)| KLF4(-0.88)	EPHA2(0.88)| CRB2(1.16)| ITGA3(1.05)| KLF4(-3.07)
GO_GLYCEROLIPID_BIOSYNTHETIC_PROCESS	4	211	0.00302128	0.0152647	201164|8660|8821|9107	PLD6|IRS2|INPP4B|MTMR6	PLD6(-0.51)| IRS2(1.87)| INPP4B(2.20)| MTMR6(0.61)	PLD6(-1.73)| IRS2(2.01)| INPP4B(1.29)| MTMR6(1.22)
GO_REGULATION_OF_DNA_METABOLIC_PROCESS	4	340	0.00302128	0.0152647	131870|1437|253461|9314	NUDT16|CSF2|ZBTB38|KLF4	NUDT16(-0.59)| CSF2(3.07)| ZBTB38(0.73)| KLF4(-0.88)	NUDT16(-0.72)| CSF2(3.42)| ZBTB38(1.02)| KLF4(-3.07)
GO_NEGATIVE_REGULATION_OF_CELL_PROJECTION_ORGANIZATION	4	144	0.00302128	0.0152647	10371|23105|23189|3675	SEMA3A|FSTL4|KANK1|ITGA3	SEMA3A(1.47)| FSTL4(-2.01)| KANK1(-0.59)| ITGA3(1.20)	SEMA3A(0.87)| FSTL4(-2.23)| KANK1(-2.94)| ITGA3(1.05)
GO_GLUCOSE_METABOLIC_PROCESS	4	119	0.00302128	0.0152647	10007|4938|5315|8660	GNPDA1|OAS1|PKM|IRS2	GNPDA1(-0.73)| OAS1(4.04)| PKM(0.52)| IRS2(1.87)	GNPDA1(-1.00)| OAS1(2.53)| PKM(1.48)| IRS2(2.01)
GO_RESPONSE_TO_VITAMIN	4	98	0.00302128	0.0152647	1032|5292|6940|8942	CDKN2D|PIM1|ZNF354A|KYNU	CDKN2D(0.75)| PIM1(0.69)| ZNF354A(-0.64)| KYNU(2.84)	CDKN2D(1.44)| PIM1(1.82)| ZNF354A(-0.58)| KYNU(2.64)
GO_REGULATION_OF_EMBRYONIC_DEVELOPMENT	4	114	0.00302128	0.0152647	2624|3557|441478|9314	GATA2|IL1RN|NRARP|KLF4	GATA2(0.55)| IL1RN(1.80)| NRARP(-0.81)| KLF4(-0.88)	GATA2(2.65)| IL1RN(1.78)| NRARP(-2.60)| KLF4(-3.07)
GO_GLIAL_CELL_DIFFERENTIATION	4	136	0.00302128	0.0152647	1031|3398|79006|79628	CDKN2C|ID2|METRN|SH3TC2	CDKN2C(1.16)| ID2(-0.98)| METRN(-0.53)| SH3TC2(3.77)	CDKN2C(1.18)| ID2(-5.69)| METRN(-0.92)| SH3TC2(2.28)
GO_REGULATION_OF_MUSCLE_SYSTEM_PROCESS	4	195	0.00302128	0.0152647	10398|1829|9314|9722	MYL9|DSG2|KLF4|NOS1AP	MYL9(-0.56)| DSG2(1.25)| KLF4(-0.88)| NOS1AP(0.80)	MYL9(-4.35)| DSG2(0.69)| KLF4(-3.07)| NOS1AP(0.85)
GO_POSITIVE_REGULATION_OF_TRANSMEMBRANE_RECEPTOR_PROTEIN_SERINE_THREONINE_KINASE_SIGNALING_PATHWAY	4	100	0.00302128	0.0152647	116844|286204|28996|64115	LRG1|CRB2|HIPK2|VSIR	LRG1(2.28)| CRB2(1.46)| HIPK2(-0.72)| VSIR(1.66)	LRG1(0.70)| CRB2(1.16)| HIPK2(-6.95)| VSIR(2.22)
GO_EYE_MORPHOGENESIS	4	136	0.00302128	0.0152647	1969|220|28996|8412	EPHA2|ALDH1A3|HIPK2|BCAR3	EPHA2(1.32)| ALDH1A3(1.42)| HIPK2(-0.72)| BCAR3(0.98)	EPHA2(0.88)| ALDH1A3(2.96)| HIPK2(-6.95)| BCAR3(1.81)
GO_REGULATION_OF_STEM_CELL_DIFFERENTIATION	4	113	0.00302128	0.0152647	10443|286204|64115|6934	N4BP2L2|CRB2|VSIR|TCF7L2	N4BP2L2(0.77)| CRB2(1.46)| VSIR(1.66)| TCF7L2(-1.61)	N4BP2L2(0.70)| CRB2(1.16)| VSIR(2.22)| TCF7L2(-1.29)
GO_CIRCULATORY_SYSTEM_PROCESS	5	366	0.00353644	0.0178269	26509|3398|5795|5972|66002	MYOF|ID2|PTPRJ|REN|CYP4F12	MYOF(0.76)| ID2(-0.98)| PTPRJ(0.61)| REN(2.91)| CYP4F12(3.07)	MYOF(1.81)| ID2(-5.69)| PTPRJ(1.11)| REN(6.27)| CYP4F12(5.04)
GO_APPENDAGE_DEVELOPMENT	5	169	0.00353644	0.0178269	342184|5066|5362|860|9496	FMN1|PAM|PLXNA2|RUNX2|TBX4	FMN1(2.63)| PAM(-1.28)| PLXNA2(1.61)| RUNX2(5.04)| TBX4(-4.01)	FMN1(1.54)| PAM(-1.74)| PLXNA2(0.78)| RUNX2(3.51)| TBX4(-3.90)
GO_COGNITION	4	251	0.00506623	0.0251949	3198|3675|4212|6484	HOXA1|ITGA3|MEIS2|ST3GAL4	HOXA1(0.53)| ITGA3(1.20)| MEIS2(0.87)| ST3GAL4(0.70)	HOXA1(1.17)| ITGA3(1.05)| MEIS2(1.67)| ST3GAL4(1.06)
GO_GLAND_MORPHOGENESIS	4	97	0.00506623	0.0251949	10371|1969|7052|780	SEMA3A|EPHA2|TGM2|DDR1	SEMA3A(1.47)| EPHA2(1.32)| TGM2(1.05)| DDR1(0.64)	SEMA3A(0.87)| EPHA2(0.88)| TGM2(3.14)| DDR1(1.02)
GO_MUSCLE_ORGAN_DEVELOPMENT	4	277	0.00506623	0.0251949	1508|1839|23764|4209	CTSB|HBEGF|MAFF|MEF2D	CTSB(0.58)| HBEGF(0.57)| MAFF(0.74)| MEF2D(0.71)	CTSB(1.44)| HBEGF(1.41)| MAFF(0.73)| MEF2D(0.69)
GO_POSITIVE_REGULATION_OF_VASCULATURE_DEVELOPMENT	4	133	0.00506623	0.0251949	116844|2624|27286|28996	LRG1|GATA2|SRPX2|HIPK2	LRG1(2.28)| GATA2(0.55)| SRPX2(1.34)| HIPK2(-0.72)	LRG1(0.70)| GATA2(2.65)| SRPX2(2.51)| HIPK2(-6.95)
GO_POSTTRANSCRIPTIONAL_REGULATION_OF_GENE_EXPRESSION	4	448	0.00506623	0.0251949	132864|5187|5699|7015	CPEB2|PER1|PSMB10|TERT	CPEB2(2.14)| PER1(-1.13)| PSMB10(1.36)| TERT(-1.19)	CPEB2(0.87)| PER1(-0.69)| PSMB10(0.89)| TERT(-4.29)
GO_AUTOPHAGY	4	394	0.00506623	0.0251949	10133|1508|9528|9788	OPTN|CTSB|TMEM59|MTSS1	OPTN(0.87)| CTSB(0.58)| TMEM59(0.71)| MTSS1(-0.62)	OPTN(1.35)| CTSB(1.44)| TMEM59(0.53)| MTSS1(-4.74)
GO_REGULATION_OF_ERK1_AND_ERK2_CASCADE	4	238	0.00506623	0.0251949	1969|2192|3965|9314	EPHA2|FBLN1|LGALS9|KLF4	EPHA2(1.32)| FBLN1(1.12)| LGALS9(1.99)| KLF4(-0.88)	EPHA2(0.88)| FBLN1(2.53)| LGALS9(1.73)| KLF4(-3.07)
GO_RESPONSE_TO_ESTROGEN	4	218	0.00506623	0.0251949	1244|5066|8204|9021	ABCC2|PAM|NRIP1|SOCS3	ABCC2(-0.74)| PAM(-1.28)| NRIP1(1.02)| SOCS3(0.84)	ABCC2(-2.78)| PAM(-1.74)| NRIP1(1.07)| SOCS3(2.93)
GO_EPHRIN_RECEPTOR_SIGNALING_PATHWAY	4	85	0.00506623	0.0251949	1946|1948|1969|8874	EFNA5|EFNB2|EPHA2|ARHGEF7	EFNA5(1.66)| EFNB2(0.79)| EPHA2(1.32)| ARHGEF7(0.69)	EFNA5(1.06)| EFNB2(1.76)| EPHA2(0.88)| ARHGEF7(0.83)
GO_CARBOHYDRATE_HOMEOSTASIS	4	170	0.00506623	0.0251949	4938|56652|6934|8660	OAS1|TWNK|TCF7L2|IRS2	OAS1(4.04)| TWNK(-0.55)| TCF7L2(-1.61)| IRS2(1.87)	OAS1(2.53)| TWNK(-0.51)| TCF7L2(-1.29)| IRS2(2.01)
GO_CELLULAR_CARBOHYDRATE_METABOLIC_PROCESS	4	144	0.00506623	0.0251949	10331|2683|2992|3038	B3GNT3|B4GALT1|GYG1|HAS3	B3GNT3(1.19)| B4GALT1(0.57)| GYG1(0.80)| HAS3(-1.77)	B3GNT3(1.02)| B4GALT1(1.33)| GYG1(0.51)| HAS3(-2.23)
GO_POSITIVE_REGULATION_OF_CYTOKINE_PRODUCTION	4	370	0.00506623	0.0251949	10622|1437|3965|9173	POLR3G|CSF2|LGALS9|IL1RL1	POLR3G(-0.72)| CSF2(3.07)| LGALS9(1.99)| IL1RL1(2.13)	POLR3G(-0.67)| CSF2(3.42)| LGALS9(1.73)| IL1RL1(2.67)
GO_RECEPTOR_MEDIATED_ENDOCYTOSIS	5	231	0.00511207	0.0253659	1755|22925|56649|64129|84171	DMBT1|PLA2R1|TMPRSS4|TINAGL1|LOXL4	DMBT1(4.34)| PLA2R1(1.48)| TMPRSS4(2.61)| TINAGL1(1.86)| LOXL4(4.02)	DMBT1(3.50)| PLA2R1(1.62)| TMPRSS4(1.91)| TINAGL1(0.93)| LOXL4(4.01)
GO_NEGATIVE_REGULATION_OF_WNT_SIGNALING_PATHWAY	5	197	0.00511207	0.0253659	139285|26524|54894|5699|6934	AMER1|LATS2|RNF43|PSMB10|TCF7L2	AMER1(-0.57)| LATS2(1.06)| RNF43(-2.43)| PSMB10(1.36)| TCF7L2(-1.61)	AMER1(-1.15)| LATS2(0.72)| RNF43(-1.80)| PSMB10(0.89)| TCF7L2(-1.29)
GO_NEGATIVE_REGULATION_OF_PROTEIN_COMPLEX_ASSEMBLY	3	107	0.00578853	0.0275514	23189|56937|822	KANK1|PMEPA1|CAPG	KANK1(-0.59)| PMEPA1(3.42)| CAPG(0.86)	KANK1(-2.94)| PMEPA1(1.28)| CAPG(1.28)
GO_ORGAN_REGENERATION	3	83	0.00578853	0.0275514	5315|780|9021	PKM|DDR1|SOCS3	PKM(0.52)| DDR1(0.64)| SOCS3(0.84)	PKM(1.48)| DDR1(1.02)| SOCS3(2.93)
GO_REGULATION_OF_ALPHA_BETA_T_CELL_ACTIVATION	3	68	0.00578853	0.0275514	1604|3965|64115	CD55|LGALS9|VSIR	CD55(1.27)| LGALS9(1.99)| VSIR(1.66)	CD55(1.65)| LGALS9(1.73)| VSIR(2.22)
GO_REGULATION_OF_BLOOD_PRESSURE	3	169	0.00578853	0.0275514	3398|5972|66002	ID2|REN|CYP4F12	ID2(-0.98)| REN(2.91)| CYP4F12(3.07)	ID2(-5.69)| REN(6.27)| CYP4F12(5.04)
GO_REGULATION_OF_MUSCLE_CONTRACTION	3	147	0.00578853	0.0275514	10398|1829|9722	MYL9|DSG2|NOS1AP	MYL9(-0.56)| DSG2(1.25)| NOS1AP(0.80)	MYL9(-4.35)| DSG2(0.69)| NOS1AP(0.85)
GO_REGULATION_OF_LYMPHOCYTE_APOPTOTIC_PROCESS	3	54	0.00578853	0.0275514	3965|84941|8660	LGALS9|HSH2D|IRS2	LGALS9(1.99)| HSH2D(1.15)| IRS2(1.87)	LGALS9(1.73)| HSH2D(1.85)| IRS2(2.01)
GO_HORMONE_TRANSPORT	3	78	0.00578853	0.0275514	1244|28231|3557	ABCC2|SLCO4A1|IL1RN	ABCC2(-0.74)| SLCO4A1(-0.53)| IL1RN(1.80)	ABCC2(-2.78)| SLCO4A1(-1.16)| IL1RN(1.78)
GO_STEM_CELL_PROLIFERATION	3	60	0.00578853	0.0275514	2120|54894|7477	ETV6|RNF43|WNT7B	ETV6(1.24)| RNF43(-2.43)| WNT7B(1.56)	ETV6(0.62)| RNF43(-1.80)| WNT7B(1.50)
GO_NAD_METABOLIC_PROCESS	3	55	0.00578853	0.0275514	23057|5315|8942	NMNAT2|PKM|KYNU	NMNAT2(1.79)| PKM(0.52)| KYNU(2.84)	NMNAT2(4.54)| PKM(1.48)| KYNU(2.64)
GO_TOLL_LIKE_RECEPTOR_SIGNALING_PATHWAY	3	85	0.00578853	0.0275514	1508|330|3965	CTSB|BIRC3|LGALS9	CTSB(0.58)| BIRC3(1.34)| LGALS9(1.99)	CTSB(1.44)| BIRC3(1.59)| LGALS9(1.73)
GO_MAINTENANCE_OF_LOCATION_IN_CELL	3	96	0.00578853	0.0275514	25777|29899|81573	SUN2|GPSM2|ANKRD13C	SUN2(0.82)| GPSM2(0.55)| ANKRD13C(1.37)	SUN2(0.81)| GPSM2(0.62)| ANKRD13C(0.51)
GO_MUSCLE_CONTRACTION	3	233	0.00578853	0.0275514	10398|26509|5829	MYL9|MYOF|PXN	MYL9(-0.56)| MYOF(0.76)| PXN(0.61)	MYL9(-4.35)| MYOF(1.81)| PXN(0.81)
GO_POSITIVE_REGULATION_OF_CELL_DIVISION	3	132	0.00578853	0.0275514	201161|685|7039	CENPV|BTC|TGFA	CENPV(-0.89)| BTC(1.26)| TGFA(0.62)	CENPV(-1.54)| BTC(1.21)| TGFA(0.95)
GO_REGULATION_OF_SYNAPSE_ASSEMBLY	3	79	0.00578853	0.0275514	1946|27286|347902	EFNA5|SRPX2|AMIGO2	EFNA5(1.66)| SRPX2(1.34)| AMIGO2(0.53)	EFNA5(1.06)| SRPX2(2.51)| AMIGO2(2.24)
GO_POSITIVE_REGULATION_OF_CELL_GROWTH	3	148	0.00578853	0.0275514	1839|1946|23499	HBEGF|EFNA5|MACF1	HBEGF(0.57)| EFNA5(1.66)| MACF1(1.50)	HBEGF(1.41)| EFNA5(1.06)| MACF1(0.51)
GO_RESPONSE_TO_CAMP	3	104	0.00578853	0.0275514	3727|5187|5972	JUND|PER1|REN	JUND(-0.56)| PER1(-1.13)| REN(2.91)	JUND(-1.34)| PER1(-0.69)| REN(6.27)
GO_SOMITOGENESIS	3	62	0.00578853	0.0275514	286204|441478|5362	CRB2|NRARP|PLXNA2	CRB2(1.46)| NRARP(-0.81)| PLXNA2(1.61)	CRB2(1.16)| NRARP(-2.60)| PLXNA2(0.78)
GO_POSITIVE_REGULATION_OF_EXOCYTOSIS	3	83	0.00578853	0.0275514	201294|6385|94121	UNC13D|SDC4|SYTL4	UNC13D(1.09)| SDC4(0.65)| SYTL4(0.53)	UNC13D(2.01)| SDC4(1.14)| SYTL4(1.85)
GO_MORPHOGENESIS_OF_AN_EPITHELIAL_SHEET	3	43	0.00578853	0.0275514	1839|634|780	HBEGF|CEACAM1|DDR1	HBEGF(0.57)| CEACAM1(2.54)| DDR1(0.64)	HBEGF(1.41)| CEACAM1(1.41)| DDR1(1.02)
GO_POSITIVE_REGULATION_OF_STEM_CELL_DIFFERENTIATION	3	50	0.00578853	0.0275514	286204|64115|6934	CRB2|VSIR|TCF7L2	CRB2(1.46)| VSIR(1.66)| TCF7L2(-1.61)	CRB2(1.16)| VSIR(2.22)| TCF7L2(-1.29)
GO_REGULATION_OF_EXTRINSIC_APOPTOTIC_SIGNALING_PATHWAY	3	153	0.00578853	0.0275514	1437|6934|7015	CSF2|TCF7L2|TERT	CSF2(3.07)| TCF7L2(-1.61)| TERT(-1.19)	CSF2(3.42)| TCF7L2(-1.29)| TERT(-4.29)
GO_ACTOMYOSIN_STRUCTURE_ORGANIZATION	3	77	0.00578853	0.0275514	22998|23363|8476	LIMCH1|OBSL1|CDC42BPA	LIMCH1(1.09)| OBSL1(-1.00)| CDC42BPA(0.92)	LIMCH1(0.90)| OBSL1(-3.07)| CDC42BPA(2.01)
GO_GLOMERULUS_DEVELOPMENT	3	49	0.00578853	0.0275514	4643|55366|9788	MYO1E|LGR4|MTSS1	MYO1E(1.00)| LGR4(-0.73)| MTSS1(-0.62)	MYO1E(0.61)| LGR4(-4.02)| MTSS1(-4.74)
GO_ENDOTHELIUM_DEVELOPMENT	3	90	0.00578853	0.0275514	26084|7477|90627	ARHGEF26|WNT7B|STARD13	ARHGEF26(-0.82)| WNT7B(1.56)| STARD13(2.22)	ARHGEF26(-1.14)| WNT7B(1.50)| STARD13(3.06)
GO_ESTABLISHMENT_OF_PROTEIN_LOCALIZATION_TO_MEMBRANE	3	264	0.00578853	0.0275514	10098|10133|23499	TSPAN5|OPTN|MACF1	TSPAN5(-1.67)| OPTN(0.87)| MACF1(1.50)	TSPAN5(-1.55)| OPTN(1.35)| MACF1(0.51)
GO_NOTCH_SIGNALING_PATHWAY	3	114	0.00578853	0.0275514	23220|441478|84441	DTX4|NRARP|MAML2	DTX4(1.41)| NRARP(-0.81)| MAML2(1.76)	DTX4(1.76)| NRARP(-2.60)| MAML2(1.38)
GO_REGULATION_OF_INSULIN_SECRETION_INVOLVED_IN_CELLULAR_RESPONSE_TO_GLUCOSE_STIMULUS	3	53	0.00578853	0.0275514	1946|25874|55107	EFNA5|MPC2|ANO1	EFNA5(1.66)| MPC2(-0.61)| ANO1(1.16)	EFNA5(1.06)| MPC2(-0.86)| ANO1(2.67)
GO_REGULATION_OF_CHROMATIN_ORGANIZATION	3	152	0.00578853	0.0275514	11240|2624|80312	PADI2|GATA2|TET1	PADI2(0.82)| GATA2(0.55)| TET1(-0.61)	PADI2(4.44)| GATA2(2.65)| TET1(-2.06)
GO_MULTICELLULAR_ORGANISMAL_SIGNALING	3	123	0.00578853	0.0275514	1525|1829|784	CXADR|DSG2|CACNB3	CXADR(1.12)| DSG2(1.25)| CACNB3(0.63)	CXADR(1.10)| DSG2(0.69)| CACNB3(0.58)
GO_ORGANIC_HYDROXY_COMPOUND_BIOSYNTHETIC_PROCESS	3	175	0.00578853	0.0275514	11001|4597|51700	SLC27A2|MVD|CYB5R2	SLC27A2(1.19)| MVD(-1.17)| CYB5R2(1.16)	SLC27A2(0.91)| MVD(-0.65)| CYB5R2(1.37)
GO_BODY_FLUID_SECRETION	3	71	0.00578853	0.0275514	5066|7498|780	PAM|XDH|DDR1	PAM(-1.28)| XDH(3.21)| DDR1(0.64)	PAM(-1.74)| XDH(3.01)| DDR1(1.02)
GO_ANTERIOR_POSTERIOR_AXIS_SPECIFICATION	3	48	0.00578853	0.0275514	201164|441478|5046	PLD6|NRARP|PCSK6	PLD6(-0.51)| NRARP(-0.81)| PCSK6(0.60)	PLD6(-1.73)| NRARP(-2.60)| PCSK6(1.07)
GO_REGULATION_OF_MYELOID_LEUKOCYTE_DIFFERENTIATION	3	108	0.00578853	0.0275514	10221|2624|3398	TRIB1|GATA2|ID2	TRIB1(-2.30)| GATA2(0.55)| ID2(-0.98)	TRIB1(-0.78)| GATA2(2.65)| ID2(-5.69)
GO_REGULATION_OF_P38MAPK_CASCADE	3	26	0.00578853	0.0275514	3965|5187|7498	LGALS9|PER1|XDH	LGALS9(1.99)| PER1(-1.13)| XDH(3.21)	LGALS9(1.73)| PER1(-0.69)| XDH(3.01)
GO_ESTABLISHMENT_OR_MAINTENANCE_OF_BIPOLAR_CELL_POLARITY	3	37	0.00578853	0.0275514	23255|286204|6624	MTCL1|CRB2|FSCN1	MTCL1(-0.61)| CRB2(1.46)| FSCN1(-0.53)	MTCL1(-5.74)| CRB2(1.16)| FSCN1(-2.07)
GO_NEGATIVE_REGULATION_OF_MYELOID_CELL_DIFFERENTIATION	3	84	0.00578853	0.0275514	10221|2624|4212	TRIB1|GATA2|MEIS2	TRIB1(-2.30)| GATA2(0.55)| MEIS2(0.87)	TRIB1(-0.78)| GATA2(2.65)| MEIS2(1.67)
GO_REGULATION_OF_ENDOTHELIAL_CELL_PROLIFERATION	3	98	0.00578853	0.0275514	116844|441478|7498	LRG1|NRARP|XDH	LRG1(2.28)| NRARP(-0.81)| XDH(3.21)	LRG1(0.70)| NRARP(-2.60)| XDH(3.01)
GO_LACTATION	3	41	0.00578853	0.0275514	5066|7498|780	PAM|XDH|DDR1	PAM(-1.28)| XDH(3.21)| DDR1(0.64)	PAM(-1.74)| XDH(3.01)| DDR1(1.02)
GO_POSITIVE_REGULATION_OF_KINASE_ACTIVITY	5	482	0.00712708	0.0294699	1946|22924|5292|6385|7039	EFNA5|MAPRE3|PIM1|SDC4|TGFA	EFNA5(1.66)| MAPRE3(1.36)| PIM1(0.69)| SDC4(0.65)| TGFA(0.62)	EFNA5(1.06)| MAPRE3(0.77)| PIM1(1.82)| SDC4(1.14)| TGFA(0.95)
GO_NEURON_PROJECTION_MORPHOGENESIS	5	402	0.00712708	0.0294699	10371|1946|1948|342184|5362	SEMA3A|EFNA5|EFNB2|FMN1|PLXNA2	SEMA3A(1.47)| EFNA5(1.66)| EFNB2(0.79)| FMN1(2.63)| PLXNA2(1.61)	SEMA3A(0.87)| EFNA5(1.06)| EFNB2(1.76)| FMN1(1.54)| PLXNA2(0.78)
GO_REGULATION_OF_T_CELL_RECEPTOR_SIGNALING_PATHWAY	2	28	0.00761328	0.0294699	5795|634	PTPRJ|CEACAM1	PTPRJ(0.61)| CEACAM1(2.54)	PTPRJ(1.11)| CEACAM1(1.41)
GO_PHENOL_CONTAINING_COMPOUND_METABOLIC_PROCESS	2	81	0.00761328	0.0294699	28231|4129	SLCO4A1|MAOB	SLCO4A1(-0.53)| MAOB(-2.55)	SLCO4A1(-1.16)| MAOB(-3.08)
GO_METANEPHRIC_NEPHRON_MORPHOGENESIS	2	21	0.00761328	0.0294699	342184|55366	FMN1|LGR4	FMN1(2.63)| LGR4(-0.73)	FMN1(1.54)| LGR4(-4.02)
GO_EXCRETION	2	44	0.00761328	0.0294699	4867|50617	NPHP1|ATP6V0A4	NPHP1(-0.98)| ATP6V0A4(1.98)	NPHP1(-1.17)| ATP6V0A4(2.43)
[truncated: 267 more rows]
